# Supplementary material for: Microevolution and Gain or Loss of Mobile Genetic Elements of Outbreak-Related Listeria monocytogenes in Food Processing Environments Identified by Whole Genome Sequencing Analysis
Source: Front Microbiol. 2020 May 29;11:866. doi: 10.3389/fmicb.2020.00866 (PMC7272582; doi:10.3389/fmicb.2020.00866)
Supplement: Supplementary file 1 [file Table_1.XLSX]

## Sheet: Sheet1
Table S1. Listeria monocytogenes isolates analyzed in the study
Isolate Biosample IDa	Source	Collection date	Presence of plasmid(s)	Presence of prophage(s) and other genomic island(s) determined by PHASTER and/or BLAST
1, 2014 multistate outbreak, mung bean sprout (ST554, CC554, IVb-v1)			No plasmid	FDA00008248 prophage (54 Kb)
FDA00008248/CFSAN023957	mung bean sprout	Aug 2014		Yes, by PHASTER (54 Kb) of complete genome and PHASTER (48 Kb) of shotgun genome
PNUSAL000968	clinical	Aug 2014		No
PNUSAL000956	clinical	Jul 2014		No
PNUSAL000815	clinical	Jun 2014		No
PNUSAL001039	clinical	Aug 2014		No
CFSAN023956/FDA00008247	sprout irrigation water	Aug 2014		No
CFSAN023954/FDA00008245	mung bean sprout	Aug 2014		Yes, by PHASTER (48 Kb) or BLAST
CFSAN023955/FDA00008246	mung bean sprout	Aug 2014		No
FDA00008434	floor drain_Zone 3	Aug 2014		No
FDA00008435	front leg on bin_Zone 2	Aug 2014		Yes, by PHASTER (48 Kb) or BLAST
FDA00008436	slats on bin_Zone 2	Aug 2014		No
FDA00008437	floor_Zone 3	Aug 2014		No
FDA00008438	beneath 9B_Zone 2	Aug 2014		No
FDA00008440	wall panel_Zone 3	Aug 2014		No
FDA00008441	tape on metal panel_Zone 3	Aug 2014		Yes, by PHASTER (48 Kb) or BLAST
FDA00008442	behind wall panel_Zone 3	Aug 2014		No
FDA00008443	floor next to drain_Zone 3	Aug 2014		Yes, by PHASTER (48 Kb) or BLAST
FDA00008444	floor _Zone 3	Aug 2014		No
FDA00008445	window pane_Zone 3	Aug 2014		No
FDA00008447	bearing on rotary rake_Zone 2	Aug 2014		Yes, by PHASTER (48 Kb) or BLAST
FDA00008448	behind wall panel_Zone 3	Aug 2014		Yes, by PHASTER (48 Kb) or BLAST
FDA00008449	pump housing_Zone 3	Aug 2014		No
FDA00008450	pallet wheel_Zone 3	Aug 2014		No
FDA00008451	flume exterior_Zone 3	Aug 2014		Yes, by PHASTER (48 Kb) or BLAST
FDA00008452	under motor over flume_Zone 2	Aug 2014		Yes, by PHASTER (48 Kb) or BLAST
FDA00008453	conveyor drive drum exterior_Zone 1	Aug 2014		No
FDA00008454	inside of elevation belt_Zone 1	Aug 2014		Yes, by PHASTER (48 Kb) or BLAST
FDA00008455	underside of packing table _Zone 2	Aug 2014		No
FDA00008456	packing chute_Zone 1	Aug 2014		No
FDA00008457	side/underneath nested cans_Zone 2	Aug 2014		No
FDA00008458	seam in rotary rake_Zone 2	Aug 2014		No
FDA00008459	flume rail adjacent to packaging table_Zone 1	Aug 2014		Yes, by PHASTER (48 Kb) or BLAST
FDA00008524	cooler floor_Zone 4	Oct 2014		Yes, by PHASTER (48 Kb) or BLAST
FDA00008525	floor/cracks near warehouse_Zone 4	Oct 2014		Yes, by PHASTER (48 Kb) or BLAST
FDA00008526	floor/cracks near warehouse_Zone 4	Oct 2014		Yes, by PHASTER (48 Kb) or BLAST
FDA00008527	floor under door into drying_Zone 4	Oct 2014		Yes, by PHASTER (48 Kb) or BLAST
FDA00008528	floor drain near double door into drying_Zone 4	Oct 2014		No
FDA00008529	floor near double door into drying_Zone 4	Oct 2014		No
FDA00008530	wash pump housing_Zone 3	Oct 2014		No
FDA00008531	wall to floor flashing near drain_Zone 3	Oct 2014		Yes, by PHASTER (48 Kb) or BLAST
FDA00008532	floor drain_Zone 2	Oct 2014		No
				Only intact and questionable prophages predicted by PHASTER are considered.
				The length of the predicted prophage is in the parentheses after "PHASTER". Among different isolates, the predicted ends may be different which would result in different predicted lengths.
				BLAST was performed between a predicted prophage and a genome
outgroup
FSIS1503333	environment	2015
2, 2013 Maryland outbreak, Hispanic style cheese (ST5, CC5, IIb)
			CFSAN010068 plasmid	CFSAN010068 prophage #1 (47 Kb)	CFSAN010068 prophage #2 (45 Kb)
CFSAN010068	cheese	Feb 2014	Yes	Yes, by PHASTER (47 Kb) of complete genome and PHASTER (27 Kb) of shotgun genome	Yes, by PHASTER (45 Kb) of complete genome and PHASTER (34 Kb) of shotgun genome
CFSAN010067	cheese	Feb 2014	Yes	Yes, by PHASTER (27 kb) or BLAST	Yes, by PHASTER (34 Kb) or BLAST
CFSAN010086	cheese	Feb 2014	Yes	Yes, by PHASTER (27 kb) or BLAST	Yes, by PHASTER (34 Kb) or BLAST
CFSAN010088	metal supporting trash can_Zone 2	Feb 2014	Yes	Yes, by PHASTER (27 kb) or BLAST	Yes, by PHASTER (34 Kb) or BLAST
CFSAN010089	cutting board_Zone 2	Feb 2014	Yes	Yes, by PHASTER (27 kb) or BLAST	Yes, by PHASTER (34 Kb) or BLAST
CFSAN010090	bottom surface inside cheese press_Zone 2	Feb 2014	No	Yes, by PHASTER (27 kb) or BLAST	Yes, by PHASTER (34 Kb) or BLAST
CFSAN010091	drain opening of cheese press_Zone 2	Feb 2014	Yes	Yes, by PHASTER (27 kb) or BLAST	Yes, by PHASTER (34 Kb) or BLAST
CFSAN010092	floor near a tank_Zone 2	Feb 2014	Yes	Yes, by PHASTER (27 kb) or BLAST	Yes, by PHASTER (34 Kb) or BLAST
CFSAN010093	pallet supporting a tank_Zone 2	Feb 2014	Yes	Yes, by PHASTER (27 kb) or BLAST	Yes, by PHASTER (34 Kb) or BLAST
CFSAN010094	scrub brush_Zone 2	Feb 2014	Yes	Yes, by PHASTER (27 kb) or BLAST	Yes, by PHASTER (34 Kb) or BLAST
CFSAN010095	sheet metal in tank_Zone 1	Feb 2014	Yes	Yes, by PHASTER (27 kb) or BLAST	Yes, by PHASTER (34 Kb) or BLAST
CFSAN010096	broken welds on a storage tank_Zone 2	Feb 2014	Yes	Yes, by PHASTER (27 kb) or BLAST	Yes, by PHASTER (34 Kb) or BLAST
CFSAN010097	wheel of a tank_Zone 2	Feb 2014	Yes	Yes, by PHASTER (27 kb) or BLAST	Yes, by PHASTER (34 Kb) or BLAST
CFSAN010098	floor drain in cold storage room_Zone 2	Feb 2014	Yes	Yes, by PHASTER (27 kb) or BLAST	Yes, by PHASTER (34 Kb) or BLAST
PNUSAL000569	clinical	Aug 2013	Yes	Yes, by PHASTER (27 kb) or BLAST	Yes, by PHASTER (34 Kb) or BLAST
PNUSAL000571	clinical	Aug 2013	Yes	Yes, by PHASTER (27 kb) or BLAST	Yes, by PHASTER (34 Kb) or BLAST
PNUSAL000570	clinical	Aug 2013	Yes	Yes, by PHASTER (27 kb) or BLAST	Yes, by PHASTER (34 Kb) or BLAST
PNUSAL000517	clinical	Oct 2013	Yes	Yes, by PHASTER (27 kb) or BLAST	Yes, by PHASTER (34 Kb) or BLAST
PNUSAL000520	clinical	Nov 2013	No	Yes, by PHASTER (27 kb) or BLAST	Yes, by PHASTER (34 Kb) or BLAST
CFSAN010069	cheese	Feb 2014	Yes	Yes, by PHASTER (27 kb) or BLAST	Yes, by PHASTER (34 Kb) or BLAST
CFSAN010070	cheese	Feb 2014	Yes	Yes, by PHASTER (27 kb) or BLAST	Yes, by PHASTER (34 Kb) or BLAST
CFSAN010071	cheese	Feb 2014	Yes	Yes, by PHASTER (27 kb) or BLAST	Yes, by PHASTER (34 Kb) or BLAST
CFSAN010072	cheese	Feb 2014	Yes	Yes, by PHASTER (27 kb) or BLAST	Yes, by PHASTER (34 Kb) or BLAST
CFSAN010073	cheese	Feb 2014	Yes	Yes, by PHASTER (27 kb) or BLAST	Yes, by PHASTER (34 Kb) or BLAST
CFSAN010074	cheese	Feb 2014	Yes	Yes, by PHASTER (27 kb) or BLAST	Yes, by PHASTER (34 Kb) or BLAST
CFSAN010075	cheese	Feb 2014	Yes	Yes, by PHASTER (27 kb) or BLAST	Yes, by PHASTER (34 Kb) or BLAST
CFSAN010076	cheese	Feb 2014	Yes	Yes, by PHASTER (27 kb) or BLAST	Yes, by PHASTER (34 Kb) or BLAST
CFSAN010077	cheese	Feb 2014	Yes	Yes, by PHASTER (27 kb) or BLAST	Yes, by PHASTER (34 Kb) or BLAST
CFSAN010078	cheese	Feb 2014	Yes	Yes, by PHASTER (27 kb) or BLAST	Yes, by PHASTER (34 Kb) or BLAST
CFSAN010079	cheese	Feb 2014	Yes	Yes, by PHASTER (27 kb) or BLAST	Yes, by PHASTER (34 Kb) or BLAST
CFSAN010080	cheese	Feb 2014	Yes	Yes, by PHASTER (27 kb) or BLAST	Yes, by PHASTER (34 Kb) or BLAST
CFSAN010081	cheese	Feb 2014	Yes	Yes, by PHASTER (27 kb) or BLAST	Yes, by PHASTER (34 Kb) or BLAST
CFSAN010082	cheese	Feb 2014	Yes	Yes, by PHASTER (27 kb) or BLAST	Yes, by PHASTER (34 Kb) or BLAST
CFSAN010083	cheese	Feb 2014	Yes	Yes, by PHASTER (27 kb) or BLAST	Yes, by PHASTER (34 Kb) or BLAST
CFSAN010084	cheese	Feb 2014	Yes	Yes, by PHASTER (27 kb) or BLAST	Yes, by PHASTER (34 Kb) or BLAST
CFSAN010085	cheese	Feb 2014	Yes	Yes, by PHASTER (27 kb) or BLAST	Yes, by PHASTER (34 Kb) or BLAST
CFSAN010087	cheese	Feb 2014	Yes	Yes, by PHASTER (27 kb) or BLAST	Yes, by PHASTER (34 Kb) or BLAST
CFSAN010754	cheese	Feb 2014	Yes	Yes, by PHASTER (27 kb) or BLAST	Yes, by PHASTER (34 Kb) or BLAST
CFSAN010755	cheese	Feb 2014	Yes	Yes, by PHASTER (27 kb) or BLAST	Yes, by PHASTER (34 Kb) or BLAST
CFSAN010756	cheese	Feb 2014	Yes	Yes, by PHASTER (27 kb) or BLAST	Yes, by PHASTER (34 Kb) or BLAST
CFSAN010757	cheese	Feb 2014	Yes	Yes, by PHASTER (27 kb) or BLAST	Yes, by PHASTER (34 Kb) or BLAST
CFSAN010758	cheese	Feb 2014	Yes	Yes, by PHASTER (27 kb) or BLAST	Yes, by PHASTER (34 Kb) or BLAST
CFSAN010759	cheese	Feb 2014	Yes	Yes, by PHASTER (27 kb) or BLAST	Yes, by PHASTER (34 Kb) or BLAST
CFSAN010760	cheese	Feb 2014	Yes	Yes, by PHASTER (27 kb) or BLAST	Yes, by PHASTER (34 Kb) or BLAST
CFSAN010761	cheese	Feb 2014	Yes	Yes, by PHASTER (27 kb) or BLAST	Yes, by PHASTER (34 Kb) or BLAST
CFSAN010762	cheese	Feb 2014	Yes	Yes, by PHASTER (27 kb) or BLAST	Yes, by PHASTER (34 Kb) or BLAST
CFSAN010763	cheese	Feb 2014	Yes	Yes, by PHASTER (27 kb) or BLAST	Yes, by PHASTER (34 Kb) or BLAST
CFSAN010972	cheese	Feb 2014	Yes	Yes, by PHASTER (27 kb) or BLAST	Yes, by PHASTER (34 Kb) or BLAST
CFSAN010973	cheese	Feb 2014	Yes	Yes, by PHASTER (27 kb) or BLAST	Yes, by PHASTER (34 Kb) or BLAST
CFSAN011015	cheese	Feb 2014	Yes	Yes, by PHASTER (27 kb) or BLAST	Yes, by PHASTER (34 Kb) or BLAST
CFSAN011016	cheese	Feb 2014	Yes	Yes, by PHASTER (27 kb) or BLAST	Yes, by PHASTER (34 Kb) or BLAST
CFSAN011017	cheese	Feb 2014	Yes	Yes, by PHASTER (27 kb) or BLAST	Yes, by PHASTER (34 Kb) or BLAST
CFSAN011018	cheese	Feb 2014	Yes	Yes, by PHASTER (27 kb) or BLAST	Yes, by PHASTER (34 Kb) or BLAST
outgroup
PNUSAL000140	clinical, New Mexico	Jul 2013
PNUSAL000355	clinical, California	Oct 2013
CFSAN009740	cheese, New York	Dec 2012
3, 2013 multistate outbreak, artisan cheese (ST6, CC6, IVb)			No plasmid	No prophage
CFSAN004348	Packaging room1_wheel of processing table_Zone 2	May 2010
CFSAN004349	Packaging room1_floor and leg of brine tank_Zone 2	May 2010
CFSAN004350	Packaging room1_motor under brine tank_Zone 2	May 2010
CFSAN004351	Packaging room1_leg of brine tank_Zone 2	May 2010
CFSAN004352	Packaging room1_wheels of conveyor_Zone 2	May 2010
CFSAN004353	Packaging room1_surface of accumulation table_Zone 1	May 2010
CFSAN004354	Packaging room1_wheels of vacuum chamber_Zone 2	May 2010
CFSAN004355	Packaging room1_channels holding a vacuum chamber_Zone 2	May 2010
CFSAN004356	Packaging room1_control panel of a vacuum chamber_Zone 2	May 2010
CFSAN004357	Packaging room1_return end of conveyor belt_Zone 2	May 2010
CFSAN004358	Packaging room1_squeegee by exit_Zone 2	May 2010
CFSAN004359	Processing room2_floor drain_Zone 3	May 2010
CFSAN004360	Processing room2_floor drain_Zone 3	May 2010
CFSAN004361	Packaging room1_underside of a cart_Zone 2	May 2010
CFSAN004363	Packaging room1_lip of sealer conveyor_Zone 2	May 2010
CFSAN004364	Packaging room1_conveyor after cup sealer_Zone 2	May 2010
CFSAN004365	Processing room2_ledge_Zone 3	May 2010
CFSAN004366	Doorway from processing room2 to packaging room2_Zone 2	May 2010
CFSAN004367	Processing room2_stepladder near pasteurizer_Zone 2	May 2010
CFSAN004368	Packaging room2_floor near filler_Zone 2	May 2010
CFSAN004369	Packaging room2_wheel of storage cart_Zone 2	May 2010
CFSAN004370	Packaging room1_on a vacuum chamber_Zone 2	Feb 2011
CFSAN004371	Packaging room1_inside a vacuum chamber_Zone 2	Feb 2011
CFSAN004372	Packaging room1_outside a vacuum chamber_Zone 2	Feb 2011
CFSAN004373	Packaging room1_on a vacuum chamber_Zone 2	Feb 2011
CFSAN004374	Packaging room1_staging surface on a vacuum chamber_Zone 2	Feb 2011
CFSAN004375	Packaging room1_inside a vacuum chamber_Zone 2	Feb 2011
CFSAN004376	Packaging room1_surface on a vacuum chamber_Zone 2	Feb 2011
CFSAN004377	Packaging room1_on a vacuum chamber_Zone 3	Feb 2011
PNUSAL000249	Environment	Aug 2013
PNUSAL000018	clinical	May 2013
PNUSAL000019	clinical	May 2013
PNUSAL000024	clinical	Jun 2013
PNUSAL000031	clinical	Jun 2013
PNUSAL000053	clinical	Jun 2013
PNUSAL000082	clinical	Jul 2013
FDA00005106	cheese	Jul 2013
CFSAN006121	cheese	Jul 2013
CFSAN006122	cheese	Jul 2013
CFSAN006123	cheese	Jul 2013
PNUSAL000102	cheese	Jul 2013
CFSAN051271	cheese	Jun 2013
CFSAN051272	cheese	Jun 2013
CFSAN051273	cheese	Jun 2013
CFSAN051274	cheese	Jun 2013
outgroup
CFSAN004444	swab	2009
CFSAN004449	white fish	2009
CFSAN004450	swab	2011
CFSAN004442	cheese	2008
4, 2010-2015 multistate outbreak, soft cheese (ST6, CC6, IVb)
			FDA00009448 plasmid	FDA00009448 prophage #1 (80 Kb)	FDA00009448 prophage #2 (60 Kb)
CFSAN038814/FDA00009448	wheel of rack holding cheese_Zone 2	Sept 2015	Yes	Yes, by PHASTER (80 Kb) of complete genome and PHASTER (48 Kb) of shotgun genome	Yes, by PHASTER (60 Kb) of complete genome and PHASTER (43 Kb) of shotgun genome
CFSAN038813/FDA00009447	drain between a vat and a table_Zone 2	Sept 2015	Yes	Yes, by PHASTER (48 Kb) or BLAST	Yes, by PHASTER (54 Kb) or BLAST
CFSAN038812/FDA00009446	drain between a vat and a table_Zone 2	Sept 2015	Yes	Yes, by PHASTER (48 Kb) or BLAST	Yes, by PHASTER (54 Kb) or BLAST
CFSAN038815/FDA00009449	wheel of rack holding cheese_Zone 2	Sept 2015	Yes	Yes, by PHASTER (48 Kb) or BLAST	Yes, by PHASTER (54 Kb) or BLAST
FDA00006667	cracks on floor near a vat	May 2010	Yes	No	Yes, by PHASTER of complete genome and PHASTER (54 Kb) of shotgun genome
FDA00006668	junction in floor between production and packaging	May 2010	Yes	No	Yes, by PHASTER (43 Kb) or BLAST
FDA00006669	under and near whey pump	May 2010	Yes	No	Yes, by PHASTER (42 Kb) or BLAST
FDA00006670	right side fork and floor	May 2010	Yes	No	Yes, by PHASTER (43 Kb) or BLAST
FDA00006671	left side fork	May 2010	Yes	Yes, by PHASTER (62 Kb) or BLAST	Yes, by PHASTER (54 Kb) or BLAST
2010L-2245	clinical	Nov 2010	Yes	Yes, by PHASTER (48 Kb) or BLAST	Yes, by PHASTER (37 Kb) or BLAST
2010L-1914	clinical	Jun 2010	Yes	Yes, by PHASTER (60 Kb) or BLAST	Yes, by PHASTER (42 Kb) or BLAST
2011L-2358	clinical	Dec 2010	Yes	No	Yes, by PHASTER (42 Kb) or BLAST
2012L-5510	clinical	Sept 2012	Yes	Yes, by PHASTER (48 Kb) or BLAST	Yes, by PHASTER (38 Kb) or BLAST
2013L-5153	clinical	Oct 2012	Yes	No	Yes, by PHASTER (43 Kb) or BLAST
2013L-5186	clinical	Apr 2013	No	Yes, by PHASTER (62 Kb) or BLAST	Yes, by PHASTER (43 Kb) or BLAST
2015L-6742	clinical	Sept 2012	Yes	Yes, by PHASTER (48 Kb) or BLAST	Yes, by PHASTER (43 Kb) or BLAST
PNUSAL000091	clinical	Apr 2013	No	Yes, by PHASTER (48 Kb) or BLAST	Yes, by PHASTER (43 Kb) or BLAST
PNUSAL000160	clinical	Jul 2013	Yes	Yes, by PHASTER (62 Kb) or BLAST	Yes, by PHASTER (43 Kb) or BLAST
PNUSAL000338	clinical	Sept 2013	Yes	Yes, by PHASTER (62 Kb) or BLAST	Yes, by PHASTER (43 Kb) or BLAST
PNUSAL000473	clinical	Nov 2013	Yes	Yes, by PHASTER (48 Kb) or BLAST	Yes, by PHASTER (54 Kb) or BLAST
PNUSAL000677	clinical	Apr 2014	No	Yes, by PHASTER (59 Kb) or BLAST	Yes, by PHASTER (43 Kb) or BLAST
PNUSAL000716	clinical	Mar 2014	Yes	Yes, by PHASTER (48 Kb) or BLAST	Yes, by PHASTER (54 Kb) or BLAST
PNUSAL000868	clinical	Jul 2014	No	Yes, by PHASTER (48 Kb) or BLAST	Yes, by PHASTER (43 Kb) or BLAST
PNUSAL000895	clinical	Jul 2014	No	Yes, by PHASTER (62 Kb) or BLAST	Yes, by PHASTER (54 Kb) or BLAST
PNUSAL001073	clinical	Sept 2014	No	Yes, by PHASTER (62 Kb) or BLAST	Yes, by PHASTER (42 Kb) or BLAST
PNUSAL001098	clinical	Sept 2014	Yes	Yes, by PHASTER (62 Kb) or BLAST	Yes, by PHASTER (54 Kb) or BLAST
PNUSAL001355	clinical	Sept 2014	No	Yes, by PHASTER (62 Kb) or BLAST	Yes, by PHASTER (43 Kb) or BLAST
PNUSAL001375	clinical	Jan 2015	Yes	Yes, by PHASTER (48 Kb) or BLAST	Yes, by PHASTER (54 Kb) or BLAST
PNUSAL001413	clinical	Mar 2015	No	Yes, by PHASTER (62 Kb) or BLAST	Yes, by PHASTER (54 Kb) or BLAST
PNUSAL001447	clinical	Apr 2015	No	Yes, by PHASTER (62 Kb) or BLAST	Yes, by PHASTER (54 Kb) or BLAST
PNUSAL001547	clinical	Jun 2015	No	Yes, by PHASTER (48 Kb) or BLAST	Yes, by PHASTER (54 Kb) or BLAST
PNUSAL001567	clinical	Jun 2015	Yes	Yes, by PHASTER (62 Kb) or BLAST	Yes, by PHASTER (43 Kb) or BLAST
PNUSAL001577	clinical	2015	Yes	Yes, by PHASTER (62 Kb) or BLAST	Yes, by PHASTER (54 Kb) or BLAST
PNUSAL001691	clinical	Jul 2015	No	Yes, by PHASTER (62 Kb) or BLAST	Yes, by PHASTER (54 Kb) or BLAST
PNUSAL001748	clinical	Jun 2012	Yes	Yes, by BLAST	Yes, by PHASTER (37 Kb) or BLAST
PNUSAL001783	clinical	Jun 2015	Yes	Yes, by PHASTER (48 Kb) or BLAST	Yes, by PHASTER (54 Kb) or BLAST
PNUSAL001740	clinical	Aug 2015	Yes	No	Yes, by PHASTER (37 Kb) or BLAST
2012L-5191	clinical	Apr 2012	Yes	No	Yes, by PHASTER (36 Kb) or BLAST
5, 2011 multistate outbreak, cantaloupe, strain #1 (ST5, CC5, IIb)
			No plasmid	No prophage
FDA00007489	surface from conveyor to roller_Zone 1	Sept 2011
FDA00007490	roller on grading table_Zone 1	Sept 2011
FDA00007491	transfer plate between a grading table and a conveyor_Zone 1	Sept 2011
FDA00007492	conveyor after grading table_Zone 1	Sept 2011
FDA00007493	bumper from a conveyor to grading table_Zone 1	Sept 2011
FDA00007494	roller bar before transfer belt_Zone 1	Sept 2011
FDA00007486	cantaloupe	Sept 2011
FDA00007488	cantaloupe	Sept 2011
FDA00007499	cantaloupe	Sept 2011
FDA00007501	cantaloupe	Sept 2011
FDA00007507	cantaloupe	Sept 2011
FDA00007509	cantaloupe	Sept 2011
FDA00005850	cantaloupe	Sept 2011
L2624	clinical	2011
2011L-2956	clinical	Oct 2011
2011L-2602	clinical	Aug 2011
2011L-2825	clinical	Oct 2011
2011L-2780	clinical	Sept 2011
An environmental strain in the facility not related to the outbreak (CC11)
CFSAN020644	environment	Sept 2011
outgroup
CFSAN010086	cheese, 2013 Maryland Hispanic-style cheese outbreak	Feb 2014
6 (1), 2011 multistate outbreak, cantaloupe, strain #2 (ST7, CC7, IIa)
			No plasmid	L2676 prophage #1 (42 Kb)	L2676 prophage #2 (54 Kb)
L2676	clinical	2011		Yes, by PHASTER (42 Kb) of complete genome	Yes, by PHASTER (54 Kb) of complete genome
2011L-2864	clinical	Oct 2011		Yes, by PHASTER (43 Kb) or BLAST	Yes, by PHASTER (53 Kb) or BLAST
2011L-2783	clinical	Sept 2011		Yes, by PHASTER (43 Kb) or BLAST	Yes, by PHASTER (53 Kb) or BLAST
2011L-2764	clinical	Sept 2011		Yes, by PHASTER (43 Kb) or BLAST	Yes, by PHASTER (53 Kb) or BLAST
CFSAN000778	a conveyor belt_Zone 1	Sept 2011		Yes, by PHASTER (43 Kb) or BLAST	Yes, by PHASTER (53 Kb) or BLAST
6 (2), 2011 multistate outbreak, cantaloupe, strain #3 (ST561, CC7, IIa)
			No plasmid	L2626 prophage (44 Kb), corresponding to L2676 prophage #1
L2626	clinical	2011		Yes, by PHASTER of complete genome
2011L-2826	clinical	Oct 2011		Yes, by PHASTER (43 Kb) or BLAST
2011L-2601	clinical	Aug 2011		Yes, by PHASTER (43 Kb) or BLAST
2011L-2792	clinical	Sept 2011		Yes, by PHASTER (43 Kb) or BLAST
CFSAN000768	inside tray under felt roller_Zone 2	Sept 2011		Yes, by PHASTER (43 Kb) or BLAST
7 (1), 2014-2015 multistate outbreak, caramel apple, strain #1 (ST1, CC1, IVb)
			No plasmid	Prophage #1 predicted from shotgun genomes	Prophage #2 predicted from shotgun genomes	J1-108 prophage	J1-108 LGI2
FDA00008723	apple	Jan 2015		Yes, by PHASTER (41 Kb) or BLAST	Yes, by PHASTER (38 Kb) or BLAST	No	No
FDA00008730	apple	Jan 2015		Yes, by PHASTER (41 Kb) or BLAST	Yes, by PHASTER (46 Kb) or BLAST	No	No
FDA00008712	apple	Jan 2015		Yes, by PHASTER (41 Kb) or BLAST	Yes, by PHASTER (39 Kb) or BLAST	No	No
FDA00008715	apple	Jan 2015		Yes, by PHASTER (41 Kb) or BLAST	Yes, by PHASTER (38 Kb) or BLAST	No
PNUSAL001180	clinical	Oct 2014		Yes, by PHASTER (41 Kb) or BLAST	Yes, by PHASTER (38 Kb) or BLAST	No	No
PNUSAL001312	clinical	Jan 2015		Yes, by PHASTER (41 Kb) or BLAST	Yes, by PHASTER (38 Kb) or BLAST	No	No
FDA00008670	polishing brush_Zone 1	Dec 2014		Yes, by PHASTER (41 Kb) or BLAST	Yes, by PHASTER (38 Kb) or BLAST	No	No
FDA00008673	drying brush_Zone 1	Dec 2014		Yes, by PHASTER (41 Kb) or BLAST	Yes, by PHASTER (38 Kb) or BLAST	No	No
FDA00008672	drying brush_Zone 1	Dec 2014		Yes, by PHASTER (41 Kb) or BLAST	Yes, by PHASTER (38 Kb) or BLAST	No	No
FDA00008671	drying brush_Zone 1	Dec 2014		Yes, by PHASTER (41 Kb) or BLAST	Yes, by PHASTER (38 Kb) or BLAST	No	No
FDA00008676	inside storage bin_Zone 1	Dec 2014		Yes, by PHASTER (41 Kb) or BLAST	Yes, by PHASTER (38 Kb) or BLAST	No	No
				#1 and #2 were designated according to PHASTER output of FDA00008723
7 (2), 2017 multistate outbreak, soft cheese, (ST1, CC1, IVb)
			No plasmid	Prophage predicted from shotgun genomes		J1-108 prophage	J1-108 LGI2
CFSAN061726	cheese	Feb 2017		Yes, by PHASTER (41 Kb) or BLAST		No	No
CFSAN061546	cheese	Feb 2017		Yes, by PHASTER (41 Kb) or BLAST		No	No
CFSAN061728	cheese	Feb 2017		Yes, by BLAST		No	No
CFSAN061727	cheese	Feb 2017		Yes, by BLAST		No	No
CFSAN061547	cheese	Feb 2017		Yes, by BLAST		No	No
PNUSAL002586	clinical	Sept 2016		Yes, by PHASTER (41 Kb) or BLAST		No	No
PNUSAL002959	clinical	Mar 2017		Yes, by PHASTER (41 Kb) or BLAST		No	No
PNUSAL002541	clinical	Sept 2016		Yes, by PHASTER (41 Kb) or BLAST		No	No
PNUSAL002635	clinical	Oct 2016		Yes, by PHASTER (41 Kb) or BLAST		No	No
PNUSAL002636	clinical	Oct 2016		Yes, by PHASTER (41 Kb) or BLAST		No	No
PNUSAL002801	clinical	Jan 2017		Yes, by BLAST		No	No
PNUSAL002811	clinical	Jan 2017		Yes, by BLAST		No	No
PNUSAL002842	clinical	Jan 2017		Yes, by BLAST		No	No
PNUSAL002874	clinical	Feb 2017		Yes, by BLAST		No	No
PNUSAL002875	clinical	Feb 2017		Yes, by BLAST		No	No
PNUSAL002900	clinical	Feb 2017		Yes, by PHASTER (41 Kb) or BLAST		No	No
PNUSAL002960	clinical	Mar 2017		Yes, by PHASTER (41 Kb) or BLAST		No	No
8, 2014 multistate outbreak, Hispanic style cheese (ST1661 for CFSAN025771 and CFSAN025772, ST2 for others, CC2, IVb)
			Plasmid	Prophage #1 predicted from shotgun genomes	Prophage #2 predicted from shotgun genomes	J1-220 LGI2
CFSAN023951	tray in manufacturing room_Zone 1	Aug 2014	Yes	Yes, by PHASTER (44 Kb) or BLAST	No	No
CFSAN023952	floor by a table in manufacturing room_Zone 2	Aug 2014	Yes	Yes, by PHASTER (44 Kb) or BLAST	No	No
CFSAN023953	floor by a door in manufacturing room_Zone 2	Aug 2014	Yes	Yes, by PHASTER (44 Kb) or BLAST	No	No
CFSAN025035	tray on top between racks in in-process cooler_Zone 1	Aug 2014	Yes	Yes, by PHASTER (44 Kb) or BLAST	No	No
CFSAN023568	cheese	Jul 2014	Yes	Yes, by PHASTER (44 Kb) or BLAST	No	No
CFSAN025771	cheese	Oct 2014	Yes	Yes, by PHASTER (43 Kb) or BLAST	Yes, by PHASTER (45 Kb) or BLAST	No
CFSAN025772	cheese	Oct 2014	Yes	Yes, by PHASTER (43 Kb) or BLAST	Yes, by PHASTER (45 Kb) or BLAST	No
PNUSAL001053	clinical	Aug 2014	Yes	Yes, by PHASTER (44 Kb) or BLAST	No	No
PNUSAL001123	clinical	Oct 2014	Yes	Yes, by PHASTER (44 Kb) or BLAST	No	No
PNUSAL001165	clinical	Oct 2014	Yes	Yes, by PHASTER (44 Kb) or BLAST	No	No
PNUSAL000293	clinical	Sept 2013	Yes	Yes, by PHASTER (44 Kb) or BLAST	No	No
			Plasmid was identified from shotgun genomes.
9 (1), 2014-2015 multistate outbreak, caramel apple, strain #2 (singleton ST382, IVb-v1)
			No plasmid	No prophage
PNUSAL001251	clinical	Jan 2015
PNUSAL001131	clinical	Oct 2014
FDA00008716	apple	Dec 2014
FDA00008675	packing line drain_Zone 2	Dec 2014
FDA00008674	singulator_Zone 1	Dec 2014
FDA00008722	apple	Jan 2015
FDA00008724	apple	Jan 2015
FDA00008728	apple	Jan 2015
9 (2), 2014 multistate outbreak, stone fruit (singleton ST382, IVb-v1)
			No plasmid	No prophage
PNUSAL000870	clinical	Jul 2014
PNUSAL001024	clinical	Aug 2014
CFSAN023085	nectarine	Jul 2014
CFSAN023489	yellow peach	Jul 2014
CFSAN023472	white nectarine	Jul 2014
CFSAN023474	white nectarine	Jul 2014
CFSAN023475	yellow nectarine	Jul 2014
CFSAN023504	white peach	Jul 2014
CFSAN023468	white peach	Jul 2014
CFSAN023500	white peach	Jul 2014
CFSAN024089	environment	Aug 2014
CFSAN024077	environment	Aug 2014
CFSAN024082	environment	Aug 2014
9 (3), 2015-2016 multistate outbreak, leafy green (singleton ST382, IVb-v1)
			No plasmid	No prophage
PNUSAL002017	clinical	Jan 2016
PNUSAL001598	clinical	Jul 2015
FDA00009836	lettuce	Jan 2016
FDA00009834	lettuce	Jan 2016
FDA00010091	cull room	Jan 2016
FDA00010092	trim dryer room	Jan 2016
FDA00010094	trim dryer room	Jan 2016
FDA00010095	cull room	Jan 2016
FDA00010096	trim room	Jan 2016
9 (4), singleton ST382 isolates not associated with outbreaks
FDA00010236	wheel of a hand truck holding a bin	May 2016
FDA00008758	cheese	Dec 2014
FDA00008759	cheese	Dec 2014
FDA00008552	cheese	Sept 2014
FDA00008553	cheese	Sept 2014
FDA00008554	cheese	Sept 2014
FDA00008551	cheese	Sept 2014
FDA00009737	environment	Dec 2014
FDA00009738	environment	Dec 2014
FDA00009739	environment	Dec 2014
FDA00009740	environment	Dec 2014
FDA00009741	environment	Dec 2014
PNUSAL001411	clinical	Mar 2015
PNUSAL002006	clinical	Dec 2015
PNUSAL000113	clinical	Jul 2013
PNUSAL000441	clinical	Nov 2013
PNUSAL000982	clinical	Aug 2014
PNUSAL000194	clinical	Aug 2013
PNUSAL001652	clinical	Jul 2015
CFSAN002349	spinach	Jul 2011
10 (1), 2010-2015 multistate outbreak, ice cream, strain #1 (ST5, CC5, IIb)
			Plasmid	CFSAN029793 prophage #1 (45 Kb)	CFSAN029793 prophage #2 (40 Kb)	CFSAN029793 prophage #3 (42 Kb)
CFSAN029793	sandwich	Dec 2014b	No	Yes, by PHASTER (45 Kb) of complete genome and PHASTER (35 Kb) of shotgun genome	Yes, by PHASTER (40 Kb) of complete genome and PHASTER (36 Kb) of shotgun genome	Yes, by PHASTER (42 Kb) of complete genome
2015L-6172	bar	Aug 2014	Yes	No	Yes, by PHASTER (40 Kb) and BLAST	Yes, by PHASTER (46 Kb) and BLAST
2015L-6173	bar	Aug 2014	Yes	Yes, by PHASTER (30 Kb) and BLAST	Yes, by PHASTER (26 Kb) and BLAST	Yes, by BLAST
2015L-6175	bar	Aug 2014	Yes	Yes, by PHASTER (43 Kb) and BLAST	Yes, by PHASTER (36 Kb) and BLAST	No
2015L-6221	sandwich	Dec 2014	No	Yes, by PHASTER (38 Kb) and BLAST	Yes, by PHASTER (37 Kb) and BLAST	No
2015L-6205	bar	Aug 2014	Yes	Yes, by PHASTER (30 Kb) and BLAST	Yes, by PHASTER (26 Kb) and BLAST	Yes, by BLAST
CFSAN029792	sandwich	Dec 2014	No	Yes, by PHASTER (32 Kb) and BLAST	Yes, by PHASTER (28 Kb) and BLAST	Yes, by BLAST
CFSAN029794	sandwich	Dec 2014	Yes	Yes, by PHASTER (43 Kb) and BLAST	Yes, by PHASTER (37 Kb) and BLAST	No
CFSAN029796	sandwich	Dec 2014	Yes	Yes, by BLAST	Yes, by PHASTER (36 Kb) and BLAST	Yes, by BLAST
CFSAN029797	bar	Aug 2014	Yes	Yes, by PHASTER (41 Kb) and BLAST	Yes, by PHASTER (40 Kb) and BLAST	No
CFSAN029801	bar	Aug 2014	Yes	Yes, by BLAST	Yes, by PHASTER (28 Kb) and BLAST	Yes, by BLAST
CFSAN029803	bar	Aug 2014	Yes	No	Yes, by PHASTER (39 Kb) and BLAST	No
CFSAN029804	bar	Aug 2014	Yes	No	Yes, by PHASTER (46 Kb) and BLAST	No
CFSAN029808	sandwich	Dec 2014	No	Yes, by PHASTER (44 Kb) and BLAST	No	No
CFSAN029812	sandwich	Dec 2014	No	Yes, by PHASTER (31 Kb) and BLAST	Yes, by PHASTER (37 Kb) and BLAST	No
CFSAN029815	bar	Aug 2014	Yes	Yes, by PHASTER (45 Kb) and BLAST	Yes, by PHASTER (40 Kb) and BLAST	No
CFSAN030112	sandwich	Jan 2015	No	Yes, by PHASTER (30 kb) and BLAST	Yes, by PHASTER (28 Kb) and BLAST	Yes, by BLAST
CFSAN030113	bar	Jan 2015	Yes	Yes, by PHASTER (44 Kb) and BLAST	Yes, by PHASTER (40 Kb) and BLAST	No
CFSAN030114	bar	Jan 2015	Yes	Yes, by PHASTER (30 Kb) and BLAST	Yes, by PHASTER (36 Kb) and BLAST	Yes, by BLAST
PNUSAL000593	clinical	Jan 2014	No	Yes, by PHASTER (30 Kb) and BLAST	Yes, by PHASTER (27 Kb) and BLAST	Yes, by BLAST
PNUSAL000635	clinical	Mar 2014	No	Yes, by PHASTER (45 Kb) and BLAST	No	No
PNUSAL001324	clinical	Jan 2015	No	Yes, by PHASTER (41 Kb) and BLAST	Yes, by PHASTER (41 Kb) and BLAST	No
PNUSAL001200	clinical	Oct 2014	No	Yes, by PHASTER (41 Kb) and BLAST	Yes, by PHASTER (42 Kb) and BLAST	No
CFSAN030800	scoop	Mar 2015	Yes	Yes, by PHASTER (44 Kb) and BLAST	Yes, by PHASTER (40 Kb) and BLAST	No
CFSAN030793	left lane bottom of a packing machine	Mar 2015	Yes	Yes, by PHASTER (32 Kb) and BLAST	Yes, by PHASTER (27 Kb) and BLAST	Yes, by BLAST
CFSAN030794	underside of a packing machine chain sprocket	Mar 2015	No	Yes, by PHASTER (44 Kb) and BLAST	No	No
CFSAN032531	Drain in tunnel by door	Feb 2015	Yes	Yes, by BLAST	Yes, by PHASTER (40 Kb) and BLAST	No
CFSAN032532	Drain in tunnel by door	Feb 2015	Yes	Yes, by PHASTER (32 Kb) and BLAST	Yes, by PHASTER (27 Kb) and BLAST	Yes, by BLAST
CFSAN034265	scoop	Jan 2015	No	Yes, by PHASTER (44 Kb) and BLAST	No	No
CFSAN034269	scoop	Jan 2015	No	Yes, by PHASTER (44 Kb) and BLAST	Yes, by PHASTER (36 Kb) and BLAST	No
CFSAN034251	scoop	Jan 2015	No	Yes, by PHASTER (32 Kb) and BLAST	Yes, by PHASTER (27 Kb) and BLAST	Yes, by BLAST
CFSAN034253	scoop	Jan 2015	No	Yes, by PHASTER (32 Kb) and BLAST	Yes, by PHASTER (27 Kb) and BLAST	Yes, by BLAST
CFSAN034257	scoop	Jan 2015	No	Yes, by PHASTER (32 Kb) and BLAST	Yes, by PHASTER (27 Kb) and BLAST	Yes, by BLAST
CFSAN034258	scoop	Jan 2015	No	Yes, by PHASTER (41 Kb) and BLAST	Yes, by PHASTER (37 Kb) and BLAST	No
CFSAN034259	scoop	Jan 2015	Yes	Yes, by PHASTER (43 Kb) and BLAST	Yes, by PHASTER (37 Kb) and BLAST	No
CFSAN033575	scoop	Dec 2014	No	Yes, by PHASTER (30 Kb) and BLAST	Yes, by PHASTER (27 Kb) and BLAST	Yes, by BLAST
CFSAN034240	scoop	Dec 2014	No	Yes, by BLAST	Yes, by PHASTER (28 Kb) and BLAST	Yes, by BLAST
CFSAN034241	scoop	Dec 2014	No	No	Yes, by PHASTER (28 Kb) and BLAST	Yes, by BLAST
CFSAN033582	scoop	Dec 2014	Yes	Yes, by PHASTER (38 Kb) and BLAST	Yes, by PHASTER (43 Kb) and BLAST	No
CFSAN034234	scoop	Dec 2014	Yes	Yes, by PHASTER (32 Kb) and BLAST	Yes, by PHASTER (46 Kb) and BLAST	Yes, by BLAST
CFSAN034256	scoop	Jan 2015	Yes	No	Yes, by PHASTER (28 Kb) and BLAST	Yes, by BLAST
CFSAN034273	scoop	Mar 2015	Yes	Yes, by PHASTER (30 Kb) and BLAST	Yes, by PHASTER (37 Kb) and BLAST	Yes, by PHASTER (27 Kb) and BLAST
			Plasmid was identified from shotgun genomes.	For shotgun genomes that contained prophage #1, but did not have it predicted by PHASTER, an incomplete prophage (20-33 Kb) corresponded to prophage #1.		For shotgun genomes that contained prophage #3, but did not have it predicted by PHASTER, an incomplete prophage (22-26 Kb) corresponded to prophage #3.
10 (2), 2010-2015 multistate outbreak, ice cream, strain #2 (ST5, CC5, IIb)
			Plasmid	Prophage #1 predicted from shotgun genomes	Prophage #2 predicted from shotgun genomes	Prophage #3 predicted from shotgun genomes
PNUSAL001397	Clinical	May 2011	No	Yes, by PHASTER (31 Kb) and BLAST	Yes, by PHASTER (41 Kb) and BLAST	Yes, by PHASTER (37 Kb) and BLAST
PNUSAL001152	Clinical	Oct 2014	No	Yes, by PHASTER (31 Kb) and BLAST	Yes, by PHASTER (41 Kb) and BLAST	Yes, by PHASTER (37 Kb) and BLAST
PNUSAL001398	Clinical	Mar 2011	No	Yes, by PHASTER (31 Kb) and BLAST	Yes, by PHASTER (41 Kb) and BLAST	Yes, by PHASTER (37 Kb) and BLAST
2013L-5169	Clinical	Apr 2012	No	Yes, by PHASTER (27 Kb) and BLAST	Yes, by PHASTER (41 Kb) and BLAST	Yes, by PHASTER (36 Kb) and BLAST
2010L-1686	Clinical	Jan 2010	No	Yes, by PHASTER (31 Kb) and BLAST	Yes, by PHASTER (41 Kb) and BLAST	Yes, by PHASTER (36 Kb) and BLAST
CFSAN030676	Chocolate	Apr 2014	Yes	Yes, by PHASTER (31 Kb) and BLAST	Yes, by PHASTER (41 Kb) and BLAST	Yes, by PHASTER (37 Kb) and BLAST
CFSAN030678	Chocolate	Apr 2014	Yes	Yes, by PHASTER (31 Kb) and BLAST	Yes, by PHASTER (41 Kb) and BLAST	Yes, by BLAST
CFSAN030683	Chocolate	Apr 2014	Yes	Yes, by PHASTER (31 Kb) and BLAST	Yes, by PHASTER (41 Kb) and BLAST	Yes, by PHASTER (37 Kb) and BLAST
CFSAN030685	Chocolate	Apr 2014	Yes	Yes, by PHASTER (31 Kb) and BLAST	Yes, by PHASTER (41 Kb) and BLAST	Yes, by BLAST
CFSAN030806	Rainbow Sherbet	Mar 2015	Yes	Yes, by PHASTER (31 Kb) and BLAST	Yes, by PHASTER (29 Kb) and BLAST	Yes, by BLAST
CFSAN032193	bottom of door from dry storage room to processing room_Zone 3	Mar 2015	No	Yes, by PHASTER (31 Kb) and BLAST	Yes, by PHASTER (29 Kb) and BLAST	Yes, by BLAST
CFSAN032194	underside of a conveyor in chiller room_Zone 2	Mar 2015	Yes	Yes, by PHASTER (31 Kb) and BLAST	Yes, by PHASTER (29 Kb) and BLAST	Yes, by BLAST
CFSAN032196	Banana Pudding	Feb 2015	No	Yes, by PHASTER (31 Kb) and BLAST	Yes, by PHASTER (41 Kb) and BLAST	Yes, by PHASTER (37 Kb) and BLAST
CFSAN032199	Banana Pudding	Feb 2015	Yes	Yes, by PHASTER (31 Kb) and BLAST	Yes, by PHASTER (29 Kb) and BLAST	Yes, by BLAST
CFSAN032201	a drain in kitchen near a washer_Zone 3	Mar 2015	Yes	Yes, by PHASTER (31 Kb) and BLAST	Yes, by PHASTER (28 Kb) and BLAST	Yes, by BLAST
CFSAN032202	floor behind an ingredient tank in processing room_Zone 3	Mar 2015	Yes	Yes, by PHASTER (31 Kb) and BLAST	Yes, by PHASTER (41 Kb) and BLAST	Yes, by PHASTER (37 Kb) and BLAST
CFSAN032203	a drain in processing room near a freezer_Zone 3	Mar 2015	Yes	Yes, by PHASTER (31 Kb) and BLAST	Yes, by BLAST	Yes, by BLAST
CFSAN032204	a drain in processing room near a freezer_Zone 3	Mar 2015	No	Yes, by PHASTER (31 Kb) and BLAST	Yes, by PHASTER (29 Kb) and BLAST	Yes, by BLAST
CFSAN032205	a drain in processing room near a freezer_Zone 3	Mar 2015	No	Yes, by PHASTER (31 Kb) and BLAST	Yes, by PHASTER (28 Kb) and BLAST	Yes, by BLAST
CFSAN032206	a drain in processing room near a freezer_Zone 3	Mar 2015	Yes	Yes, by PHASTER (31 Kb) and BLAST	Yes, by PHASTER (15 Kb) and BLAST	Yes, by BLAST
CFSAN032207	a drain in processing room near a freezer_Zone 3	Mar 2015	Yes	Yes, by PHASTER (31 Kb) and BLAST	Yes, by PHASTER (28 Kb) and BLAST	Yes, by BLAST
CFSAN032208	a drain in processing room near a freezer_Zone 3	Mar 2015	Yes	Yes, by PHASTER (31 Kb) and BLAST	Yes, by PHASTER (28 Kb) and BLAST	Yes, by BLAST
CFSAN032209	a drain in processing room near a freezer_Zone 3	Mar 2015	No	Yes, by PHASTER (31 Kb) and BLAST	Yes, by PHASTER (29 Kb) and BLAST	Yes, by BLAST
CFSAN032210	conveyor belt of a filler in basement	Mar 2015	Yes	Yes, by PHASTER (32 Kb) and BLAST	Yes, by PHASTER (41 Kb) and BLAST	Yes, by PHASTER (46 Kb) and BLAST
CFSAN032211	conveyor belt of a filler in basement_Zone 1	Mar 2015	Yes	Yes, by PHASTER (31 Kb) and BLAST	Yes, by PHASTER (27 Kb) and BLAST	Yes, by BLAST
CFSAN032212	surface of an offline filler in basement_Zone 2	Mar 2015	Yes	Yes, by PHASTER (31 Kb) and BLAST	Yes, by PHASTER (29 Kb) and BLAST	Yes, by BLAST
CFSAN032213	a drain in kitchen near a washer_Zone 3	Mar 2015	No	Yes, by PHASTER (31 Kb) and BLAST	Yes, by PHASTER (28 Kb) and BLAST	Yes, by BLAST
CFSAN032214	floor behind an ingredient tank in processing room_Zone 3	Mar 2015	Yes	Yes, by PHASTER (31 Kb) and BLAST	Yes, by PHASTER (28 Kb) and BLAST	Yes, by BLAST
CFSAN032215	a drain in processing room near a freezer_Zone 3	Mar 2015	No	Yes, by PHASTER (31 Kb) and BLAST	Yes, by PHASTER (41 Kb) and BLAST	Yes, by PHASTER (37 Kb) and BLAST
CFSAN032216	a drain in processing room near a freezer_Zone 3	Mar 2015	Yes	Yes, by PHASTER (32 Kb) and BLAST	Yes, by PHASTER (41 Kb) and BLAST	No
CFSAN032217	a drain in processing room near a freezer_Zone 3	Mar 2015	No	Yes, by PHASTER (31 Kb) and BLAST	Yes, by PHASTER (41 Kb) and BLAST	Yes, by PHASTER (37 Kb) and BLAST
CFSAN032218	a drain in processing room near a freezer_Zone 3	Mar 2015	Yes	Yes, by PHASTER (31 Kb) and BLAST	Yes, by PHASTER (29 Kb) and BLAST	Yes, by BLAST
CFSAN032219	a drain in processing room near a freezer_Zone 3	Mar 2015	Yes	Yes, by PHASTER (31 Kb) and BLAST	Yes, by BLAST	Yes, by BLAST
CFSAN032220	a drain in processing room near a freezer_Zone 3	Mar 2015	No	Yes, by PHASTER (31 Kb) and BLAST	Yes, by PHASTER (12 Kb) and BLAST	Yes, by BLAST
CFSAN032221	a drain in processing room near a freezer_Zone 3	Mar 2015	No	Yes, by PHASTER (31 Kb) and BLAST	Yes, by PHASTER (29 Kb) and BLAST	Yes, by BLAST
CFSAN032222	conveyor belt of a filler in basement	Mar 2015	No	Yes, by PHASTER (31 Kb) and BLAST	Yes, by PHASTER (28 Kb) and BLAST	Yes, by BLAST
CFSAN032223	conveyor belt of a filler in basement_Zone 1	Mar 2015	Yes	Yes, by PHASTER (32 Kb) and BLAST	Yes, by PHASTER (41 Kb) and BLAST	No
CFSAN032224	surface of an offline filler in basement_Zone 2	Mar 2015	Yes	Yes, by PHASTER (31 Kb) and BLAST	Yes, by PHASTER (28 Kb) and BLAST	Yes, by BLAST
CFSAN032225	bottom of door from dry storage room to processing room_Zone 3	Mar 2015	Yes	Yes, by PHASTER (31 Kb) and BLAST	Yes, by PHASTER (29 Kb) and BLAST	Yes, by BLAST
CFSAN032226	floor in a room connecting processing room and dry mix room_Zone 3	Mar 2015	Yes	Yes, by PHASTER (31 Kb) and BLAST	Yes, by PHASTER (41 Kb) and BLAST	Yes, by PHASTER (37 Kb) and BLAST
CFSAN032227	underside of a conveyor in chiller room_Zone 2	Mar 2015	Yes	Yes, by PHASTER (31 Kb) and BLAST	Yes, by PHASTER (29 Kb) and BLAST	Yes, by BLAST
CFSAN032478	floor near a sealer_Zone 3	Mar 2015	Yes	Yes, by PHASTER (31 Kb) and BLAST	Yes, by PHASTER (29 Kb) and BLAST	Yes, by BLAST
PNUSAL001406	Chocolate	Apr 2014	Yes	Yes, by PHASTER (31 Kb) and BLAST	Yes, by PHASTER (41 Kb) and BLAST	Yes, by PHASTER (42 Kb) and BLAST
			Plasmid was identified from shotgun genomes.	#1 and #2 were designated according to PHASTER output of PNUSAL001397.	For shotgun genomes that did not have prophage #2 predicted by PHASTER, a predicted incomplete prophages (~25Kb) corresponded to prophage #2.	For shotgun genomes that contained prophage #3, but did not have it predicted by PHASTER, one (~23 Kb) or two predicted incomplete prophages (23 and 16 Kb) corresponded to prophage #3.
Non-outbreak isolates from the facility that yielded outbreak strain #1
PNUSAL001431	mint chocolate chip	Apr 2015
PNUSAL001433	cookie dough	Mar 2015
10 (3), 2017 Florida outbreak, ice cream (ST5, CC5, IIb)
			Plasmid	Prophage #1 predicted from shotgun genomes	Prophage #2 predicted from shotgun genomes
FDA00012167	rim of top opening of a tank_Zone 2	Aug 2017	Yes	Yes, by PHASTER (55Kb) of shotgun genome	Yes, by PHASTER (56 Kb) of shotgun genome
FDA00012170	top of a filler table_Zone 2	Aug 2017	Yes	Yes, by PHASTER (40 Kb) and BLAST	Yes, by PHASTER (56 Kb) and BLAST
FDA00012168	rim of top opening of a tank_Zone 2	Aug 2017	Yes	Yes, by BLAST	No
FDA00013577	control box on an ingredient hopper	Sept 2018	Yes	Yes, by PHASTER (40 Kb) and BLAST	Yes, by PHASTER (44 Kb) and BLAST
PNUSAL000220	clinical	Aug 2013	Yes	Yes, by BLAST	Yes, by PHASTER (44 Kb) and BLAST
PNUSAL000373	clinical	Sept 2013	Yes	Yes, by BLAST	Yes, by PHASTER (44 Kb) and BLAST
PNUSAL004217	clinical	Jul 2018	No	Yes, by PHASTER (40 Kb) and BLAST	Yes, by PHASTER (46 Kb) and BLAST
			Plasmid was identified from shotgun genomes.	For shotgun genomes that did not have prophage #1 predicted by PHASTER, a predicted incomplete prophage (~31Kb) corresponded to prophage #1.	#1 and #2 were designated according to PHASTER output of FDA00012167.
11, CC5 isolates collected during the 2014 multistate stone fruit outbreak investigation but not associated with clinical cases
			CFSAN023459 plasmid (2 plasmids)	CFSAN023459 prophage #1 (32 Kb)	CFSAN023459 prophage #2 (50 Kb)	CFSAN023459 prophage #3 (58 Kb)	Stone fruit CC5 prophage #4
CFSAN023459	white nectarine	Jul 2014	Yes	Yes, by PHASTER (32 Kb) of complete genome and PHASTER (32 Kb) of shotgun genome	Yes, by PHASTER of complete genome and PHASTER of shotgun genome	Yes, by PHASTER (58 Kb) of complete genome and PHASTER (43 Kb) of shotgun genome	No
CFSAN023457	yellow peach	Jul 2014	Yes	Yes, by PHASTER (21 Kb) or BLAST	Yes, by PHASTER or BLAST	Yes, by BLAST	Yes, by PHASTER (19Kb) or BLAST
CFSAN023476	yellow peach	Jul 2014	Yes	Yes, by PHASTER (32 Kb) or BLAST	Yes, by PHASTER or BLAST	Yes, by BLAST	Yes, by PHASTER (32Kb) or BLAST
CFSAN023460	white nectarine	Jul 2014	Yes	Yes, by PHASTER (25 Kb) or BLAST	Yes, by PHASTER or BLAST	Yes, by BLAST	Yes, by PHASTER (19Kb) or BLAST
CFSAN023879	white nectarine	Jul 2014	Yes	Yes, by PHASTER (29 Kb) or BLAST	Yes, by PHASTER or BLAST	Yes, by PHASTER (40 Kb) or BLAST	No
CFSAN023880	yellow peach	Jul 2014	Yes	Yes, by PHASTER (29 Kb) or BLAST	Yes, by PHASTER or BLAST	Yes, by PHASTER (45 Kb) or BLAST	No
CFSAN023882	white peach	Jul 2014	Yes	Yes, by PHASTER (23 Kb) or BLAST	Yes, by PHASTER or BLAST	Yes, by BLAST	Yes, by PHASTER (20 Kb) or BLAST
CFSAN024090	environment	Aug 2014	Yes	Yes, by PHASTER (21 Kb) or BLAST	Yes, by PHASTER or BLAST	Yes, by BLAST	Yes, by PHASTER (20 Kb) or BLAST
CFSAN024081	environment	Aug 2014	Yes	Yes, by PHASTER (21 Kb) or BLAST	Yes, by PHASTER or BLAST	Yes, by BLAST	Yes, by PHASTER (19 Kb) or BLAST
CFSAN024083	environment	Aug 2014	Yes	Yes, by PHASTER (43 Kb) or BLAST	Yes, by PHASTER or BLAST	Yes, by BLAST	Yes, by PHASTER (33 Kb) or BLAST
CFSAN024087	environment	Aug 2014	Yes	Yes, by PHASTER (21 Kb) or BLAST	Yes, by PHASTER or BLAST	Yes, by BLAST	Yes, by PHASTER (19 Kb) or BLAST
CFSAN024084	environment	Aug 2014	No, for plasmid1, Yes for plasmid2	Yes, by PHASTER (20 Kb) or BLAST	Yes, by PHASTER or BLAST	Yes, by BLAST	Yes, by PHASTER (31 Kb) or BLAST
CFSAN024092	environment	Aug 2014	Yes	Yes, by PHASTER (22 Kb) or BLAST	Yes, by PHASTER or BLAST	Yes, by BLAST	Yes, by PHASTER (19 Kb) or BLAST
CFSAN024091	environment	Aug 2014	Yes	Yes, by PHASTER (21 Kb) or BLAST	Yes, by PHASTER or BLAST	Yes, by BLAST	Yes, by PHASTER (32 Kb) or BLAST
CFSAN024088	environment	Aug 2014	Yes	Yes, by PHASTER (22 Kb) or BLAST	Yes, by PHASTER or BLAST	Yes, by BLAST	Yes, by PHASTER (19 Kb) or BLAST
CFSAN024086	environment	Aug 2014	Yes	Yes, by PHASTER (21 Kb) or BLAST	Yes, by PHASTER or BLAST	Yes, by BLAST	Yes, by PHASTER (19 Kb) or BLAST
CFSAN024079	environment	Aug 2014	Yes	Yes, by PHASTER (21 Kb) or BLAST	Yes, by PHASTER or BLAST	Yes, by BLAST	Yes, by PHASTER (22 Kb) or BLAST
CFSAN024078	environment	Aug 2014	Yes	Yes, by PHASTER (21 Kb) or BLAST	Yes, by PHASTER or BLAST	Yes, by BLAST	Yes, by PHASTER (19 Kb) or BLAST
CFSAN024080	environment	Aug 2014	Yes	Yes, by PHASTER (23 Kb) or BLAST	Yes, by PHASTER or BLAST	Yes, by BLAST	No
CFSAN024085	environment	Aug 2014	Yes	Yes, by PHASTER (21 Kb) or BLAST	Yes, by PHASTER or BLAST	Yes, by BLAST	Yes, by PHASTER (19 Kb) or BLAST
					Two predicted, adjacent incomplete prophages on the same contig, when combined, corresponded to prophage #2	For shotgun genomes that did not have prophage #3 predicted by PHASTER, a predicted incomplete prophage (20-29 Kb) corresponded to prophage #3.
aAll environmental isolates and all or select representative food and clinical isolates were analyzed. When a portion of isolates of the a strain had MGE gain/loss, we analyzed all a large number of available genomes of clinical and food isolates but only presented a portion of them in the phylogenetic trees.
bThe dates for food isolates associated with the multistate ice cream outbreak are the manufacturing dates of ice cream samples yielding the isolates.
