# Supplementary material for: Microevolution and Gain or Loss of Mobile Genetic Elements of Outbreak-Related Listeria monocytogenes in Food Processing Environments Identified by Whole Genome Sequencing Analysis
Source: Front Microbiol. 2020 May 29;11:866. doi: 10.3389/fmicb.2020.00866 (PMC7272582; doi:10.3389/fmicb.2020.00866)
Supplement: Supplementary file 2 [file Table_2.XLSX]

## Sheet: Sheet1
Table S2. Intact and questionable prophages predicted from complete genomesa
1, 2014 multistate outbreak, mung bean sprout (ST554, CC554, Ivb-v1), FDA00008248/CFSAN023957 (NCBI Accession: CP043177.2)
Region	Region Length	Completeness	Score	No. Total Proteins	Region Position	Most Common Phage	GC %
#1	53.5Kb	intact	123	76	1681768-1735327	PHAGE_Lister_B054_NC_009813(66)	0.3606
2, 2013 Maryland outbreak, Hispanic style cheese (ST5, CC5, IIb), CFSAN010068 (NCBI Accession: CP014250.2)
Region	Region Length	Completeness	Score	No. Total Proteins	Region Position	Most Common Phage	GC %
#1	46.9Kb	intact	150	59	79114-126106	PHAGE_Lister_vB_LmoS_188_NC_028871(26)	0.3601
#2	44.9Kb	questionable	87	57	1292460-1337425	PHAGE_Lister_B025_NC_009812(39)	0.3507
3, 2013 multistate outbreak, artisan cheese (ST6, CC6, IVb), CFSAN006122 (NCBI Accession: CP007600.2)
No prophage predicted.
4, 2010-2015 multistate outbreak, soft cheese (ST6, CC6, IVb), FDA00009448/CFSAN038814 (NCBI Acession: CP044432.2)
Region	Region Length	Completeness	Score	No. Total Proteins	Region Position	Most Common Phage	GC %
#1	79.9 Kb	intact	112	77	908780-988693	PHAGE_Lister_B054_NC_009813(60)	0.3659
#2	60.3 Kb	intact	150	69	2399213-2459561	PHAGE_Lister_vB_LmoS_188_NC_028871(37)	0.3656
FDA00006667 (NCBI Acession: CP044430.2)
Region	Region Length	Completeness	Score	No. Total Proteins	Region Position	Most Common Phage	GC %
#1	54.2 Kb	intact	150	66	2357227-2411463	PHAGE_Lister_vB_LmoS_188_NC_028871(37)	0.3527
5, 2011 multistate outbreak, cantaloupe, strain #1 (ST5, CC5, IIb), L2624 (NCBI Accession: NZ_CP007686.1)
No prophage predicted.
6 (1), 2011 multistate outbreak, cantaloupe, strain #2 (ST7, CC7, IIa), L2676 (NCBI Accession: NZ_CP007685.1)
Region	Region Length	Completeness	Score	No. Total Proteins	Region Position	Most Common Phage	GC %
#1	42.2Kb	intact	130	56	1225757-1267964	PHAGE_Lister_LP_101_NC_024387(36)	0.344
#2	53.6Kb	intact	100	54	2348089-2401753	PHAGE_Lister_A118_NC_003216(37)	0.3576
6 (2), 2011 multistate outbreak, cantaloupe, strain #3 (ST561, CC7, IIa), L2626 (NCBI Accession: NZ_CP007684.1)
Region	Region Length	Completeness	Score	No. Total Proteins	Region Position	Most Common Phage	GC %
#1	44.4Kb	intact	130	56	710298-754731	PHAGE_Lister_LP_101_NC_024387(36)	0.3452
7, An ST1, CC1, IIVb isolate (J1-108, NCBI Accession: CP006596.2) used to analyze isolates from the 2014-2015 multistate outbreak strain #1 associated with caramel apples and the 2017 multistate outbreak associated with soft cheese
Region	Region Length	Completeness	Score	No. Total Proteins	Region Position	Most Common Phage	GC %
#1	41.3Kb	intact	150	62	91711-133024	PHAGE_Lister_vB_LmoS_293_NC_028929(46)	0.372
8, An ST2, CC2, IVb isolate (J1-220, NCBI Acession: CP006046.4) used to analyze isolates from the 2014 multistate outbreak associated with Hispanic style cheese
Region	Region Length	Completeness	Score	No. Total Proteins	Region Position	Most Common Phage	GC %
#1	44.3Kb	intact	150	68	89516-133855	PHAGE_Lister_LP_030_3_NC_024384(51)	0.3716
#2	38.7Kb	intact	110	58	1296752-1335539	PHAGE_Lister_LP_030_2_NC_021539(44)	0.3463
9, 2014 multistate outbreak, stone fruit (singleton ST382, IVb-v1), CFSAN023463 (NCBI Accession: CP012021.2)
No prophage predicted.
10, 2010-2015 multistate outbreak, ice cream, strain #1 (ST5, CC5, IIb), CFSAN029793 (NCBI Accession: CP016213.2)
Region	Region Length	Completeness	Score	No. Total Proteins	Region Position	Most Common Phage	GC %
#1	45.3Kb	questionable	80	60	1257611-1302953	PHAGE_Lister_LP_101_NC_024387(37)	0.35
#2	40.2Kb	intact	110	58	2409348-2449600	PHAGE_Lister_A118_NC_003216(42)	0.3619
#3	41.8Kb	intact	108	59	2586676-2628518	PHAGE_Lister_A006_NC_009815(45)	0.3562
11, CC5 collected during the 2014 multistate stone fruit outbreak investigation but not associated with clinical cases, CFSAN023459 (NCBI Accession: CP014252.2)
Region	Region Length	Completeness	Score	No. Total Proteins	Region Position	Most Common Phage	GC %
#1	32.4Kb	intact	150	42	689966-722366	PHAGE_Lister_A118_NC_003216(7)	0.3733
#2	50Kb	intact	130	41	1799363-1849389	PHAGE_Clostr_phiCT453A_NC_028991(3)	0.439
#3	57.7Kb	intact	110	64	2439410-2497169	PHAGE_Lister_A118_NC_003216(39)	0.3576
aProphages of some isolates were previously reported, but some complete genomes have been rotated and reannotated, and thus the position numbers of the prophages are different from previously reported.
