# Supplementary material for: Microevolution and Gain or Loss of Mobile Genetic Elements of Outbreak-Related Listeria monocytogenes in Food Processing Environments Identified by Whole Genome Sequencing Analysis
Source: Front Microbiol. 2020 May 29;11:866. doi: 10.3389/fmicb.2020.00866 (PMC7272582; doi:10.3389/fmicb.2020.00866)
Supplement: Supplementary file 3 [file Table_3.XLSX]

## Sheet: Sheet1
Table S3. Maximum number of allelic differences between two neighboring isolates in a minimum spanning tree (i.e., linkage) and maximum number of allelic differences between any two isolates for each outbreak strain, when isolates were subjected to Lm-specific cgMLSTa and strain-specific cgMLST, and maximum number of single nucleotide polymorphisms (SNPs) of a linkage and maximum number of SNPs b…
		1827-gene Lm-specific cgMLST			Strain-specific cgMLST				CFSAN SNP Pipeline
Outbreak strain		Maximum allelic difference of a linkage	Maximum allelic difference		Maximum allelic difference of a linkage	Maximum allelic difference	Maximum allelic difference in prophage(s)b		Maximum SNPs of a linkage	Maximum SNPs	Maximum SNPs in prophage(s)b
1, 2014 multistate outbreak, mung bean sprout (ST554, CC554, IVb-v1)		3	12		4	13	3		4	12	4
2, 2013 Maryland outbreak, Hispanic style cheese (ST5, CC5, IIb)		4	8		5	13	0		5	12	1
3, 2013 multistate outbreak, artisan cheese (ST6, CC6, IVb)		5	10		7	13	NAc		3	10	NA
4, 2010-2015 multistate outbreak, soft cheese (ST6, CC6, IVb)		9	20		14	30	0		16	32	5
5, 2011 multistate outbreak, cantaloupe, strain #1 (ST5, CC5, IIb)		4	8		7	9	NA		3	5	NA
6 (1), 2011 multistate outbreak, cantaloupe, strain #2 (ST7, CC7, IIa)		6	6		12	18	0		2	4	0
6 (2), 2011 multistate outbreak, cantaloupe, strain #3 (ST561, CC7, IIa)		4	6		6	7	0		3	5	0
7 (1), 2014-2015 multistate outbreak, caramel apple, strain #1 (ST1, CC1, Ivb)		3	7		6	8	NA		6	9	NA
7 (2), 2017 multistate outbreak, soft cheese, (ST1, CC1, IVb)		3	6		6	8	NA		3	5	NA
8, 2014 multistate outbreak, Hispanic style cheese (CC2, IVb)		6	16		11	21	NA		13	21	NA
9 (1), 2014-2015 multistate outbreak, caramel apple, strain #2 (singleton ST382, IVb-v1)		3	7		6	11	NA		2	4	NA
9 (2), 2014 multistate outbreak, stone fruit (singleton ST382, IVb-v1)		24	29		30	38	NA		35	42	NA
9 (3), 2015-2016 multistate outbreak, leafy green (singleton ST382, IVb-v1)		4	7		5	11	NA		5	7	NA
10 (1), 2010-2015 multistate outbreak, ice cream, strain #1 (ST5, CC5, IIb)		9	19		14	30	1		16	29	2
10 (2), 2010-2015 multistate outbreak, ice cream, strain #2 (ST5, CC5, IIb)		9	18		15	26	NA		13	29	NA
10 (3), 2017 Florida outbreak, ice cream (ST5, CC5, IIb)		7	14		15	28	NA		15	20	NA
11, 2014 stone fruit contamination (CC5)		4	10		9	17	1		9	17	1
a Y. Chen, N. Gonzalez-Escalona, T.S. Hammack, M.W. Allard, E.A. Strain, and E.W. Brown, Core genome multilocus sequence typing for identification of globally distributed clonal groups and differentiation of outbreak strains of Listeria monocytogenes. Appl Environ Microbiol 82 (2016) 6258-6272.
bOnly performed when the reference genome or the genome used to define strain-specific was for one isolate of the outbreak strain.
cNA. Not performed because either 1) there was no prophage in the isolates or 2) the reference genome or the genome used to define strain-specific cgMLST was not from any isolate of the outbreak strain.
