# Supplementary material for: Microevolution and Gain or Loss of Mobile Genetic Elements of Outbreak-Related Listeria monocytogenes in Food Processing Environments Identified by Whole Genome Sequencing Analysis
Source: Front Microbiol. 2020 May 29;11:866. doi: 10.3389/fmicb.2020.00866 (PMC7272582; doi:10.3389/fmicb.2020.00866)
Supplement: Supplementary file 4 [file Table_4.XLSX]

## Sheet: CFSAN010068 
Table S4. Prophages predicted from shotgun genomes by PHASTER
One representative genome was chosen from each outbreak strain that did not have a complete genome available. Each isolate is presented in one worksheet tab.
CFSAN010068 and CFSAN029793 are listed here because detailed comparison between prophages predicted from the complete genome and shotgun genome for each isolate was described in the text.
Only intact and questionable prophages were considered except when two incomplete prophages are next to each other on the same contig. In this case, the prophage number is different from the original output from PHASTER
A 10.7 Kb questionable prophage was predicted from all genomes and not considered.
Prophage predicted from shotgun genome of CFSAN010068, 2013 Maryland outbreak, Hispanic style cheese (ST5, CC5, IIb)
Prophage	Region Length	Most Common Phage	Completeness	# Total Proteins	GC %	Score
1	27.4Kb	PHAGE_Lister_vB_LmoS_188_NC_028871(24)	intact	42	0.3604	150
2	34.4Kb	PHAGE_Lister_LP_101_NC_024387(34)	intact	52	0.3568	120
Prophage #1, total 42 CDS
CDS Number	CDS Position	BLAST Hit	E-Value
1	1..141	PHAGE_Lister_A118_NC_003216: gp52; PP_01442; phage(gi16798839)	1.61e-24
2	353..769	PHAGE_Lister_LP_101_NC_024387: hypothetical protein; PP_01443; phage(gi658607856)	3.66e-20
3	787..948	hypothetical; PP_01444	0
4	981..1346	PHAGE_Lister_vB_LmoS_188_NC_028871: hypothetical protein; PP_01445; phage(gi971750850)	7.27e-49
5	1370..1591	PHAGE_Lister_vB_LmoS_188_NC_028871: RNA-binding protein; PP_01446; phage(gi971750849)	1.35e-35
6	1657..2067	PHAGE_Lister_vB_LmoS_188_NC_028871: single-stranded DNA-binding protein; PP_01447; phage(gi971750851)	3.57e-88
7	2086..2277	PHAGE_Lister_vB_LmoS_188_NC_028871: hypothetical protein; PP_01448; phage(gi971750852)	1.49e-36
8	2366..2626	PHAGE_Lister_vB_LmoS_188_NC_028871: hypothetical protein; PP_01449; phage(gi971750853)	1.42e-42
9	2630..3016	PHAGE_Lister_vB_LmoS_188_NC_028871: hypothetical protein; PP_01450; phage(gi971750854)	4.28e-60
10	3035..3160	PHAGE_Lister_vB_LmoS_188_NC_028871: hypothetical protein; PP_01451; phage(gi971750855)	2.51e-17
11	3182..3619	PHAGE_Lister_A500_NC_009810: gp62; PP_01452; phage(gi157325021)	5.42e-95
12	3640..4248	hypothetical; PP_01453	0
13	4430..5068	PHAGE_Lister_A006_NC_009815: gp61; PP_01454; phage(gi157325480)	1.33e-148
14	5149..5376	PHAGE_Lister_vB_LmoS_188_NC_028871: hypothetical protein; PP_01455; phage(gi971750858)	1.55e-47
15	5458..6156	PHAGE_Lister_vB_LmoS_188_NC_028871: terminase small subunit; PP_01456; phage(gi971750799)	1.81e-169
16	6281..7468	PHAGE_Lister_vB_LmoS_188_NC_028871: terminase large subunit; PP_01457; phage(gi971750800)	0
17	7483..9039	PHAGE_Lister_vB_LmoS_188_NC_028871: putative portal protein; PP_01458; phage(gi971750801)	0
18	9044..10087	PHAGE_Lister_vB_LmoS_188_NC_028871: minor capsid protein; PP_01459; phage(gi971750802)	0
19	10183..10737	PHAGE_Lister_vB_LmoS_188_NC_028871: putative capsid and scaffold protein; PP_01460; phage(gi971750803)	3.41e-125
20	10760..11632	PHAGE_Lister_vB_LmoS_188_NC_028871: main capsid protein; PP_01461; phage(gi971750804)	0
21	11646..11801	PHAGE_Lister_vB_LmoS_188_NC_028871: hypothetical protein; PP_01462; phage(gi971750805)	3.77e-28
22	11802..12155	PHAGE_Lister_vB_LmoS_188_NC_028871: putative head-tail connector protein; PP_01463; phage(gi971750806)	1.16e-80
23	12272..12520	PHAGE_Lister_vB_LmoS_188_NC_028871: hypothetical protein; PP_01464; phage(gi971750807)	3.58e-50
24	12564..12827	PHAGE_Lister_vB_LmoS_188_NC_028871: putative tail component protein; PP_01465; phage(gi971750808)	3.32e-53
25	12911..13228	PHAGE_Lister_vB_LmoS_188_NC_028871: hypothetical protein; PP_01466; phage(gi971750809)	1.56e-63
26	13305..13631	PHAGE_Lister_vB_LmoS_188_NC_028871: putative tail shaft protein Tsh; PP_01467; phage(gi971750810)	1.37e-61
27	13654..13893	PHAGE_Lister_vB_LmoS_293_NC_028929: Ig-like virion protein; PP_01468; phage(gi971756889)	2.9e-33
28	13942..14373	PHAGE_Lister_vB_LmoS_188_NC_028871: hypothetical protein; PP_01469; phage(gi971750811)	9.34e-93
29	14448..14681	PHAGE_Lister_vB_LmoS_188_NC_028871: hypothetical protein; PP_01470; phage(gi971750812)	2.44e-46
30	14686..19482	PHAGE_Lister_vB_LmoS_188_NC_028871: tail length tape-measure protein; PP_01471; phage(gi971750813)	0
31	19554..21047	PHAGE_Lister_LP_101_NC_024387: tail component protein; PP_01472; phage(gi658607825)	2.56e-83
32	21060..23222	PHAGE_Lister_LP_101_NC_024387: putative tail endopeptidase; PP_01473; phage(gi658607826)	9.47e-69
33	23274..23579	PHAGE_Lister_vB_LmoS_188_NC_028871: hypothetical protein; PP_01474; phage(gi971750820)	2.48e-61
34	23839..24072	PHAGE_Lister_LP_030_2_NC_021539: hypothetical protein; PP_01475; phage(gi514051955)	1.84e-42
35	24074..24847	PHAGE_Lister_LP_030_2_NC_021539: N-acetylmuramoyl-L-alanine amidase domain lysin; PP_01476; phage(gi514051956)	1.21e-111
36	complement(24910..24996)	hypothetical; PP_01477	0
37	25093..25170	hypothetical; PP_01478	0
38	25312..25896	PHAGE_Staphy_phiRS7_NC_022914: hypothetical protein; PP_01479; phage(gi560185983)	3.05e-38
39	complement(26160..26255)	hypothetical; PP_01480	0
40	26413..26904	hypothetical; PP_01481	0
41	26906..27076	hypothetical; PP_01482	0
42	27149..27403	PHAGE_Lister_LP_030_2_NC_021539: hypothetical protein; PP_01483; phage(gi514051959)	2.34e-48
Prophage #2, total 52 CDS
CDS Number	CDS Position	BLAST Hit	E-Value
1	1..141	PHAGE_Lister_A118_NC_003216: gp52; PP_01685; phage(gi16798839)	1.7e-25
2	157..531	PHAGE_Lister_B025_NC_009812: gp46; PP_01686; phage(gi157325263)	6.11e-72
3	567..737	PHAGE_Lister_B025_NC_009812: gp47; PP_01687; phage(gi157325264)	9.23e-33
4	738..1067	PHAGE_Lister_LP_101_NC_024387: hypothetical protein; PP_01688; phage(gi658607860)	2.16e-73
5	1109..1336	PHAGE_Lister_LP_101_NC_024387: hypothetical protein; PP_01689; phage(gi658607861)	3.66e-47
6	1351..1518	hypothetical; PP_01690	0
7	1621..1794	hypothetical; PP_01691	0
8	1797..2024	PHAGE_Bacill_BCP8_2_NC_027355: hypothetical protein; PP_01692; phage(gi849252980)	4.64e-07
9	2241..2507	hypothetical; PP_01693	0
10	complement(2521..2679)	hypothetical; PP_01694	0
11	2722..2838	hypothetical; PP_01695	0
12	2841..3014	PHAGE_Lister_LP_101_NC_024387: hypothetical protein; PP_01696; phage(gi658607869)	3.27e-34
13	3041..3394	PHAGE_Lister_LP_101_NC_024387: hypothetical protein; PP_01697; phage(gi658607870)	2.78e-79
14	3396..3875	PHAGE_Lister_LP_101_NC_024387: hypothetical protein; PP_01698; phage(gi658607871)	1.19e-90
15	3894..4586	PHAGE_Lister_B025_NC_009812: gp57; PP_01699; phage(gi157325274)	1.3e-160
16	4713..5906	PHAGE_Lister_LP_101_NC_024387: helicase; PP_01700; phage(gi658607873)	0
17	5931..6416	PHAGE_Lister_LP_101_NC_024387: DUF669 domain-containing protein; PP_01701; phage(gi658607874)	1.36e-115
18	6439..8781	PHAGE_Lister_LP_101_NC_024387: putative primase; PP_01702; phage(gi658607875)	1.6e-162
19	9078..9398	PHAGE_Lister_LP_101_NC_024387: VRR-NUC domain-containing protein; PP_01703; phage(gi658607876)	2.36e-73
20	9572..9664	PHAGE_Lister_LP_030_2_NC_021539: hypothetical protein; PP_01704; phage(gi573007034)	5.87e-07
21	9667..10305	PHAGE_Lister_LP_101_NC_024387: DUF3310 domain-containing protein; PP_01705; phage(gi658607877)	3.33e-95
22	10353..10532	hypothetical; PP_01706	0
23	10545..10970	PHAGE_Lister_LP_101_NC_024387: putative RinA family transcriptional regulator; PP_01707; phage(gi658607878)	1.5e-69
24	11554..11868	PHAGE_Lister_LP_101_NC_024387: putative HNH homing endonuclease; PP_01708; phage(gi658607880)	1.03e-69
25	11953..12273	PHAGE_Lister_LP_101_NC_024387: putative terminase small subunit; PP_01709; phage(gi658607811)	2.06e-62
26	12363..13913	PHAGE_Lister_LP_101_NC_024387: terminase large subunit; PP_01710; phage(gi658607812)	0
27	13973..15055	PHAGE_Lister_LP_101_NC_024387: portal protein; PP_01711; phage(gi658607813)	0
28	15121..15849	PHAGE_Lister_LP_101_NC_024387: Clp protease-like protein; PP_01712; phage(gi658607814)	5.97e-159
29	15876..17027	PHAGE_Lister_LP_101_NC_024387: major capsid protein; PP_01713; phage(gi658607815)	0
30	17034..17204	PHAGE_Lister_LP_101_NC_024387: hypothetical protein; PP_01714; phage(gi658607816)	1.79e-29
31	17214..17513	PHAGE_Lister_LP_101_NC_024387: hypothetical protein; PP_01715; phage(gi658607817)	1.86e-63
32	17650..17862	PHAGE_Lister_LP_101_NC_024387: hypothetical protein; PP_01716; phage(gi658607818)	3.46e-43
33	17889..18260	PHAGE_Lister_LP_101_NC_024387: hypothetical protein; PP_01717; phage(gi658607819)	2.41e-83
34	18269..18640	PHAGE_Lister_LP_101_NC_024387: hypothetical protein; PP_01718; phage(gi658607820)	3.99e-79
35	18662..19249	PHAGE_Lister_LP_101_NC_024387: major tail protein; PP_01719; phage(gi658607821)	1.94e-133
36	19321..19653	PHAGE_Lister_LP_101_NC_024387: hypothetical protein; PP_01720; phage(gi658607822)	2.57e-52
37	19704..19853	PHAGE_Lister_LP_101_NC_024387: hypothetical protein; PP_01721; phage(gi658607823)	1.34e-28
38	19868..24787	PHAGE_Lister_LP_101_NC_024387: tail tape measure protein; PP_01722; phage(gi658607824)	0
39	complement(24812..24949)	hypothetical; PP_01723	0
40	24963..26429	PHAGE_Lister_LP_101_NC_024387: tail component protein; PP_01724; phage(gi658607825)	0
41	26445..28739	PHAGE_Lister_LP_101_NC_024387: putative tail endopeptidase; PP_01725; phage(gi658607826)	0
42	28828..29820	PHAGE_Lister_LP_101_NC_024387: hypothetical protein; PP_01726; phage(gi658607827)	0
43	29873..30181	PHAGE_Lister_LP_030_3_NC_024384: hypothetical protein; PP_01727; phage(gi658607682)	2.18e-57
44	30205..30447	PHAGE_Lister_LP_101_NC_024387: holin; PP_01728; phage(gi658607830)	2.16e-48
45	30507..31154	PHAGE_Lister_A006_NC_009815: PlyA006; PP_01729; phage(gi157325435)	1.05e-149
46	31302..32213	PHAGE_Methan_psiM100_NC_002628: hypothetical protein; PP_01730; phage(gi11863094)	8.65e-08
47	32270..32506	hypothetical; PP_01731	0
48	complement(32581..33030)	PHAGE_Lister_LP_101_NC_024387: Cro/C1-type-helix-turn-helix domain-containing protein; PP_01732; phage(gi658607833)	5.33e-79
49	complement(33035..33298)	PHAGE_Lister_LP_064_NC_041862: hypothetical protein; PP_01733; phage(gi100015)	2.27e-12
50	complement(33636..33845)	PHAGE_Lister_LP_101_NC_024387: hypothetical protein; PP_01734; phage(gi658607836)	7.3e-37
51	complement(33851..33988)	PHAGE_Lister_LP_101_NC_024387: hypothetical protein; PP_01735; phage(gi658607837)	3.89e-19
52	34219..34410	PHAGE_Lister_LP_101_NC_024387: hypothetical protein; PP_01736; phage(gi658607839)	1.02e-31
Prophage #1 Sequence
ACAGTAGCCGAGTTAATAGAGGAACTAAAAGAACTTCCAGCAAATGCAGATATTTTGCTA
ACCATCGGATGGAATCACTCGGAAATAGAAGAAGTAGGCTGTATCGAAAATGAACGTAAC
GTTTATATAAGCGGCTGGTGAAGTGGAGGGTGAAGAAGAATGAGATCATTTGATGTTTCT
ACTTATTTCAAATCTTTTGTGGATGATGATAAGGAAGCGTTGGAATTGTTGAATGAATAC
ATCATCAGAAGTAATAAAAGACCAGTTTCCGTGCAGTTTCAAGTAGTACATTATCCTGAG
GCAAATCGTGATAGAGTTTATATCTTTGCTGAATTTGAAAGGATGGTGAAGCATGAGAGG
CATTGAGTTTAGAGGAAAAATAGTTGGCGCAGAGGGATTTGTTTATGGGAAACTCCTAGC
TCCTCTTGCATCAGGTAACGCATATATTGCGTATGACGTTAATGAGGTAGGAAGTTTTGT
ATATATATCTAGAAGTGAAAAAGTTGATCCAGAAACAGTTGGTCAATACACAGGCTTAAA
AGACAAAAACGGCAAGAAGATTTTTGAAGGGGACATAGTTATCAATTCTAAAGGACAAAT
AGGGTATATTGCTTTCCTCATTCAAGAAGCTGGTTTTGTAGTTGTTCTTAAGAATTCAGA
CTATAGATTAGGTCATAGAAACACTAATGAGTGCTACGAGAGAGCTACGCATCATAAAAT
TATAGGAAACATACACGAAAATCCGGAATTATTGGAGGGAACGGAATGAAAAAATACGAA
TTAAAATTGGGTGGTCGAAACTCTGGAAAAACAGTGAAAATTAATGAAGAAATAGCACGT
GTCAAAAAGGACTTGATTTCTAGTACAAAAGCATTTCCGATAATTAGAGGATACACGCAG
GAAGAAATCGAACAAATGGTGAATGCGTTGAAGAGGGAGGACGAATGACTAGCACAATAA
AAATATCTGAAAAAGATAAAGTGTTCCAGATTGCGACGGAAGCTGGGTGGGTTGAACAGA
CTGGAATGCAAGTGACTATTGACGAAATAGGCTTTGCAATATGTGTGTTCAATAAGAAAA
ACAAAGATTTTATACAGGTTACTGAGATTGAAAGTGGCGCTAAAGTACTAAGTATTTCAA
TCAGCGTGATAGACATTTTTGTGGTGGATAATCGCGACAAAGCAATCGAATATTATAAAG
ATAGCGTGATTCCTTTGATCCAGAAAAAAATCGAATTTAACGGATTAGACAAATTTAGAA
AAGAAGTTGAAAAAGCGAAAAGTTACATGCTTGAAAAATACGGAGAACGACCAGAAATTA
AAGATTTTGAGGAGGAAGACGAATGACTAAATTACATGAATTAAAAACAATGCGAGAATA
TTTCGCGGCTGTTGCTGAAGGACGTAAAACGTTCGAAATTCGAAAAAATGACCGCGACTT
TCAGGTAGGAGATACTTTGATTCTACGCGAATGGAATGGAGATTACTCTGGCTTTCAGAT
CGCTGTTGAAGTAGTTTACATTACGGATTATGAGCAAAAAGATGGATTTGTTGTCTTAGG
GATTGTTTTGAAGGAGGAGGAAGAAGAATAATGAACCGTGTAGTACTTGTAGGACGATTA
ACAAAAGACCCAGATTTACGTTACACTCCGGCTAGCGTGGCAGTTGCGACTTTTACTTTA
GCTGTAAATCGCCCATTTAAAAATGCACAAGGAGAACAAGAAGCCGATTTCATTAATTGT
GTTGTTTGGCGTAAACCAGCAGAAAACGTTGCTAATTTCCTTAAGAAGGGAAGCATGGCA
GGTGTTGATGGTCGAATTCAAACCCGTAATTACGAGGACAGCGACGGTAAACGCGTTTTC
GTTACAGAAGTAGTAGCTGAATCAGTTCAATTCTTAGAGTCCAGAAACCACACAGAAGGC
GCTACATCGAATAATTACCAAAACCAAGCTAATTATTCAAATAACAATAAAACAAGCTCA
TATAGAGCGGATACGAGCCAGAAGAGCGATTCATTTGCGAATGAAGGTAAGCCGATTGAT
ATTAACGAAGACGATTTGCCGTTTTGAGGGAGAGGGTGAATAAAAATGACAGCAGAAACA
GCGCTAGAAAATATTAATAATCTGAGTAAAAGATTAGCGAGCATCAGATTTATGGCTAAT
GCGATTGCAGAAGTTACAAACTACCAAATTAGCGAAATTGAAAAAATGGGGGACGAAGAG
ATTGAAGCGAAGTATACCGCGTACGTCATTAACGAAGCGAACGAGTACGCGAAGTAAATA
TAATGCGAAGAAAGTTGTTATTGACGATATAAAGTTCGATAGCAAAGCAGAAGCAGCATA
TTATCAGCAATTGAAACTATTAAAAATGAGCGGGGAAGTAGTGAGTTTCGATTTACAGCC
AGAATTTATTTTGCAGGATTCATTTGTAAAGAATGGGAAAAAGTACCATGCGATTAAATA
TAGAGCGGATTTTCTCGTTCTTTACAAAGATGGTCACGAGGAATTAATCGACGTCAAAGG
AATGTTAACAAAAGAGTTTCGAATCAAGCAAAAACTTTTCGAACTGCGTTATATGCAATC
AATTAAGTGTTTGAAACAGAAAGGACGAAATTTCGTGGAGGTGTGATAAATGGCAGTAAT
GGGAATGACGAAGAATAAAGCAAGGCAGCGGGAGATAATTAGTCACTTACTAAGTGAAAA
TTTATCATTGAGTAAAAGAAAGGAATTACAAAAAGAGCTGAATAGGTTAATGAAAGAAAA
CACAGAAGAAAAGCAAAAAACTTATTGGTCTAAAACGTTTGATAGAGTTGTTCGTAACAA
GAAATGGGAAGAGATTACACTAAATGAATTTATCGAGTTAAGGCATGCAGGACTAAGTGG
TTATGCAATTGCTGATCACTTTGGAATTTCAAGAGCGGTAGTCTTTAATTACACACGAAA
TAACAGAACAGAATACTATCGTCTCTTTGATATGAGGGAGTATCAGAAAAATAAAGAAAT
GTGGAGTGACAAGTAAAACAAAAGGAGCAGTTAAATGATTGATAAAGTAGCGAAATTTAT
AGGAGCTGTGACTATATATGCTCTGTGGGTCCTAGTACTGATTTTTGTACTAGGATTAGT
GGTTAAAGGGATTTTATGGGCATGGAGTAATATTTTTTAATAATTATAAGGGGGCGACTT
TATGGGACAACTATTCAATCTACCACAAGTTGAAGATATAAACTACATTCAGACAGTCAG
AGCAGTAAGAAAGTTCTTTAAAGACTATTTAATGCTGCGCATGATGGCTGGTGATCGTAA
ATTTCCAACTATGACGACTATGTACAAGATTACGCCACCGAATTTCAGTAATGAATTTCA
TTCGAAAGTAGAAGATGCTGCAATTCATAATGTCGATAACGTTCATGCAGCACAAGAAGC
AATAAAAAAATATGATGCTATTTTGAATCAGCTTGAGCACATTCATAGAAAGATACTGGT
TGAAAAGTATATTTATGACTATCAAGATATTACAATTATGATTGACATACCATACGAGGA
GAGGCAGTATAAAAGGGAAAAAAGAAAAGCTGTAATTGAATTAGCAACTACATTAGGCAT
TGAAGTGTTAAAACAATGAAATGACTGTAAAAAGGAGTTTTGATTTTGGAAGAATTTACT
GTAAATGTAATTATAGGCATAGTAACAGTTTTGTTAGCGATTCTAGCTTTAGTAATTGCA
TACAAAACACTTGAATCAACAGATTTACCTAAACTAAGAATAACTTCATCTAGAGAAAAA
ATGTCATGGGACAGAACGGAAGACAACAAAATTACAATCGATGTTAGAAATAATGGAAAC
GAGCCTGTATGTCAATTGTATTTGTTTTTAGTAGTCAAAGGGGATAAATATAAGTACAAA
GGTTGGTGTTCGATAAAAGAAAAGCAGTATTTTTTAAGTCAGCCGGTCTATGATCTCAAA
GAAAACGATGATAAATCGATTATTATCGAATATAGTTTAGCTCCCAACAAAAGCATAGAA
TTAGATTATTTTATAATTGTTCAAGATTATAATGGTTCGAAATATAAAATGAATGTCAAA
AGAGGTGATAAGCATAATAATCAGTTGAGAGATTGGGGTATTCCGACTAAAAAAATTCAT
TTTTACAATTTTTATTGGATTATAAAATACAGATGGTTTCAAATGCAGGCAAAGAGGCAA
AAAAATACTTATTATGATAAGAGAAATGAGGAGTTAAAAAGAAGATAAATTGAAAATGGC
ACTTTTCTGGCACTTTTTGAGCAAAAAAAGGTGATAAAATGTTATTAGTGAGAAGTGAAG
ATGATTACAAAAATAAAATCTTATATTGAGTCTGCGCTCCACTTCTCATTTATAAGTAAT
ACATTGAGCATACTTATTTGTTTTGTTATAGTTGAATTAAAAAAAGGAGATGCTCATGGA
GAACACTGAAATTTATTTTAATATTGCGCAATTGCTTATGCCATTACTTGGAATGTTAGG
AATAGGTTTGATTCCAAAATATTTTTATGACAAGAAGTTAAATGAGCTAAACAATAAAAT
TACAAAGGAGTTACAAGAAATTAGGATTTCACAAGAAAATGTGCATCCTGAAAAGATAAA
ACTTTTTATTGATATTGTTAGTATGTTTAAAGAGATGCTATATATAAGCAAAATGCCTCA
GAAAACCACAAATGAAATCCAAAGGTATGAAAAGAAGCTTAGAGAATTAGGGGAAATATA
TAATACGCTGATGTATAGCCTAATGTTATTTGCTAACGATGAAACAATAGACATGTTTAC
GACATATAGAAGATTTATACAAGAATATGATGCACCGTTTTTTATAGAAAAAGGGCTATC
CGAAAAGGCATTTAATAATAAATATGTATATATGATGTCTGATCTTATTCTTGCGCTTAG
GAAAGATATCGGATTCCCTGAAACTACTACGAAACAAGATTCTTTATTATATGGAATTTT
AAATGATTGGGGTGAAGTGAAAGAAGAGTATTTTAAAGAATTAGATTTGATTGACAAAAT
ATTAATAGAAGATGGTTTTTTTGAATAAAAATTAATTCGTGTAACTCTTTGAAGGCCTCG
TAAAACAGGCTTTTTTTTGATACATTAAAATAATAAGGGGTTGATTATATGAGAGACATT
ATAAAAGCTGGAATAACAGAGGTAAAAGGAAAAGAGCCAGAATTCAAAATAAATATTGCT
GGTTCAGAACAAGAACAAAGCTTTGTGTTAGCCCAGATTCATTACATGAAAATAGAAAGA
TTAGCTACACTAAATGGTAAGTCTTTTGAACAAGCTAAGAATGATTATTTAGAAGCGCTA
AGCATCATTGTAGGAACGATTAAAGATAATAATTAATTAGCGAAACAAACACAGAATGCG
AGGTGGTGGAAGTGAGTGGCTAGAGCAAGAAACCCAAACAGAGACATAGCAAAGAAAATG
TGGCTTGATTCAGATAAGACAATGCCGCTTGTGGAAATTGCTAGTAAGTTAAATTGTAAA
CCATCACAGATTAGGAAATGGAAATCAGAAGATAACTGGAGTGATAACAGTAATAGTAAC
GTTACGAATCAAAAGGAGCGTTACTATTCAATGAAAGGGAACGGGAATGCTAAGAACAAT
AAAGGTGGCGCCGCTCCTAAAGGTAATCAAAACGCACGTACACATGGATTGTATTCTAAA
TATCTTCCGAGTGACACGATAGAAATTATTAGTATGATGGATCAACAAGAGCCTGCTGAT
TTAATTTGGGGGCAAATACAAATACAATACGCCGCTATTATCCGAGCACAGAAAATTATG
TGGGTGGAAAACGCTGAGGATGAAACGAGAGTCCAGACACAAGTGGGGTTCGGAGATAGT
GGTTCTGATAAATACGAGTATCAATTCGCTTGGGATAAACAGGCGAATTTTTTAAATGCA
CAAAGTCGTGCGATGTCTACACTAAGCGGGTTGATTAAGCAATTTATTGCGATTGCTGAT
GAGCAAGATGAACGCAAGGCTAAGCTTAATCAAATTATTGCATCAACAGATAATATACAG
GCCCGCACAGCTCTTATTAAAGGCGCTGAAAAAGATACTACATTGCTTAATAAACTATTA
GATGTTGCCAAAGGAGGAAACGGAGACCTTGAGTAAAATTGATGAGCTAGTATTTACGCC
CAAACAACAGGAAACTATTACATTCCCTTTTCGTGGTGTGACGCTTGAAGTCAACGAAGG
AACTCCGCGATCCGGTAAAACTACTGCCGATATCTTTAAAATGGCTTATATCTATTCTAT
TTCCGAAGATCAAAATCACTTAGTTGCTGCATTTAACCAAGAACAAGCCTTTCGCTTATT
CGTGGATGGCGATGGATTTGGATTGATGCACATATTCGGTAATCTTGCAGAAATGAAACA
CGACGAGCATGGGGATCATTTGCTTATACATTCTCCAAACGGTCCAAAGAAAATCTATTA
TAAAGGTGGCGGGAAAGTAAATAGCGTGGGTGCTATTACTGGTATGTCATTGGGTACTGT
TACGTTTTTAGAAATCAATTTACTTCACAAAGATTTTATTGAAGAATGTTTTCGACGGAC
CTTTGCAGCGAAAAATAGATTTCATTTAGCTGAATTGAACCCACCTGCACCGAATCATCC
AGTGTTAGAAATCTTTTCTAACTATGAAAAGTCAGGTCGCTACAAATGGCGGCATTGGAC
TGCGAAGGATAATCCAGCTCTTTCAGAAGAACGGAAACAAGAAATATATAACGAAGTCAA
ACACTCCTCTTACCTTTTGCAACGTGACTGGTATGGTAAACGAGTTTTGCCAAAAGGTAT
TATTTACGAAACATTTGATATGCAGAAAAACAAAATACCCAAATTAGAAGGTCGTCCAAT
TGAGATGGTCTTTTTTGGTGATGGAGGACAACAAGATGCTACTGTTTGTGAGTGCTATGT
AATTACAGAGCATGCGGCTGACGAACATTATAAATACAAATTTAATCAAGTTGCATCCTA
TTATCACAGTGGTAGGGATACAGGAGAAGTAAAAGCTGGTTCAACCTATGCCGTTGAGAT
AAAACAATTCATTCAATGGTGTATGAAAGAGTATGAAGTACCAGTAAATGAGCCTGTTTT
TATTGACCCAGCGTGTAGGTGGCTACGTGAAGAACTGGAAAAGGTTGGTGTTGATACAGC
AGGAGCAGACAACAATGCTCATGATGTGACAGGTAAAGCGCAAGGTATAGAGGTTGGAAT
TGAGCGGATGCAGTCGCTATTAAGCGAAAGGCGTTATTTGCTTGTTGAACAACCTAACGA
TCAATATGACCATTACAGTTGGCTACAAGAAATTGGTATGTATGTACGCGACGAAAACAG
CGGGAAACCAGTTGACAAGAATAATCACGCGATGGATACAAGTAGATACGCTACAAACTA
CTTTTATAGGAATTATGAAGATATATAGAAAGGAGTGATTAAATGGGTGTTTGGAGTGTA
ATGACGCGCTTTATCAAAGGCTGGCTAAATGGAAAACCTAATGGCAGCGAACCGGAGTTA
ATACCAAAATATCTGCCGCTTATTCCAGATAATCAAAAAGAATGGAGCAAAGACTCCTAT
TTAACTTCGTTGTGGGCTCAAGGATATGTGCCAACAGTACACGATAAGTTAATGAACTCT
GGAACAGGTAATGAGATAGTTGTTGTTGCGGCTGAGTATATATCTGGAAAGCCTTTAAGT
ATTGATGTAACAGGGGTTAATGGCAGTAAGGATGAAAACTTAACAAAGCAACTGAAAGAA
GCATTACGGATTGATAATTTTGATAGTAAGAGCGTGAAAATTGTTGAATTAGCAGGGGGG
AGCGGAGTATCCGCTGTAAAGATTAACATTTTAAATGGGCGACCATCTATTAGCGTTCAT
AGCTCTAGCCAATTTTGGATAGATTTTAAAAACAATGAGCCATTTCGTTTTAATTTCTTT
GAGGAAATACCCACAAGTAATAAAGCAGATATTTATTATTTAGTTGAAAGCAGAGAAATA
AAACAATGGGACAAGGAAGGGAAAAAATTATCTGGAGGTTTTGTAACATATTCTGTTATT
AAAATCGATGGCGATAAAACTACTCCTATCAATGCGGAGAGACTACCAGAACAGATTACA
AGCTATCTGTACACAAATGATATTCAATTGAATCATTCTGTATCAATTGGTTTAAAGAGT
ATGGGCGCGTATTTAATAAATAATAGTCCTAGCAATACTAGATACCCACATCTTAATCTT
GGGGAATCGGACTTATCACAATGTACAAATTATTTATTTGCCGTAGATTACTTTTTCACT
GTTTATATGCGCGAAGGTGAGAAAACAAAAACAAAAATAGCGGCTAGTGAGCGAATGTTT
AGGAAAAAAGTTAATAAGAGCACAGATAAAGAAGAATGGTCCATGAATGTAGATGAAGAC
TACTTTATGCAGTTTAAAGGGACGTTGGATGCTGGTGCGAAGTTAAATGACATGATTCAA
TTCATGCAAGGAGACTTCCGAGACGGTAGTTATCGTGAAACGATGGAATATTTTGCTCAG
AAAGCTGTTTCGAAATCTGGTTACAATCCCGCTACTTTCAATTTAGGAAACCGAGAAGTG
AAAGCGACCGAAATTTGGAGTTTGCAGGACGCGACAGTGCGTAAAATCGAGAAGAAAAAA
CGACTTATTCAAAATGTTTATGAGCAAATGTTGTGGGACTATCTATATTTGTTAACTAGC
GGAACAAACAATAAAGAAAAAGCAATAATGCGTGATGAAATCAGGGTAATAATTGAGTTT
CCAGATCCAATGTCTGTTAATCTGAATGAACTTTCTAGTACTTTAAACAATATGAACAGC
GCATTAGCGATGAGTGTAGAAGAAAAGGTGAAATTAATCCACCCAAAATGGGAAGATGAA
GAGGTTCAAGCGGAAGTAAAACGTATCTATTTAGAAAACTCGATTGGAGAGCTTCCGGAC
CCAGAAGCAATTGGGGGAATTGAAACGAAAGGCGGGTGATTAGATGAGTCATCACCATGC
ACCAGTGGATTTCGAAAAAGAAGCATCTATCTTACGAAACCATTTTAACAATGCCGAAAT
AGAGTTGCTTTTGCTGATAAAGAAGCATGTTATGTATGGCGCTAAGAATCCAACAAAATG
GAAATTTATTCAGCAGTCGCGTTTGATAAAGTTTAAAAGAGAATTGAAAGCACATATAAG
TCTTTTCAAAGATGAAACGAGAGATAAAATAGATAAACTAACGTATCGTGTTTATCTTGA
TTGTGTGAATGAATACGAGGACGAAATGGAAGCCAGATATCAAACTAAGAAAGAGGTTGA
TATACAAAATGACGACTATTTATCTGAAAGTGATGCACTTATCCAAATTTCGGAAGATAT
GGCTAATTATTGGCAAAAAATCGCGCCCTCCAAATACAAACAAGTGGTTAAGGAAACAAA
AGATAACAATGGAATTTTAAAATATGCTATCGCAACATCACTTATTAATGTTTTAGGTGA
AGGCATAAGAAATGTTATAGATCAGTCTGGAAGAAAGTATCGACCAGGAGCTTACATGGA
AATGGCTTCAAGAGGTGCTTTTTTTAATGTTGGTTTAAATGCCATGAAACGCGTTCTTGG
AAGATATGAGCACGAATTAGTTCAAGTATCAGCTCACGTAAGAAGTTGTCCGCGTTGTGC
TCCTTGGCAAGGAGAAGTGCTATCAGTTAACTACGAAAGCAATGAATATAAAACATTACA
AGAAGCGGAAAACGATGGCTTGTTTCATCCAAATTGCCACCATTTTTTATATTCTTATTT
CGAAGGTGACGAAACAGACGAGCCTATACCATATGATGAAGAAGAATACGAAGCGCAAAG
TAAGCAACGGTACTACGAGCGCGGCGTTCGTGATTGGAAAACAAAAGATATACTTGCAGA
AGGTCCCTCTAAACAATATACAGCTGGGAAAGTAAGGCAATGGGAAGAAGCTTTGCAAGA
CCATTTGAATAACAATCGATTCTTAGAGAGAGAATTGGATAGAGAAATTATAAAAGCGTC
TAAATGAACGCTTTTTTTGTTGGGCTTTATAAAAAAATCTTGCCTACCTGCCGGCAACTA
ATAGACAGGGATGGCTCACTCAGAGCTTAAAAAGGAGGAAATATGAAGAATTATTTACAA
CGCAAGTTTGACATCCAACATTTTGCTGAAGGTGGAGACGATAAGAAATTTTCCCAAGCA
GAGCTGGATGAGATTGTAAAAAATCGTGTAGCAGCTGAAAAACGGAAATTTAGTGGAGAG
ATTGAAACCATCAAAAGCGCGCATGAGGATGAAATCAGGAAGCTAAACCACCAAATCAAT
CAGCTTAACGATCAAGTGGGCGAACATGATTCATCTGAAAAGGCATTGAAAAAACTTCAA
AAAGAGAAAGACGAGGCACTATCAAAGCTGGATGAATATGTTCAGAAAGAACAAACGGCA
GAGTGGCACAGTAAGTTAAAAGAAAGCGGCGTAAAAGAAGAACGCTATGAAGCGTTTACG
AAGCTTTTTGGGGATGAAGAGCGAAATGACGACAACTTAGCGAAATTCGCAGAGCAATAT
CCTGAATGGATTGCAAAATCTGATGAAGGTGACACGCCTCCACCAATCGGGGCAGGACTA
GGCAATGCAAGTGAGCCGAGTGCCACAGACCCATTCATTCAAGCATTAAATTCATAATTA
GAAAAGGAGAGATAGCAAAATGGCTATTAACTATGTAGACAAGTACGGTAAGGAGCTAGA
CCAAAAATTAGTGTTTGGGACTTACACAAATGAATTAGAAACATCAAATCTTTTATGGTT
AGATGCAAAAACGTTTAAGATTCAAACAATCACAACGACTGGATTAAAACCGCATACGAG
AAATAAAGGATATAACGAAGGCTCAGCATCAAATGAGAACACAGCGTACACAATTACTTT
TGATCGTGATGTGGAATTCTTCGTGGATGTTATGGATGTGGACGAAACCGGACAAGCTTT
AACAGCGGCTAATGTTACGAAAGAGTTTAATTCGCGCCACTCTGCACCAGAGGTTGACGC
ATACAGATTTTCAAAGTTAGCTACAGAAGCTAAAAAGAATGGTTATTCTACTGCGGAAAC
CATTACAGAAGAAAATGTATTTCGCACACTTAAAGCGGCTATTCGAAAAGTCAAAAAATA
TGGCACGCAAAATCTTGTGATGTATGTATCAGTAGATGTTATGGCTGCATTAGAACTAAG
TAAGGATTTTACTAGAACAATTTCTAATCAAAACATTGGACCTTCTAGTCTAGAAACTCG
CGTTACAGGAATTGATGGAGTTAAACTTGTTGAAATTGAAGCAGAAGACCGCTTCTATGA
TACTTTTGATTTTACAGATGGTTATAAACCAGCCGCTAGTGCTAAGAAACTTAATTATTT
ACTAATCAATAAAGGTTCTGTTATTGGCGGTACTAAACATGCTTCTATTTATCTTCATGC
ACCAGGTTCAGTTGGACAAGGTGACGGATGGTTATATCAATATCGTGTATACCATGATAT
TTTTGTAAAAGAACAACAAAAAGACGGGGTTATCGCCTCTACAGTGGCTTAAGGAGGAGT
TGTTTATGCAATTAAGAAAAGATAATGCAGTATACAATACGGACAATGAAGTGTTGATTA
AGCAGTTAGAAAATGATGGTTTTGAAGAGTTCGAGTATAAAGAACCAGAAAAAGAGCCAT
CCAAGAGTAAAAAGGAGCCCAAAAATAAAGAGGGTGAGTAAATGAAAACGTATATTACAG
CAAGTGAGTTAGCTAGTCTAACAAACTTAAGTATTGAACCAACAGAAGCGGATAATTTAA
TAAAAGCCGCTTCTGTAGCAATTGACAAGCAAATTATGCCTAATATCGTAGACCTTGACA
ATGTAGATGATGATATTAAGCAAGCTGTTGCGTGGCAGTGTGAACACATCAAGAAATATG
GTGAGTTTATTGGCATTGGTAACTTTACACTAGGTAAATTAACTATGGGTGGTCAATCAC
AAAACTCGAACAACTTTATACCTGACGTTCCAGACAAAGTGATGGATTTGCTTTTATCTA
GTGGCTGGCTTTATGCGGGAGTAGGTGGCTGTTAATGAGCTTTCAATTACCACCTATTCC
AGAAGCTATCCTAAACACAGAAGTTACTATAACTAGTAATAGCGGGCGCGATGACTTTGG
AAATCTTTTACCAGATACAATTAATAAATCAATGTTTCGCTATGAGTTTGAAAAGCTCGT
AAATAAAACACAGGAAGGATTAAACATAAGATATATTGTTAACTTATTTTGTAACAAATT
AGATTTTATTGTGAACGAAGGAGACAATGTATCTTTTGTAATTCCTAACTATTGTTTAAT
TAAAGGTGAGGTCCAGAGCGTTTCTTTCCCGCCAAATCCTGATGGAAGTATTCACCATTT
CGAAATTGTTGTAGGAGAGGTGACAGAGCATGAGCTTTAGTAGTTTTAAAGATACAGTCA
TAGATGATATTCATAATAAAGCTTTGTCAACGGCTGCAAAAGCTGGTAAAGAATTGGTTG
AATTAGCACAACCTGTTACTCCAATTTTGTATGGAGACTTGCGCCGAAGTTCGGATTTTA
AAGTTATCATCCAAAAAAATTCAATTGTAGCTAGAGTGTTTAGTTTAACTCCTTATGCCC
GCAGACAATATTATGAAAATCGTCGGAATCCACGTTGGTACGAAATGGCTGTAAGTTATG
GAATTCAGAGTATTAACCAAATTGTAGAGAGCGGGATGCGTTTATGATTGAAGATTTAGT
AGCACATTTCAAAAAAACATTCCCAGCTATAAAAACACTTGGATTCATTAAACAAACGGG
GCTTGATTCAATGGTAGTAATTAATGAAGCACCGACATTTCAAAACAAGCAAGTACAAAC
GCAAAGTCGTGTTCGTGAGAGCGTCGGCTTTTTAATTTATGACAAAAACACAATTCAATG
CAAACGAACATACGATTTATTACGTAACTACTTTCTTTTAACAAATCCTTCTGAGCTGAA
TATCCAAAATCAGAAGGTAGTAGCTACAGATATAGCAAGCGGCGGACAAGTCGATTATGA
CGATGACGGCCGTTTGATTTACCAACTAACAATATTATTTGAAAAGGAGATGGAGGCAAA
TGCCAACATACGCAGTAAAAGAAATTGAAATTTTTGTGAGAGATGCAAAATTAACAACTG
GTGACGGAGTACTAATTAAAGATTTAGAAACATTAGATATTAGCTTGAATTCTAATATTG
AACAATACACAACAATTGGTGAGAATTTTGAACGTGCGGTTAAAACAGGCATGGCTATGG
AACTTGGTTTAGATGGGAAATACAATGATTCAGATGAAGGGCAAAATGAATTACGTGAAA
CGTGGGATAAGGTTGGAGCTTCAGCTGAAAAAACTATTGTGGTGAAGTTTCCGGGAGGAT
CTAAATATGAAATCACTGGACCAATTGGTATTAATGATTTTGGAGGTGGCGGAGCAAATG
ACATTGGCGCATTTTCTGCAACCTTAAATTCTAACGGCGCGCCTAAGTTTACCGCAGCAG
TTGCACCCTGAAACTGAGCCGTCCAGCGTCACAGTGGACCACGATACAATTACGGTTAAG
GTAGGAGAAACATTTACTATTAATGCTTCTGTATTGCCTGCAAGCGCTAGTCAAGGTATT
GCATTCACTTCCTCTAATCCACCAAAAGCCAAAATAAATAGCGCGGGTACAGGTGAAGGG
GTAGCAGAAGGAACAGCAAACATAACAGTCGCATCTAAAGAAAAACCTTCTATCAATAGA
GTAGTACAAGTAACAGTGGAAGCAGCAGATTAATAAATGAGCCCTTACTTTCAGTAGGGG
CTTTTAAATTGGAGGACAAAAATGAAATCATTTAATTTTAACGAGAATGAAGTAAAACTT
CCTTTGGAAATTAACGGGAAAATGTATTATGCGGACATTTCGGCACAAGCACACATTAAG
TACAGTGCGCTTTTGGATGAAGCCCCCAAAATTTTAGGACAAGTTCTTGCGCCTAAACTA
AAAGCTGATGAAAGTGATGACGAACATACAATACCAAATGATGAAAACATGCATGAATTG
TTAATGACTATCACAGATGGGATCGTAGCGACAAATGATGATATTTTTGCTATTTTTTTT
AGCAAAGAAGACAGAGAAGAAATCAATTCCAAAACATTGCCAACTAAAGTCTATGAGGGG
CTTATTGAATACATTATAGCTAAATTATTTGAAAGCGATATGAGCGAGGAAAGTGGCGAG
GGGAAGCCACAGGAAAACAGTATTACGGAATAGTTGAAGACTTTGATTTAATCGAGTCTT
CTTTTTTGTCGTATTACGGCATCAGATTGCGCAAAGAATTGTCAAATATGACTTTTTCAG
AGTTCCGGACATATCTCGAGAATCTCGGTGGTGACACGCCATTTATGACAACTCTTGAAA
TTCGAATGACCGAACGAAGCAAAGTGCCACGGCATTTGCTGAAAGAAAAAATAAAGCAAA
ATCGAATCATGTTAAAGCGTGGATATTTTGAGGATGCTGCTTCTAATGAAGAAGGATTAG
AAAAGACTTTGAGAGCTAACAGCAAGCTGGAAGAGGGGTGAAAATATGAGTAAAGCGGGA
GAAATTTATTACGATATAAAAATACGCGAAAATGGCTATAAAAGCCAGATGAACAAAATC
GATAAGGATATGGATAATTTTGCGAAGAAAGGGCAAAAAGCATCTGACAATATCGACAAA
ATCAATAAGAAAAACATTAATGTTAAAGGTCTTGATTCATCTATCGTCAAAGTTGAACAA
TTCGGAAATATGCTTGAAAAATCAGGGCAAAAGTTAACTAAAGTTGGAACCGCGATGACC
GTTGGATTTACGGCTCCTATCGTTGCTGGAATGGTTAAATCAACGAAAGCATATCTGGAT
TTTGATAATGAAGTGACAGAAATTAACTCTTTATTGCGCGAATCTGGAGAATCGGCGAAA
GAGTTTGGCGATCGTTATACACAAGTCTTTGATTATGCACAGAAAGCTAGTGTTAAGTAT
GGGGTAGCTTCTGAGCAAACTATGCTTGGTATGAAAGAAATGGTAAAAAAAGGCTACGAT
ATTAACCAAACGATGGCATCCATGCCTGCAATATTTAACGCCGCTCGTGCATCTGGTGAT
GAGTTCGAAACAGTTATGACAGTTACTACTTCGACGTTAGAACAATTTGGAATGATTTCT
AAAGACACAAATAAGCAGATGGAATATACAAACAAAGTTGCGGATGTGCTAACCTATGTA
GCTGATAAAACAGCGGCTGGATTTTCTGATATGGGAACAGCAATGAACTATGTTGGTCCT
ATCTCGCATTCGCTAGGATACTCACTTACAGATACAGCCGCAGCAGTTGGTTTACTTTCA
AACAGAGGTATTGAAGGACAAAAAGCAGGTACTGGTTTACGGGGAATGCTTACAAGTTTA
TTAAAGCCTTCTAAACAAGCGGCAGAGGCAATGAAAAGCGTTGGCCTTAAAATAGAAGAT
TCGAATGGGAACATGAAATCATTACCAACGCTTTTAGACGATATTAATGATAAAACAAAG
AAAATGACAAAAACACAGAAAAACTCTTTCTTAACAATGATTTTCGGACGCGAACCTCTA
TCGGCTGTCAATACGCTTTTGGAAGCGGGAGGCGATTCTCTACGTAAATATTCCAAAGGT
GCTGATGAAGCAAACGGATATACTAAACAAGTTGCTGATAATATGCGAAAAGCTGGTAAG
TTTGGTGTGGATCAATTCAAAGCTTCGCTCGAAGTATTAGAACAGAACGTAGGACAAAAA
TTAATGCCTGCCCTCACTCCAATCATCGAGTGGGCTAATAAAATGATTGATAAATTTAAT
GACCTTTCCGGCGCACAACAACAAAGTATCATAAAATGGGCTGGCGTAATTGCTGCTGCA
GGGCCTATGTTAATGATTGGCGGAAAACTAGTATCAATGACTGGCGGATTAATAAAAGGA
TTTGCAGGATTTGGCAAAATTTTAGGCTTAGGAAGCAAGTTAGCCCCTTTAGCTGCTGGC
TTTGGCGCTACTACAACGGCAGTAGAAGGAACTAGTTTAGCAGCGGCAGGCTTAGCAGGA
TCGTTTGGAGCATTGCCAGCTGTCATTGGTCTAGCAGGCGCGGCTTTACTTGGTGCAGGA
ATCTATGCGTTGGATAAACATATAAGTAAAATTGAAGAGAGTAAAGAACGTGTGAAAACG
TGGGGCTATGACATTGGCGCCGAGGCAGATAAGTCTATGGGGAAATTTAATGAGTTTGCA
TCAGAAGGAAAGCTTGCTTTGGATACATTTGCATCAGGTGCAACGACAGACAGTAAGAAA
ATTGTCAGTGCTTTCAAAAATATGGCGGACGAAATTAAGAAGAATACAGACGATGCATTG
GGTGACTTCAAGAAAGCATATGATGAAGCTTCACCTGCTGTACAAGCATTACTAGACGAC
GCCATGAAAGGTTCTGAAAAGAGAGCAGAAGAAAGAAAGGCAAACGTAGATTCGCAATAT
AAAGAAATAGAAAAAATTTATCAATCACACGCGGTTAAAACTGGCAAGATGACCTCTGAA
CAATCGAAAATTGTTAACAATATTTACAAAGATATGCAAATTGAACAAATTGAAAGTTTA
GGATTAAGCAACAAAAAGAAAACACAGCTGATAAAAGCGATGAACGGCGAGGTGCAGAAT
TTAAGCACAAAAGCACTCACTGAACAAGCTAACTATCTTGGTAAAGTCACAAAAGCGACA
ACAGATGAGACGGAGAAGCAAAAGAAAGCATTCAAAGAATCTTATGATAAAGGATTAATA
GACAAAACAGCATACAATAATGCAATGAACCAACTGGATAGAGATCAGAATAGAACAGTG
CGGTCTAGTGTAACGGCTTGGATACGAACACAAGAACAGTTATACGACAAGCTAGGTGTA
AGTAATGAAGTCGCGCGAAAAAACATCCGACGCGGATTAAAAGATATGGGACTAGATTAT
GACGAATTTACACGTGATGTACAAGAAAAAGCGGGCAAAGCTGACGAAGCCAGCAAGCTA
ATTGGCGATGGAGCGAAAATGGCAGATACCGCATGGAACAACTTAGTATTAGACCCTAAA
ACTTCTGAAATAAGAGACAATGTTGGTGAATTCGTATCCAATTTAGCTAAAAGTGATGAT
GGTTGGAATAATCTGAAATTCATCATGAAGGAAGCAAAATTAACCACAGATGCTAAGAAA
ACAATTGCAACTGCAACTATTGAAAGTGGTCGTTGGGACAAGATGACTTTCAACGAAAAG
AAATTAATTGTTAGTTATGAGGATTCTATTCATGTAGCTAATGCGTTGTCAGATTTAGGG
TTGTGGGATAAGCTAAAACCCGAACAAAAAAGTATGATTGCGAATGCAGATACTAGCCTT
GCGCTACAAAAAGCGCTGCAAGACATGGGAGTTTGGGACAAATTACCTCCATCGATGAAA
ACTTTAGTAGTTGATAATTCAGATGTGTTAAAAAAGATAAACTCTTCTAAAGGGATGATT
GTTGATTATAATGGCACAAAGGTAGATTTAAAATCATTGCTTGCAACGAATACTGACGTT
AGAACCAAAGTTGAGCAAGGCAAAAACGTGATTGTAGAATATAACGGTCAAAAGATTAAC
CTTAAAAACCTATATGCTAATAATAGGGATTTGTTAGGTAAGGTCCAAGAAGGAAAAAAT
AATATATATTCTTACAATGGCACAAAAGTAAGTAAAAAAACTTTTACCGCTCTTACTAAC
GCTGATACTGTTAGAGATTTACTTAATAACATGATTGCAGATTGGGGAAGAATACCTCAA
AGACAACAAAAAGTTTTAGAAATTGCGTATAAAACGAACGGTAAAAGCCCTAGTGGGATT
CAAGAGGTAGGTTATGCAAAAGGTACAAATAACCATAGTGGCGGACCAGCTCTGGTAAAT
GATGCAAGGGGAAGCAACTACGAAGAAATGATTACTACACCTGACGGAAAAAGCTTTGTT
CCAAAAGGGCGTAATGTTCTTCTTGATCTACCACGAGGCACTGAGGTGTTGCGAGGAGAT
AAAACAGCTAAAGCTTTGAGTAACGTACCTCGTTATGCAAAAGGTACTAAAACAAGCTAT
GCGAAAAATGTAAGTAATAAAATATCAAATGTGCAAGTAGATTATAAAACAGGCGCTATT
AGCGCACAATCGTACATTAATAAGTTAAAACAAATTAATAAGCAATATCACTTAAATGCG
GCGCAAACAAGACAAATCAAATTAAATATTGCTGGAGCTAACAAAGAAATTAATACACAA
AAAACTAAACTTAATAAATCAATAAAAAGTAGCACACAGAAATATTATGATAATGTTGCT
AAAATAAATAAAACGGCTAAGGATTCTATTAATGAAGCGAAAAAGACATATAAGGATGCT
CTTAAATCAAATCAAGAAGCCGCATATAATCAGACTGGTCTATTTGATGCTGCTGTTACA
GAGAAATCAAGTGGTAGCGAATTAACAAAAAATCTTAAATCACAAACAGCCCAACAAAAA
GATTTTATGGTTCAACTTGATAAAATGAAAAAACGCGGTGTTAGTAAAGGTCTTATAGAC
GAGATACGCAATATGGGCGTAAGCGCAACAGGACAAGCTAAAGCAATTGCGGGAATGTCT
GATACACAACTGAAACAATATCAAGCTGAGTGGAGTAAAAAACATGCTAATGCAAACAAG
CTGGGCTTAGACGCTTCTGTAAATGATAAAGTGGCGATGGATAAAGCTGTCAAGGCGGCG
AACGATAAAGCTAAAAAAGATTTGGCAAATGCGAACGCTTCTTGGTTGAAAGAACTTGAT
AAAGCAAAAGAATATCGCACTGCTGGCTCTAAACTTGGTGTACAGACCGTAGCGGGGATT
ATTCAAGGGTTCAAGCAAATGAACGGTCCACTAGAGAAACAAGCGGATCAACTAGCTAAA
ACAATTGAATCGACAATCAAGAAAAGACTGAAAATCCACTCGCCTTCTCGGCTAATGAGC
GATGAAGTTGGTGAACAAGTGCCAGCGGGAATTGGAGTCGGAATGCTTAAGAATCTAAAT
ACTATAGATTTGGCGGCTCATAAAATGCAAAAACATTTAACAAGTCTATCACCTGCTATT
TCAGTCCCAGTTACCCCGAACACAAAAGAAATTACGGCTTACTCAGGGGCTTCTATAGCA
ACGCAAGGAAGCGGAAACCCAGTTACAGTACAACCAATTCAAATTGTTAATAAAACAATG
TTAGAGGGGCGTATAGTGGCGGAGGAAACGGTAGATTTTATAACAGAAATTCAAAACAAC
CGTATTATTAGAACTAATCGAGCACAAGGGGTGATTTTATGAGCTTAGGATTCACATATA
AAGGTATTCATTCATTTGATAAGCATGTGGAAATAATTGACATTAAACCACCATTGTTCC
CTCAGAACGAAGGCAATACGGAAAGCGTCAGTGGTCGTATTGGCGCTTTTTATTTTGGAC
CAAATGTTGGTCAACGAGGAATACAATTAGAAATACAAATTATTGGAGATAACCTTAAGG
AATTAAGTGAGCGGGCTACATCTGTCGCTGATTGGTTGATGCAGGTAGATGCAGAAGAAC
GCTCTTTGGTAATTGATGATGCACCTGAAAAGACGTATTATGGTCGATTTGAAGGACCTA
CAGACTTAGATAGGCTTTTATATAACGGACGGGCAACGCTGAATTTTGTTTGTTCAGACC
CGTATGTTTATTATGAACAAGAAGAATTTGAGCTAACTAGTGAAAGTAACAAATTACCAG
TTCGTGGTTCGCAACCTACCAGTCCTGTAATTGGAGCAGTTATAAAACAGGATGTCACTT
ATATCGCTGTATCGAATAAAGAGGATTACTTATACATTGGCGAAGGAGTTGATCCAGATT
CTGGAGAAACTCCAGTTAAACCATCGGAAATAATTTTAAACGATCCAATGAATGTATTAG
CTACATGGACACCTATGCAACAGTCAGATTTGACATTTCAATTAGACGCAAATAACGGGA
TTATTGATGGGAGTTTCACTTCAACCGCAAATGTATTTCGAGCATCTGATTATGGTGTTG
GAGCACAGTGGCATGGACCAATGAGTAAAGTAGTTCTTCCCCAAGCGCAGGATAACTGGC
GTGTAAGAATGCGCCTTCAAAACATAGCGTCGGCACAAAAGCAACAAGGTAAATTAGAAG
TGTATCTTGTTGATGAAAAAGGAGCAAAAATTGCAACGTTTCAAATAAAAGATAATGCCG
CAAATACCGAAGTTAATATTGTTAAAATATCTATTGGCGATCAAAATGTTGCTAATTATC
CTGAAAAAGATTTGTTTAATGAGGCTGGGAAAGTTACTAAAACATACAAAACAGTATCAA
CCAGAAAAAAAGTTAACGGAAAATATAAAACAGTGACAGAAAAGGTACAAACAGGAGCAT
ACAACGAATACAGAGATTTTTATGGTTACTTTATTTTAACTAAAATAGGTAATCAATTCA
CTGCTGAAATTATCAAACTAGATAGTAATATAAAACCTGTCTGGACGAAGAAAAAGGTAT
TTGTAGATACCGCTAATAAATACACAAAAAAATTAGCTCAATTAAATATATACGCTGCGG
CATCAGGCACACATGACCCTAACCGCGATTTGTTTTTCACAGATACACTTGTTGAAAAAT
TAAATATTGTTGCAAACACCGCTCCGCAAGTCATAGCGCATGCATCCGATGAATTAATGT
TTGATTTTGAAACAGAAACAATTTATAAAAATGGCATTCCTTTTATGCAGAATCTAGCAA
TAGGAAGTCATTTTTTTAAGTTATTTGGCGGTACAACAGAAGTATTAAATGTATCTCCGT
TTGAAGCGGCAGATTGGACCGTATACGTTAGACCAAGAACTTTTTAAAGGAGTGTTTAAA
TGTTATTGATATTAGATGAAAATAAAGAAATTGTAAAATCTATATCGGTTGATTCAACAA
ATGGAACTCATTATTTTAATGATTCACACACCGAGAAAGTTATAGATTTTGATTCAACTT
ATGAGTTTTCTGTTTCGTCAGATGACGAAAGTTCAAAATATTTAACAGGTGGAAATTATG
TAATGCTTCAAGACTTAGACGATGATTCATTGTTATTCAAAATTATTGAAGTGCAAGACA
TCCGAGATGACAATAGTTCGAAACCTCAAAAAAGAATTTTTTGCGAAAATGTTTTTATCT
TTGATTTGAATAATGTAATTGTGACAGATCGCACTTTTTCAAATAGTAATATTGGTCCCG
CTTTAACATATATACTTGGCGGGAGTGGATGGATTCCTCAAGATACAGAAAACGTAGGTG
CTGTTGCAAATTTAGAATTTTCAGGATATATAACAGCTCAAGAAGCCCTACATCAAATTT
GTACTGCTTTTGATTGTGAAGTTAAATTTTATGTAAAAACATTTCAGGGAAGGATAGTTG
GCTATTATTGTAAAGTCGCGAAACAGTTTGGGGATAATGAAGGTGTTCGAATTGAGAGCG
GCACAGGCATAAAAGGAATAACTAGGAAAGTGTTATTTACGAACATTAAGACCGCTCTTA
TACCTCTTGGTGCAACGCAAGCTGATGGGACACAATTAAACATTTCTTCTGTTAATGGAG
GATTGAATTATATCTATAATGATGAAGCAAATGAGCAATACAATCCTAGTGGCTCAGGTT
ACTTAATGACTAAAATTGTAAATGAAAATATAACAAATGCGGCAGCGTTGAAACAATGGG
GTACTTTAGAACTTAGAAAGTTATCATCGCCATCATATCAATATGAAGCAAATATTTTAA
TGTTAGAACAAGTCTATGGTTTTGAAGCACATCGAATAAGAAAAGGCAGTTTTGTAAGAA
TTGTAGATTTAGAAATGAGTCCTCCAATTACAGTACAAGCAAGGGTTATTGAGTTAAATA
TTTGTTATAGCGATATGTCAAAAAGCACTTGTGTAGTTGGTGATTTTATTGATATTAATT
CGGCTACACCTGCGATTATAAATCAATTGAGGGAAAACGCGAAAGTATCAACAAATGCTA
ATAAAGTTGCGTCAATTGCAAGTAATAAGGCTGAAACAGCACAGCAAATCGCTAGTAGTG
CCGAAAGCGTAGCAAATGATGCAAATACAAATGCAACAGATGCAAAACAAGTAGCAAATG
ATGCTAAAGACTCCGCTGTCACAGCAATAGATACAGCTAATGACGCGCTAATGAAAGCTG
GTGATAACAATAAACCTTTTTATGGCGAGCTACCGCCAGCTATTCCAAAGATAAACGACA
CATGGTTCAAGATAGATGAAGTGGAAAATACTATAACAGGTGTTTTTAAGTGGGATGGGA
TAATTTGGAAAGAAATACCTCTGGATTATAACGCTTTAAAAGTCGGGGAGTTATCAGCGA
TTACTGCGAAATTAGGTAATGTAGGGAGTGGAAGTATCACAGGCGCTGAATTTATTCACA
ATATTAATTATCGTGATGATGAAGGCAATTTGTTTACCGGGACGGTCACGATGAATGACG
ATGGCTTTAATGCTGCTACAGTACTTCCAACTGGTGCCGGTTCTACTATTTTAAAAAGTG
ATGTTACAACACTTGGTGGTGTGAAAGTAGCACAGCAACTGATGGATCATAATGTTTCCG
GAGAGCTAAAAGAGGCAATGCTACGCGGTGATTCGTTAGATTTCTCTAAGAAGGGACAAA
CAACTTTATCTGTAAATGCAGATTCATTTTATAAAACAAGTTGGAAAGATTTACCGCTTA
ACTCAGGATATTCTACAGCCGAGTTTAATACACCTCAATATATGATTTTATGCATTTTGG
GAATTAGAATTGTGTTTTTCCGCGGTCAAGTTCAAAAATCAACTGCATGGACATCAGCTA
ACGCTTTTGCTTCTGTGCCTCTTGAGATACAGACAACAAAAACAGCGATGGCTTATGCGC
CAACGAGTAAATCGACTGGTGGTCGAGTACATGCGTCTTCCGCCAATGCAATGAGTTTTA
TGCCTGCCGACACAAGCGTTACTTATTTTTCATTAAATCAATTATTTTATATTTTAGATT
AAAGCCAATTTGGCTTATTTTTATGGCTCAGTGGACAAGGGGGATGATGAAAATTGGTAT
TAGGCAGTATTTCAATTGCCGGGATGAGTGTAGGGGAGTTAATAGCTTTAGTCACTCTTA
TAGCAGGTATTGTGGGGTTTGTTATTCGGTGGGCATTAATAGCTCCTTTGCAAAACATGA
TTGATTCGTTGGACATAACTTTAAATAGCTTACGTGAAGAGATGTCTGAAAGCAAGAAAG
ATCGTATGAGTCTACGAGAAAAACAAAACGATCATGATAAAGAAATTGCTTTATTGAAAC
GGGAAGATAAAGCTATTTGGAAGTATGTTACTGAAAAAAATGAAAAGGAGGAAAAATAGT
GAAAATTAACTGGAAAGTAAGGATGAAATCGAAGGTTTTCTGGGTGTCAGTTATCCCACT
TGTGCTAGTTTTATCGCAGCAGTTGTTAGGATGGTTTGGAGTGACGCTACCTGTCGATAC
AATCAATAAGCAAGCATTGGATTTTGTTAATTCAGTATTCCTATTACTAGGAGTTCTGGG
CGTAGTAAACGACCCAACGACAGGTGGCGCAAGCGACAGCGAGTTAGTTTTGAATAAAAA
TAGAAAGGATGAAGACAAATGAAATTTAGTAAAGGGCAAAAAATAAAAGTAGTTGATACA
GACAGCGTAAAGAATGATAAGCAGTTAGACGAAACAGCTAAAAACATCATTGCTAAGAGT
GAGTACAGAGGAATAATTACAAAGATAGTTCACGATGAAGGAGAAAAATATTTATTCTTT
GTCTCTTTTTATATTAATGATGAACGAGTAACGCAAGGATTCCGAGAAAATGAAATCGAA
GGGGTGGAGTAAGATGGCTACAGTTAACGGAGTACTCTTTAGACAAAATCTAGTTTCTAG
TTCAAAATATGGAATCAAAGCACCTAACACGATGAAACCAAAGAAAATCACTGTCCACAA
CACTTACAATGATGCTACATCACAAAACGAGACAGATTACTGTAAGAACAATAACAATGA
AGTTAGTTTCCACGTTGCAGTCGATGATAAAGAAGCTATCCAAGTTGTTCCTTTTAATAG
AAATGCGTGGCATTGTGGCGATGGCGGAAATGGATATGGAAACAGGAATACTATCGGTGT
AGAAATTTGTTACAGCAAATCTGGAGGTTCCAAATATACAAAAGCAGAGCAAAATGCAAT
CAAGTATATTGCAGGGCTATGCGTACAGCAAGGAATTGCGGCTTCGAAAGATACGATTAA
AAAGCATCAAGACTGGAGCGGTAAATATTGCCCACATCGTATCTTAGCGGAAAAGCGTTG
GCCAGCAATGCAACAAGCGATTATAGATGAATACAATCGTATTAAATCTTCTAAATCACA
CACGCCAGCAAGTTCAAATAAAAACACATACTACACAGAAAACCCACGAAAAGTTAAAAC
ACTAGTACAATGTGATCTATACAATTCAGTAGACTTTACAACAAAAAACAAAACGGGTGG
CACATATCCGGTAGGCACTATCTTCACGATTACAGGAATGGCTAAAACAAAAGGCGGAAC
ACCTCGCTTGAAAACGAAATCTGGTTACTATCTCACTGCTAACACGAAGTTTGTTAAAAA
GATTTAGTTTAATGCCCTCGCGTTTGCGGGGGTTTTTTAAACTGCTACATTCATTTCAAA
GAAGTGTTTTTAAGCAAGAATTAACTCATATTGTGTGACATAAACACAATATATAGAATG
TGGAAGTTCAATTTCCTTGTACTTGCGTTGTTTCACTTTTTATTAAACTATATGTTGTGT
ATTATAGTGTCGAATGTAACACTATTTGTTTAGCTTTGTGCAAAGTTATTTACTTTGGTT
GTGGGATTAGTTATGATGATAGAGAAGAAGGGCTCTGATGCTGTTTTTGCCTTGTCTTCT
ATCCATCGTAGCTATATAAAGTTATGTTGATATGGTAGTGTGGTAGCCATATTGCCCGAC
AGAGGCCTTATATCTGTTCACTAGTCCCGGCAGGTGACACCTTCCTGTCCATACCCTTAC
ATAGACCCTGCTTTTTGCAGGGTTATTAATTTGGAGAGGGTGTATAAGCATTTGTTAGTA
GAGGGTAAAGCTTTAAAATCTAATTTTTATCTGTGCTGCGAAACAAATCATATACATTTA
CTTAACATCTTAAATGATTATATTGATAATTTTCATAATAAAGATATAGTTATACATACA
AACTATAAAAAATTAGAAGTCATAAAAATACATTTCCATAAAAACGATCTTCCTCATTTG
CTAGGTTGGGATAAGTCATCTAGTTTAAATAGTGCAAAAAAAATATGTGATGCTATTTCG
AAAGAGAAAATAACTCATAAATCAATTAAAAAACACCATCGCTATTCAGAGTCTAAAAAA
AGAATGTTACAGTATAATTTTTTGCATGAGATTTTTTTTCATGGAGGAATTAACGCTTGT
GTGATGACTATGGATATGAAGCCTAACAATATGAATCTAGATGTTGTTTTCTATGAAGAG
AAAATTGAAGAGTTCGTCGTTTTAGGATTAAGAAAGAGAATAGATACAGGATTCTTTGTT
TTAACTACTTTACATACTACAGGGAAAAGTAATTGTCCTTATAATTATAGAAGAAAAACG
AGAATAAAATTTATAGAGTGGCAACCAAAGCCCTAACCCACCAGTTAGGGCTTTTTTTAT
GCAAAAAAACACGCTAAACATAAGCTTAGCGTTTGCTGCATGTCAATTGACTCAGCGGAG
TTTAGTTGAATGAAATGTAGACAGAATCTACATAAATATTATTACATATTCGATTATTAA
GAGTCAATATTTTTACTGTCATTTGTATAATTATACACATATATTCAGAGCGTCTTAATA
TTTAATGTAAAATGTTTTAATGAAACGCTTTAAATTGATGGAATTATATATTTTTAAAAC
TATAAATTTGAACTTTTTGTCACAATGAATTGTAAAAATGTATAAAGAATGAATAATAAG
TCACTGTGTGTTGTTGTTTGTGATTTAAACCCCATTAGTACTCATATTGTGTAGTAATTA
GTCTAAATAAGCTCTGTTTTAAGTCGTTCATGACAAGAATCGGACATTTCATTACATTTT
TGGTTATACATTATGTTAATGTGTTAAAATTTTTTCCGTAACATAATCTATTACATAAAA
GGAGAGAAAAAAATGAAAAAATATCTTGTCGTTGCATTATCTACTTGCTTAGTTTTTGGT
AATCTTGCACCAGTAGTTTCGTTTGCCAATGAGAGTACGGAACAAACAATTTCCGAAGAA
ACTACTCCTGTAACAAATTTGGGTGTAGATTTAACCCCAGCTCCAAAAATGATGTTATTT
GCTAATCAAACAGAGTCTGGAGGGTCTAATTTTAAATACGTATCTAGCGTAGTAGTGAAC
TTGAACTCTATTGGAGTAAATAAAATGTATCAAGCAATTTATGTTGGTGGATTTACTAGA
ATACCTCTAGGAAATGAAGTTGTGAAAGCGGTAGTTGGTGTGTTTTTACCTACGCCTTTC
AAACAATATAAGTACATGAAACAAACGATTTACAAAAGATCAGATAGTAAGTATCATTAC
TATAAAGTTATTGATGAATTTTCAAACAGTAAAACTACTTGGAAGGGTCCAGTTCAATCA
ACAATACAAAAAGTGAGGAGATAAAATGAATTACAAAAGATTAATTGGATATACAATATT
TTACATAGTACTGCTAAGTTCTGTATTGTTATTCATGAAGACGTTTAGTTTTTTTGTAGT
GATTGTAGGAACTATCTGTTATATTTCAGCAATCTATCCATTAGCTAAAAAGAAAAAAGA
GGAAATAAAAAAATAATCGTATTTTATTGATGGTAGTACATTATTATGTAAGCTTCGCCT
CTTGATTTTAAGAACATTTGTTCGTATAATGTTAGCAAGAGGTGAGGACATGTATAATTT
AATTGATGATATTTTAGAACATTCAATAGTTTTAGCAGATGCTCTCAAACGCAATTGGTC
AATAGAAGTACTGTTTTTAAAGAACAATCATCATGTGCGATACAAGTATGTAGTTCCTGT
TTATTTAGATCACGAAAGAAATATAGTTCAATTACAGCGCTTTGACGAACGAATAATTGA
CATTAATATAGAAGATATTGTTTTCTGCGAGCTTATGACATGA
Prophage #2 Sequence
ACAGTAGCCGAGTTAATAGAGAAACTAAAAGAGCTTCCAGCTAATGCAGAGATTTTGCTA
ACCATCGGATGGAATCACTCGGAAATAGAAGAAGTAGGCTGTATCGAAAATGAACGTAAC
GTTTATATAAGCGGCTGGTGAAGCGGAGGGTGAAGCATGAGAGAGATTGAGATTTACGGC
AACATACACGAAAATCCGGATTTACCAGTCGTTACGATGACAGATAACTTTGACGATAAG
GGGACTAGCGTTTGGACAGCAGGGTGTTGTTGCGAAGTAAGTATTGATTACATTTATAGC
CCTAAATATGGTGATTTATTATCAAGTCCTAAAGATGGCAGACCATATTTTAAAGGTTTT
GATTATTATGAAGCAATAGAAGAAATGAGGGAAAGAATCCACCCTCATGACAACACGACT
AATCCAGAGGAAATTTGGAATAGTCTTGATTGGATAAAAGTCATTTTAGTGTATTCGGGT
CAATTAGAAAAAGTAGATGATGTCTATAAAGAACGTTGGGTGGCGGAATGAACGATAAAA
AAGTAAGATTCTACGTTTCTACTGGTATGCACGGATCACTTGAAACAGAAACATTTCTTT
TGAAAACGGACTTGAATATTGAGTTCGATATATTAACACTTGAACAATTAGAAAAAGAGA
TTACAGAGGCTTATGACGACTGGTTAGTAAATAATATTGACTCTGGTTGGTCTATCGAGA
AAGAGGTGGCGGAATAAATGGGAGTGAGTATTGATTTATACAGTTATGATTATGAAGCGC
TTGTGGAAGGCATTCAAAGCTATACAAAAGCGGAAAATACGGAAGTTATAAGAAAAATAC
TTCTAATAGGCGGAAATGTCGTAGGTGATAAATATATCATTTTAAACAATGAACTCTGGG
AAGATAACAGTTCATATTACAACGTTCCGAACGCTTTAGAGCGTTTGTATAAAGTTGATG
ATGTCTTTGGAAAAATCTTCTGTACTTTTGATGATAGGTTCGGTAGAGAGACGCTAATTA
ATGGTTGTGATACCCCAGAAGAAATATTAGAAGAGGTGATGGAATGACGACATTTAAACC
GAGAAACATCCTAAGTTGGCGCAGTGGATTGCCTTACGATAATACGAGATTTTCAATAGG
TAGACCTCCAGCAGGCGGACAACATAGTGATGAATGGTATAACGGAGAAATGAATGTAAA
TGTAATCAGCATTGAATATATACTGCCTAATCCAATCACGGAAAGCACAGGAAACTATAT
TATCAAGTTGGAAGATGATAGGAGAATTGTTATCTCCGAAGAAATTCCGTCTTTTATTGA
GGAGGTGGCGGAATGAAACAAGGGCAATGGATGTTAAACGGTAGTTACGGCGGGCGATGG
GAATCAATCACATATTTTGATACAAAAGATGAGGCTATCGAGCATGGTATCAACTTGTTA
AAAAAGTATAATCACAACACGCATGACGAAAAAACTCGCAATCAAGTGATGAATGATTTA
ACTATATATTCATATTAAAATGAACTGATTTATACTTTTTTTGTTGGTGAAATTGGGGAA
ATAGCGTTTCCAGACGTAACCGACAGTCTGCTAGAGAACATAGCAGAGCGAGTATATGAA
GTGGCTGGGGAGTATTCTGAGGGCTATTTGGACGATGTAACAGAAGAACACAGAGAAGAA
TTACAGAGTTTTATCTACAGGCGGGGGAAACAGCGTGGTTATTTACCTGAGCGCTTCCTA
ATAAGGGAAATAGAAGAGATTGATATAAGAAATTTTGAAGAGGTGTCGGAATGAGAATGT
TTAAAGCAACTATTTATTATGTTGATGAGGAGTCGACAATTCGTGATGAATCAGATTTTA
AAGACCACCTAGAATACATGTTTGAGCGATCGTATGGCATTACACACTTTGAAGACATAG
ACAAATCGAACGAATTCGAATGGGACGACGATATTGATATAAATTCTACGAAGGCTGGCA
AGGAGACATACGAAAAATACTTTGATAAGAAGGTGTCGGAATGAACGAACAAGAAGCGAA
AGCGATTGTGTTGGAGTGGTTGAAAGAACAGACAGGTAAAGCAGCCAGCCCATTAATTAC
TATAAACTATTTTGAAAACGACTTTTTTTCTTATGATTTACCTGGTGAGGTAGTACAGGC
ATACGATTCAATCAGCCGCCATACTGAATACGAACTTCTAGCCGAATTTGCAGCGTGGGG
ATTGAATGAGGGTGCAGCGAATGAGCAGTGAACCTTTAGGTAAGAAGACAATTACGGTAA
ATTTCTATAAACCCTCTGGAAAATGGTATGCAGGAGGGACAGCAGTAGTAAGTACCTATA
TCTTTGATGAAGAGGCATTCTTAGAGGAGATAGGAAAGACAAATACTTGTTTCAAGTGGG
ATTGGCGTAACAGTAGTTTTGACTTGGTCACTAATTATGAAAGTGACGACCCAGAAGATA
GGTACTTCTGTAATTATTTATGGAAACTAGCGAAGGAGTGGGATTAAGTTGAGCAGTGAA
CTAGTGAAGAAGTTGGATGCGGAATGGCATAAATGGGACGACAGTACAAACAACAATTAA
AACAGACAGTTTAGAAGTTTTTAGAAATAAACAAACAGGCACTATAGTAAGGGTTGAATA
CAATTTTTTTGATGAAAGTTCTAGACGAATATATGTCATTGATATATCCGAGATAGCTTA
CATCACATCTGAGCTGGTATCATGACAAATTATCACATCACCATTTCCGCTTATGAAAAT
ATCATAAAACAAACGCTTATTGAATTTATAAAAAATGATGAAACAGATTTTAGTATTGTT
GCAGAGGAGGTTGAATAACAATGACAAAACAAATCATCATTAACGAAGCAAACAGTTTAC
TTCATAGAAAAAGCAAAGAATTGAGTAAATCAATCATTAAAACACCAAAAGACCTAGAAA
GATTCGCGATTGGTTTGGATAAATTATCGCAAGATATGTGGGACTATAAAAACGAATTGG
AGGCGATCAAATGAGTATTTTTGCTGGCGATAAGGTAGAGGTGCAGGATAGAACTGGTGT
AGCTGAATTATGTGTCGACGGAGAGCAGTTTCATGTTCTGATTAATAATAATGGTTTGCT
TACTGTTGAAGATGAAGACGGATTTTCATCCTTTAATATACCAGCAACTCAAGTGAAAAA
AGTGAAAGTGGATAGTGATGTTAAATTAATAAATGAGCTATATGACCAATCAGATTCTGT
AAATTTATATATATATGATGTTGATAAAGATAAAGCTAAGTTGTTTGTATCTAATGTAAA
TAAGCCACAATTTGATGAAAGAAACAATGTGAAGTGGTATTCTGCATCAAAAGATAAAAT
AACCGCAACAGCATTTTTGAAAGGGGATGATTAAAATGTCAACATTATATTCAATTCAAG
GGAAATATCAACAGTTGTTAAATCTAGCGGAGCAGCTTGATCCGGAACTATTAAAAGATA
CACTTGAAAGTATTGATGATGAACTAGAAACGAAAGCTGAAAACGTAGCATTTGTGATTA
AAGAATTGGAAGGTCAATCACTTGTTTTAGAAACAGAAATCAAGCGATTGTCGGAACGTA
AAACAACAATCAACAACAATATCAAACGATTAAAACAATCCCTACAGGACGCGATGGAAA
CTGCCAACAAGCCTAAAATCAGAACGAATCTATTTACATTAGGAATCAGAAAAAGTCCCC
CTAGTGTAGCTGTAGAAGACGAGAGCAAACTGATTGCCTACTTGGTTGAGCAACCGAAAA
AATTAGATAAAACAAGATTAAAAGATGATCTTAAAAAAGGTATTGATGTGCCTGGAGCAA
CACTCATTCAAACGGAACATTTACGTATCAGTTAAAAATAGGGAGGGATTTCATTGTTAG
AAATAAAAAGCGCATCAACTTTGCAAGATGTAAATAAACTCAGACTTATCTATTCAGCGC
CGGGCATAGGAAAAACAAGCACCATTAAATTTTTAGAAGGAAAAACATTAGTAGTTGATA
TTGATAGGACCACCAGCGTTTTGAAAGGTCAAGAAAATATTGATATAGTCACCGCTGATA
CAATGACACCATTTATTACTTTTCCACAACTGTTAAAAGAAATTAATGATAGCCATTTAA
ACAACTATAACAACATTGTAATTGATAACATATCAGAGCTTGAACGTTCTATTTTAGCGC
AGCTTGGTAAAGAAGGGAAAAATAATCGTGTTCCATCTATGGCAAATTATCAACAAATGC
AATTCATGATGATTGATGCCATAAGATATTTGAAGTCATTCGGTAAAAATATTTTAATTA
CTGCATGGGAAACATCTGACCAGTGGCAAACGCCAGAAGGACAAATTTACAATCGTTCTT
ATCCACAGATTTCTAATAAAATATTAACAAACGCGATGGGGCTATGTGATGTAGTAGCAA
GATTAATTTACGATTCAGAAGAAGAAAAACGCGGGTTTATTTTACAACCAACCAACGCTG
TATTTGCTAAAAATCAAATTGATAGTCGAAAAGGTTGCAAACAAGAAGACCTATTCAAAA
TCGGTGATATTGATGCTAAAGCTTAGAGAATATCAACAAGAAATTATAAACGATGTAAAG
GGGGCTTTTTTACAGGGATATAATAGACCGTGCGTCGTTGCTCCCTGTGGGTAGGTGCAG
GTAAATCGGTTATTTTATCGGAAATAATTCGTATGACAACACATAATAAAAACCATGTTC
TTTTCCTAGTCCACAGAAAAGAGTTGATTGACCAAATCAGAAACACACTCATTATGAATG
AAGTGGATATGAGTTACGTCAAATTGGGTATGGTTCAAACGATAGTTAGACGTCTAAACA
AAACTTCGGAGCCTTCGTTAATCATAATTGATGAAAGTCATCATGTGTTAGCAAATAGCT
ACAAAAAAATAATTCATCACTTTTCTAAAGCGAAGGTCGTTGGATTTACTGCAACGCCAG
TGAGGATTAATGGAGGTGGTTTAGGAGATATAAATGACACATTAATCGAAAAAGTTAATG
TGAAGTGGTTAATAGAAAATCAGTTTTTAGCACATTATAAATACTATGCTCCTGAAATCG
TTCAAACAGAAACATTAAACGTTAAACGAACTGGCGAGTTTGATATGACTAGTCTTGATG
ATCAATTCAATAAAAGAATGATTTGGGGGGACGTAATTAAACATTATCAAAAATTAGCTA
ACGGAGAGCAAGCAATTCTTTATGCTAGTTCGATATATCAAAGCGAAAAAATGGCAGCGA
GTTTTAATGCAGTAGGCATTTCATCCGCACATATTGACGGTAAAACACCTAAACTCATTC
GAGATGACATCATAAAACGGTTTCGAGAAGGAGAAATAAAGGTCCTTTGCAATCTTGACC
TTATTGGCGAAGGCTTTGATGTTCCGGATTGCTCCACGGTGATTATGCTAAGACCTACAC
AATCGTTATCATTGTATATTCAACAATCCATGAGAGGCATGCGTTATAAACATAATAAAA
CAGCTATCATCATCGACCATGTAGGTAATGTAAAACGTTTCGGTCTGCCAGATATGGAAC
GAACATGGTCCTTAGCACCTCGTAAAGGAAGTAATGCAACAAAAGCAGAGGCACCTGTGA
AAATTTGCAAAGAGTGTTTTATGACAGTTAGCCAGACAGCAAAAAGATGCGAGCATTGTG
GACATGAATTCAAAGTGGAAGTAAAACCAATACAAATCGATGAGGGAGCAGAGCTACAAG
AAATAACCGAAGCCGTTTTTAAAGTAAATTATAGCAGTCCAGGCGAATGTAAGAATATGA
AAGAATTATATGAATATGCAAAAGAACATAATTATAAAAATGGATGGGCATTCCATCAAG
GAAAAGCACGAGGATTTATCAAATAAAAAAACGAAAGAAGGAATTTAAAAATGTTTAAAG
TAGATCATAATGATGTTTTCACAAATGGAGTAGAAAATGGTACGTACGAGGTTGTTTTAT
ATAATGCAAATGAAGACGCAACAAAAAATGGTGCGGAGTTCATTAATATTGATTTGATTA
TTCGTAACGATGTAAATCAAAAATTTCAAAATGCGCATATTTTTCACAGAGTATGGAAAG
CAAAAGCAACAAATGAATATAGTCAAACGGCATTAAATACAATTGCGAAAGCTATCCAAC
TCCCAAATGGAAAAGACTATAACACAGTAAATGAACTGCTACAAGACTTGTTGACTAAAA
CCTGCCAAGTTACAGTGAAAAACGAAGAATCTGAATATAATGGGCAAATTTATAAAAATC
TAAATGTAAAAGCATGGGCTGAAAGCAAAATTACTGGACCTCTACAACATGTGTTTAAAA
AGAAAGAAAACGAACCAACACCAGTAGTAATAAGTGAAAACGATCTACCGTTCTAAACAA
TGAGAGGAGCGCACAAACGTGTACGAACAAATTCCAGACGAATTAAAAAAATTAAAACAA
TGGTGCGCTTTTCAACTGGTTTGGGATGAAGAGCGCGGCAAAAATAAAAAGATACCAATG
AACGCAAATACTGGAGCATATGGCAATAGTGTAGACGAGCGAACTTGGGCAGATTTTGAA
ACTGCCCTTGCTTCACTCGAAAAGTATCAATTCGATGGGTTAGGATTTTACTTCAAGGCG
CCGTATTTTGGCGTGGATATAGACGACATAAAAGACGATATTCAAGATTATTTATATGGA
AATACTGAAAATATTGCTGGGGAGTTTATTCAAACGTTAGCTAGCTACACTGAGTACAGT
GTGAGTGGGACAGGTATTCATATTATTGCAAAAGGCGATTTTCCAGAAGGTGGTCGGCGC
AAAGGTAATATTGAAATGTACCCGGACGGTCGGTTTTTCGTTATGACTGGTCAAGTAATT
GATAACTACAGACAAGTCAATGAAGCGACATCAGCAATAAAAATACTGCATGAGAAATAC
ATCGGAACAATTGAAAACACATCACTAACTAAGCATCAAAATTCATCAAATGATTTGTCT
GAAAGTGAAATATTGGAAAAAGCATATAATAGCCAAAATGGTCCATACTTTAAAACATTG
TACGAGGGAAATTGGGAAGCATATTACGCTTCGCAGTCAGATGCAGATCTAGCTTTTGCA
AATATGTTAGCTTTTTGGACAGCAGCAGATTATGACAAAATGGATACTATTTTCCGAGAT
TCAGGGTTGATGCGTGATAAATGGGACCAAAAACGAGGGCAAAACACTTATGGACAAATA
ACATTAGGTAAAGCTATATCAGGTTGTTCAGAAGTTTACTCGCCTAAACAGAGTGGGAAC
AGTTACAATATCAACTTAAAGTCGCGTAAAAATTGGGCGCAATTATTAAATGAAAGACGT
AAAAAAGAATTAGAAAAGCTAAAAGAAGAATGGTTAATAAGTGGTGGGAAAGGAAAACAA
CCAAGCGTTATATCACCAATTGGTTGCGCTATTATACTGAAAGAATTCTTCCGTTTCTGC
CTATTTAATATGAATGAAAACACTCGATTAGCTATGTATTTAGAAGAAGATGGCATTTGG
ACACAAAATGAGACTTACATTCGACGTTTTATCGGATTTTTAGAACCAACACTAAATGCA
AATAAAGCGAGTGATGTTATTTATCATTTGTGGAAAGGTGCCGAAGTAAAAGAAAAAACA
GTATCAAAGTATCTTATACCAGTTAAAAACGGTGTATTCAATCTTAAAACAAAGAAATTA
GAAGCCTTCACGCCTGATTATGTATTCACTTCCAAAATAGCTACGCCATATGTTGCAAAT
CCACCGAAACAAAACATAAATGGATGGGATGTTCATACATGGCTGGATGAAATAGCATGT
GGTGATGAACAAATAACATCACTGTTGTGGCAAGTTATCAGCGCATCCTTGAACGGAAAT
TATTCACGAAAAAGTTCTATTTGGTTGCTAGGCGATGGGAATAACGGTAAAGGGACTTTT
CAACAGTTATTGCGTAATTTAATCGGAAATTCTAATATTGCAACACTAAAACTGCCGCAA
TTTCAAGAACGTTTTTCCTTATCTATTTTAGAAGAAAAAGTTTGTTGCATCGGCGACGAT
GTACCGGCTGGTGTGTATATTGATGATTCTTCCAATTTTAATTCTGTTGTAACGGGTGAT
GAAATTATGGTGGAACAAAAAAACAAACACCCATATAGCGCAAATTTTCATATGACAGTG
ATTCAGTCCACTAATGGTATGCCTAAAATGCGTAATAAAACAGATGGAACATATCGCCGT
TTTATTATCGTTCCATTTAAAGCTAATTTAAAAGGTGGAAAAGACAATTGGAAGATTAAA
GATGAATATATACAGAATAAAGAAGTATTACAATATATTTTATTTCATGCAATCAATATG
GATTTTGAACGATTTGTTGAACCAGATGTATCAAAAAAAATCATGGAGGAATATAAACTA
GATAACGACCCGATTTTAGATTATTACGAACGTATTTTTAAAGAATATAAAAGTACTAGA
ATTCCGCTTTATGTTGTCTACGAGTTTTACAAGTATTTTTGCGAATCAAATAATTTAAAA
CCAGTTGGCGATCGCTCGTTTTATAAACGTTTTGGTGAAATTCTTTCAGAAGAAGGTTGG
GAAAAAGGTAAACATAAATTAAGCGGTAAGTTTGACCCTGCAGATACTCCAACAGGAATT
CATCCTTACCGTTACCAACAACCAAAAGATTCCGTCACTTATGTGTGTTTCATAAAGAAT
AATACATTGAAAGTCGTTTGATTTTTATAAACAAAAGTTACCGAAAACACCCAAAAGTTA
CCGTAAGTTACCGTAAATAAAATTTGGGTAACCGCGAAACACTAACAGCCTCTAAGCGTT
AGGGAGAAAAGTTACCGAGTTACCGTTTTACATCAACTCTTTATACTATTTATAAAAAAA
GTAAAAAATATAAAGAGTTGACATCTTTCGGTAACCACGATAAAAAACGCCGAAACAACT
AGAGTTGCAATTGATTTCAAGGTTACCCATTACGGTAACTTTTCATTTTCGGTAACTTCG
ATTTTAGGAGGTATAAAATGACAGCAGAAATGAATATACAAAACTCTATACGCTTAGCCT
TAGCAAAAAAAGGACATTATGTTTTCAGAGCCAATGTGGGGAAAATTAGAATGCCTAATG
GTCGTATTTTTGACACAGGTTTGCCGAAGGGTTTTCCAGATTTATTCGGTTTTCGTGGAA
CGGATGGAAAAATGTTCTTTATTGAAGTGAAAAATGAAATCGGGAAATTAAGGCAAGAGC
AGAGAAACTTTCAACAAGCAATGGAAAGTACGCCTGCAATATGCGGAGTGGCTAGGAGCG
CGGAGGAAGCATTGCAGATTGTGGAGGGATTACAATGAAAAGATTTCTTGTTATATGTGG
AAATCAAGCAGAAACTAAATATGAATTTGAAGAATTTATACAAAGTAAAGAAAAATATGT
TACTAGTGTAAATAATAATGAATTTATTGTTGAATTAGGAAATGAGAAATATATATTTAC
AGACCTTGGTAATTTAAAAAGTTTCTCAAAAATGAAATTTGATGGTTATGCAATTGGAAA
ACCATTATTTAAAAGACATAGTCTTGAAGAACTTGAACTGTTATTGGACTCTTGGAGGAG
ATAATATTGTTCACCCGTATTCGAAAATTTATAAGCGAATGGTTCATTAATCAAGATATT
TATATTGAACAAATGACCCGTGAAGAAACAATCCCATTTAACAAGGAGGAAACTATGAAA
CTATATCATGTTGAAACACAAGAAGACTATGACGCATTGATGGTTAATTTGGAGGAAGAA
GGATATAGATGGAATGATAAAGAAAAACCTACAGAATACAGTAGTTGGAACATTTTTAAG
AAGGATACAGTAATGATAATAGAATATGATATTTATTTGGGTGAGGCGTCAAAAGAATAT
TGTGAAAGAGTATATCCTGATACACCAATCAAAAAATACAAAGCAAAGCAAGATAAAGTT
GCAAAGTATCACGATGACGCTGCAAATGTCGCGAAGGCAATGTCTGCCATCGGAGTATCT
ATGGAAAACGAAAATAACGACAAAATAAACAATCCTGCACATTACACAGTAGGAGGTATT
GAAACGCTTGACTACATTAAAGCAAAAGTAAAGGATTATCCGAGTTATGTTGCTGGGAAC
ATACTTAAATACGTTTCGCGTTATGAACATAAGAATGGCATTGAAGATTTAAAGAAAGCG
CAGTTTTATTTGAATGATTTAATTGAATGGATGGAGAGTAAATGATGGAGGAATATGTAA
ATATCAGTTTAGATAAATATGAAAGGTTAAAAATGTTTGAAAATGATAAATACGAAAAAG
ATGCTAAGGAATTTCTAAAAAAGTTTACTAACTTCACAACGATATTTGGAAATCAAAATG
AAGAGTATTACACGGCGCATGTCAACAAGGAAGAACTGAAAAAACTAATTGAACAAAGAC
TAGGCAAAACGTGTGAGATAGAATTTTATTAGGAGAGTGATTAAATGTCAAAGCGATTAC
GACAAGCACATTATAAATTAATTGAAGATGAACTTCGTTACTATCATTCTACTAAAAAAG
AAATGTTAGAGAAACGCGCAAATATTGTGATGGGATCTATGCATCAAGAATTTAGGGACG
AGAATCAGGGGGGGAGCTCTTCTGGACAAATATCGAATGAAGTGGAGCAACGAGTTATGC
TTTTACAAATGGATAGAGAGATACAAAGAATGTCCAATACTGTGAGAGCGATTGATACAG
TGTTAAGTACCTTGTCTGATGAAGATAAGCAACTGGTACATTTCAGATATTGGGATAGAA
GTAGACCGACTTGGACATGGATAGCTTGCAAGCTGAATATCAGTGAAAGTACAGCGAAAC
GAAAACGGAAAGAGATCATTTATAAAATCGCTGAAAGATTAGGATATTAAAAATTGACCC
GTTTATGACCCGTTTGACATGTTTTTACGTGATATTATTGTAGAGTAGAGAAGTGAAGAT
GATTACAAATAAAATAATATATTAAGTCTGCACTTCACTTCTCGTTTATAATCTTATGAT
GACATAGCAGGAGGTTGCTATGTTGCCTGGCAGAGGCTTTGTATCTGATCGTTGGTCTTG
ATGGGAGACGCATCTCATTCCAACCTCACTAGTCCCAACAAGAGACACCTTCTTGTTCAA
TCTCAATACTCGTGACGGAATAGGTAGACGAAGAACAGGATAGAACTAATGTAGCTAAGG
AACGTATGTCTTAGCTTAAAACTCCTGTAAAACAAATTAATTAGTTCCTGCAAGGTGCAA
ATCCTTGCCGAGTATATATTAAACCACACACACCTCTTGACAATGTGGAACGGGTCCTGT
GTCTAGTGACGGAAATTCATTTCGGATTCGACTGGATGAAATACAAAGTATTGACGAATA
CTACCGTAGAAGTATTCAGGTCTCATAACTACGGATACATAGAACAATGAAGTCCAGCAC
ATTAGTGTTGGTCTTTTATATAGGGGTGGATTAATGCTAACACAAGCAGAACGTCATACA
TTCTATAAGTCAAAGGAATGGGCAAGCATACGTAAAGAAGTATTAAAGCGTGATAACTAT
GAGTGTCAAGAGTGTAAGAGGCAAGGAAAGGTGTTTACTGATTATCATGAACCAGACAAG
CATAAAAGACTCGATGTGGACCATATCAAGGATTTAGAACACCATCCAGAACTTGCGCTT
GATATAGATAATCTCACTACTCTATGTGTAAAGTGTCATAACAAAAAACATAATCGCTTT
CAATTTAGAAGGAAGATAAATAAATGGGTGAATGATGAACGATGGTGACACCCCCGGGTC
AAAGGTTTGCGCTTTAATTTGGCTCTGGGGAACGGTGTGGGGGTCTTCTCCGCAGAAATA
TTAAAAAGTCTCATGAAGGAGGGAGGGTTAAAAGTGGAATATAACATAAAGAAATTGGAA
AAAGAATTGTTATCAAATATTGATACTACTAGTCAGAAAGAACTTGAAAAAGTTAATCGT
TATATTAATTTAATACGTATATATTACGAGTTAGACAACAGTATTGAAATTGATGGTGCT
GTTGTTGTTACCGAAAACGGCTCGCAAAAATTCACGAAAACTAATCCAGCAATACAAGAA
AAAAATCGAATCAACACTTCATTATTATCTATTGAACGGTCTTTTATATTCAAAGGCGAA
AATGATAATCAAGATGGTAGTGACTTGATATGATATCAAATAAACACGTTGATAACTATA
TACAGTCGTATAAAAGTGGAAAAATACTACTCAATAAAGAGCGAATCGATCTAATAAATT
ACTTGCAAGAACATGTTCTAAGTAGAGATGATATATATTTTGATGAGACACAGATAGAAA
ATTATATTGCTTTTAGTGAAAAATGGTACTTCCCTTTGGACAACTGGGAAAAGTTTATTG
CACCATTTATTTTTTTATATTTTAAAGAAGACGATGAACTTTTTTATGAAGAGTTCTCTA
TAACCCTTGGTCGCGGTGGCGGTAAGAACGGGTTTATAAGTACATTATCAAATTATTTTA
TAAGTCCACTACATGGGATTAACAATTACGATGTTTCGGTAGTAGCGAATTCTGAAGACC
AAGCGAAAGTTAGTTTTAAAGAAGTATTTAATACAATAGACGGAAATCCTAAATTGGAAG
GCAGCTTTGACGCGTGGAAAGCACAGATTGTTGGCAAAGGAACCAACAGTGTTTTTAAAT
TTCAAACGTCAAATGCAAAAACTAAAGATGGTGGTCGTGAAGGCTGTGTTATTTATGATG
AAACACATGAATATGAAGATAGACAAATAATTGATGTATTCTCTGGAGGACTTGGCAAAG
TCGCAAATCCCAGAGAATTTTTTATTGGCACCAATGGATTTGTGAGAGCGGGATTTTATG
ACAAGTTGGAAGAACGTAGTAAAGCAATTTTAAGTGGTGAAAATCTTAACGACCGCATGT
TTCCTTTTATTTGTAAGCTAGACGATCCGGCAGAAGTCAAGAATGAAGCTATGTGGGAAA
AAGCAAATCCTGCTTTTGAAAAGCCATTAAGTCCTCGTTCTAAACGCTTACTAAATAAAG
TTAGAAAACAATATGAAGCATTAACGAATAATCCAAGCGGCAGAGAAGCATTCATGACTA
AACGAATGAACCTTCCAGAAGTAGACTTGGAAAAGGTAGTAGCACCGTGGGAAGATATTC
TCGCAACTAACCGAGAAATGCCAGAACTCCAAAACCGAGCTTGTATTGGTGCATTTGACT
ATGCAAGCGTTAAGGACTTCGCGGCTGTTGGATTGCTGTTCCGTGTGGGCGATGATTATA
TTTGGAAATCACATTCATTTGCTAGAAAAGGATATTTGGATATCGCAAACCTTAAACCGC
CCATCAAAGAATGGGAAAAGCAGGGATTACTGACCATTGTAGATGAACCTACAATCGACC
CTCGTCATGTGGTCAATTGGTTTGTTGAAATGCGGGAAAATTACGGTATTCAAAAGGTCA
TTGGGGATAACTTCCGAATGGATCTTATGCGCCCGCTGTTTGAAGCAGAAGGATTCGAAC
TGGAGATTATTAGAAATCCACGTGCAGCTCATAGTTTGCTAGCTCCGCGAATTGAAACTT
TATTCGCAAATCATCGCATTGTGTTTGGCGATAACCCTTTGATGCGCTGGTATACGAACA
ATGTAGCGGTGAAAATCAAACCAGATGGTAATAAAGAATACCTGAAAAAAGACGAGCATA
GGCGTAAAACAGATGGATTTCAAGCATTTGTACATGCTCTATGGCGTGCGGATGAAATAG
AAGACCTTGATGTAGATGAAGTTTTAAATATGCTTAATGCCATTACGTTTTAGGAGGTGA
TATATTGGGATTTCTTTCGGAGATATTTAAACGGAACAAAGAAATTGAGTGGATGTGGGA
TTTAGAGTTTTTAGAAGATAAAACAACAAAGGTTTATTTGAAGAAAATGGCTTTAAATAC
GTGTGTAAAACATATAGCACGAACGATCGCCAAATCTGATTTTAGATTGAAAAGTGGAGA
AAGCAGTGTACGAGACGGATTGTATTATAAATTAAATGTTCGTCCAAATACAGATATGAG
TTCGAGTTCTTTCTGGGAAAAAGTGATCTATAAATTAATCTATGATAACGAGTGCTTAAT
CGTCCTTTCAGATACGGACGATTTTTTAATTGCTGACAGTTATGTGAGAAAAGAGTTCGC
GCTTTATCCGGATGTTTTTGAAGGGGTTACGGTGAAAGATTATCGGTACAATCGTAATTT
CAGTATGGATGATGTGATTTTTCTAGAATATGGAAACGAGCGACTAGCTGCATTTACGGA
TGGCATGTTTGAGGATTACGGTGAGTTATTTGGTCGCATGATTCGAGCACAAATGCGTAA
CTTCCAAATCCGCGGGGCTGTTAACTTCAAAATGGCAGGCATTGCGGACGATGAAAAACA
AAAAAAATTACAGACTTACATCGACAAACTGTATGCTGCATTTAATAACAATGAAATTGC
CATTGTTCCTCAATTGGAAGGCTTCAATTATGAGGAATTTGGAACGTCTAGTGTGAATAG
CAGCCAGAATTTCGATGAGATCAAGAAACTTCGAAAAGAAATGATTGACTATGTGGCAAG
TATTCTTGGTATTCCCTCTGCTCTGCTACATGGGGATATGGCAGATTTGAGTAATAATAT
GAAAGCATATATGGAATATTGTATTGATCCTCTCACTAAAAAGCTAGAAGATGAATTAAA
CGCTAAATTATTTACTTCCAACGAGTTTTTAGCGGGTGAACATATCAAAATCATACACAA
AAAAGACATTATAGAAAATGCAGAAGCTGTAGATAAGTTGGTTGCCTCTGGTTCATTTAA
TCGTAATGAAGTTCGAGAATTATTGGGCGCTGAACGAGTAGATAATCCGGAATTAGATAA
ATATTTAATTACTAAAAACTATCAGTCAGCAGATGAAGGAGGTGAGAATGAATGACGAAA
ATTGAAGTCAAAGGTCCTATTATTGGAAATGATGACAAATGGATTTATGATTGGCTGGAT
ATGGAAGCTACGTGTGCAAAAGATATCAATGAAGCCTTGGCAAATGCGTCAGGTGAAGTT
GAAGTTTGGATAAATAGCAATGGTGGAGATGTGTTTGCTGGTAGTGAAATTTATACAGCA
TTAAAATCATACAATGGTAATGTAGTTGTAAAAATTGTTGGAATGGCGGCAAGCGCAGCA
TCTGTAATTGCGATGGCTGGAAATGAAGTATTAATTTCTCCAACTGGTCAAATGATGATT
CACAATGTTCAGTATGGTGGGAGAGGTGATTATAGAGAGTTAAAAAAAGCCTCCGAAATT
GCTCAAAATGCCAATATATCCATTGCTAATGCTTATCAGCTGAAAACGGGAAAAACATTA
GAAGAACTGTTAAATATGATGGGAGAAGAAACATGGCTAAATTCTCAACAGGCTGTAGAG
CTAGGATTAGCAGATGGTGTGATGTTTCAAGAAAATAGCGAAACGCCAAAATTAGTAGCA
AGTACAGGCGGCATGTTAGCACAAGCTACATTAGATAAAGTTAGGGGACTGAAAGATACT
AATGGTAAACAATCAATTTTAGAAGTATCTTTATCAGCGGAACAAATTCAAAGCGTTGTA
GAAGATACAATTGCAAAATTTAAAAACGAAGTGATAGTTGATGGGAAAACTTTGAATCAA
CATATCGCTGAACAAGAAAAGGAATCGGAAGAGTCGGAAGTGAATGGACTCAAACGGTTT
CTTTTTTAATACCCAAAAATAGGAGGAAATAAATTATGACTATCAAATTAAAAAACAACC
TCGCGAATTACGAGGAAAAACGGACAGCTTTTGTTAATGCTGTTAAAAACGAAGACACGC
AAGAAATTCAAAATAAAGCATATGTGGAAATGGTAGATGCAATGGCTGCTGATATTATGG
AACAAGCTAAGAAAGAAGCACGTCAAGAAGCGGACGCATATATTTCAGCTAGCCGAACAG
ACAAAAATATCACGAATGAAGAAATTAAATTCTTCAATGATATTAATAAAGAAGTTGGTT
ACAAAGAAGAAACATTGCTACCACAAACAGTCGTGGATGAAATTTTTGAAGATCTAACAA
CTGAACATCCTTTCTTAGCTTCCATCGGAATGCGTACAACTGGTTTACGTACTAAGTTCT
TAAAATCCGAAACTAGTGGTCTTGCTGTATGGGGTAATATTTTTGGTGAAATTAAAGGAC
AGCTAGATGCGACATTCAGTGAAGAAGAGTCTATTCAAAACAAGCTAACGGCATTTGTTG
TTGTACCTAAAGACCTTGAAAAATTTGGTCCTGCATGGGTAAAACGCTTTGTTGTTACGC
AAATTGAAGAAGCTTTTGCAGTTGCGTTAGAAAGTGCGTTTATCATTGGTACTGGTAAAT
CTCAACCGATTGGTTTAAATCGAAAAGTAGCTAAAGGGACATCAGTAACTGATGGTGTAT
ATCCAGAAAAAGTTGCTTCTGGAACACTGACATTCGCTAGTCCTAAAGTGACGGTTAATG
AGTTAACAGATGTATATAAATATCACTCTGTAAAAGAAAACAAACATCCATTAAACGTTG
CAGGTAAAGTTACTTTACTAGTCAATCCAACGGATGCATGGGATGTTAAGAAACAATACA
CAAGCTTAAATGCGAACGGTGTTTATGTGACTGCGCTCCCATATAATTTAAATATCATTG
AATCATTATTCGTTCCAGAAAAGAAAGCTATTTCTTACGTAGCAGAACGTTATGATGCAC
TTGTTGGTGGACCATTGGATATTTCTACTTTTGACCAAACGCTTGCATTTGAAGATCTTA
ACTTGTATGCTGCAAAACAATTTGCGTACGGTAAAGCGAAAGACGATAAAGCTTCTGCTG
TATGGACATTAAATATCAAGCCAGCAGAACAAACTCCGGAAGGGTGATTGTAAATGGCTA
AATTTGAAGTATTAAAGAAATTTAAAGACAAAGATACCAAAGAAGTATATGAAAAAGGAA
CAGAAATTGAATTGACTGTAAAACGTGCAGATGAAGTCTCTGATAATTTGGGAACTTCTT
TTTTAAAGCGATTGGATGAACCAAAAAAAGATAAAAAAAAGTAGGTGCTGTACATGGAAG
TATCAGATGACCTTCTTAAAAAATTTAAAGAGCGTATGCATATTTCTCACAATAGCGAAG
ATAGCAATTTAAAAGAGTTGCTATCTTTTTCTATTGCTGATTTACAAGAAAAATGCGGGC
TGTTTAATGTAGATGAACATGTTCGGGCAAGAGAATTGGTCATTGATCGTACTAGATACG
CGTATAATGATTCGATAGAATTCTTCAATGAAAACTTTCAATCACAAATAACTAGCTTAG
GCTTCTCTCTCTATGTAGCTGAAAGTGGTGAATCTGATGAAGTTTCAGTTTAAACCTCAA
AAAGTTCAGAGCGGGGATTTACGTACTCCGGTTGTTTTTTTTGAATATCAGCCGGCAAGT
GGTCCTGAACCAGGTGAAATAGAAAAGATTACCCTTTTTGAATGTTTTGCAGAAGTTTAT
AAACCATCCATGAAGGACTTAGAAATTTTACATGGCACGGGAACAAAAGAAGCTGTCACA
ATTAATATTCGAGACACTAAAGGTGAGTATACAGTTAGTAACAAACATTATGTAGAAATA
TTAGATTATCGTTATTTGGGCAAAAGATTTAATGTGATTGATGTTAGCCCAGACTTGCAA
AATAATCGCTTTGTAAATATACTTCTGGGGGTTCAAACATGAGTGTAGAAGTTACTGGAG
TAGAAGAGTTGGAAAGACAGTTAGTCAGTTTATTTGGACGAGAAAACTTGCCGCAATTAG
TAGACCCTGCTTTAATTGCAGGTGCTACTCTTGTAGCAAAAACACTTAAAAGTGAATTTG
TTCAATTTAAAGATACAGGCGCATCTATTGATGAAATCAATATAGAAAAACCTTCGTATG
ACAAAGGGGTAAGAAGTATAAAGATTGACTGGAAAGGTCCTAAAGACAGGTACAAAATAA
TTCATCTCAACGAATATGGTTATACAAGGAATGGTAAAAAAATCACACCAGCAGGAACAG
GTAGTGTTGCCAGGTCACTAAGAATATCTGAAAGAGCTTATAGGGCAATTGTACAGAAGA
AAATAGGTGATAAACTATGATTGATATTTTGAATGTCATATATACAACATTAAGTAAAAA
CGATATCATTCACACTACTTGCGAAGAGAGAATTAAATATTATGATTTTCCAGGCACAGG
TGATTCTACAAAAACCTTCTTGTTAATAATACCTTTAGATGTTCCAATACCAACTAATTT
TTCCAGTAATGAATCCAGGATGGAAGATTTTTTAGTACAAATTGATGTGCAATCTAACGA
CAGATTAATAGTAAAAAAAATACAAGACGAAGTTAGAAAAGAAATGAAACAAATAGGATT
TGGACAACTCGCTGGTGGTTTAGATGAATATTTTCCAGAAACAGGGCGATTTGTAGATGC
ACGAAAATATAGCGGATTGCCCTACAAACTATATCAATAAAAAATAATAGGAGTGAAATA
AATGATTACAACAATCGGATTTGAAAAAGCAACTTTTGGAATTTATGATGAAAAAGACGA
AAAGGTAACAGAAAAAGTAGAAGTAAATGGTAAGAATAAAAAAGGTGGTACGGTTGAAGC
TGATATTTCTGGTCTTGATGCTGAAGCTATTAAAGTTTTCGCTTCGAACGGTCCATACTA
CATTTCCAAAAAAGGTTCTGGCGATGTTAAGCAAACAATCGGTATCATGGAACTTCCATT
TGAATTAGGACAGAAGTTATTAGGTCGTCAAAAGAATGCAGATGGTATTGTAACTGTAGG
GAAAAACACTGCTCCACCATATGCGTCATGCGTGATGGAAAGTGAAACGTTGCGAGGGGA
GCCGGTGTTCTTTGCTTTATTAAAAGGAAAATATGGACAAGATGACGTTAAATTAAACAC
ATCTGAGAACAAACCAAAGGAACCTGAAGCAACTAGTCTCACTGGTGAATTTGTTTATAA
TGATGCTGGGGACGTTTTCGCGATGGCTGTGGGCGAAGAATTCCGAGATAAAATTTACAG
CATGGCTTTTCCTGGTTTTGTTGAAACACCAGTAGTACCAGAAGGATAAAAAATTTTAAG
AGTAGGTGAAATCCTACTCTTTTTTTGTTGACCAAAATCATAAAAAAGGTGGAGAAAATA
GTGATTAAACTAGAAATATTTAATAAAAAAGAAAAAAAGAAAGAGCTATATGAGAGAGAA
GATACATCTGTAATTGAATTAGAAGAGTATTGGAAACTACAAGAAAAAATTAGAGAATAC
ATCAATACTTCTGATGATCCAAAGAAAACGACAATTTTGGAAATGCAATTAAAATTTATT
GTGAAATTATTTGATGATGAAAACATTACAATAGATTTTCTTAAAAAAAATATTCCTTCG
AAGAAATTAAACGATACATTGGTGTCTGTCTTTCGGGAGATTTCACCAGAAGAGTACGAG
GATGAAGACAGTGGAGATGAGGAAGCAAAGTAATAACGCTTACCGAGTTTTTGTCCGATC
TCGATGCAATTAGGCGTTACTGCATGAAAGAGTATGGCTGGACAATTCGAGAAACAGACG
ATCAAGAATACAAAAAGTTATGTCGTCTGATAATCGAAAAAGAAGAAGCAAAATCAGAAA
ACAACAAAGTTTCACTTGTTGACTTTGTATCACAATACCAAGATGTCAATTAGGAAGGAG
GTAAATAATGAATAAACTTCAAGGATTGACAATTAATCTAGACTTAGATGCTGCCAAAGT
AGATGAGGGAATGAAAGGGTTGAAGCGGACCCTCGGCTCTGTGAATAGCGAAATGAAAGC
GAATCTTTCGGCATTTGGAAAGGGAGAAAAAACTTTATCTAGATATGAAACAGAGCTAGA
TGGTCTTAATAAAAAGTTATCTGTTCAGAGCAAAATGGTTTCTCAAACTAAGTCTGATTT
TAAAGATTTAGAAAAGCGAAATGCTTCTTTAAATGGAGAGTTGAAAGAGTCTAATAAAAC
GTTAACTGAGTCAAAAAAACGTTTTGAACAGCTCTCTAAATCTGGTAATGCAACTGAAAA
AGAATTAAAAGAAGCAGAAAAAGAAGTCAATTCAAATCAAAAAGCATACAACAAACTTAA
CAAAGAATTACAACAAATGCCAAAAGCTTTAGCAGCAGGGGAAAAAGCAGTAAATAATGA
AGTTGCAAATTACAATAATTTGCAAAGGAAGATTGATACTACCACAGAATCTTATAAGAA
ATTCAAGAGAGAGCAAGCTGTTAAAAGCTCACCGTGGGGAGCAGTGACTCAAGATTTAGA
CAAGTATCAAAAAAAGTTAAATGAGACAGGAGATAAACTTGTCGCTTTCGGTAAAAAAGG
CAGTTTGTACATGGCTCCAGTTGCGCTTGGTTTAGGTTTCGCAACAAAAAAAGCGGCAGA
CTTTGAGCAACAAATGTCGAATACTTTATCTGTCATGTCTCCTAGTGAGGTAAATGAATA
TAAAGATGCTTTAAGAGAACTTGCTATTCAACAAGGTGCGGATACGAAATACTCCGCATT
AGAAGCCGCACAGGCACAAGAAGAGCTTTTAAAGGCAGGTCTTTCAGTTAAAGATGTTAT
AAACGGTGGATTGTCTGGAGCGCTTTCATTAGCAACAGCGGGTGAGTTAGATTTAGCTTC
AGCGGCAGAAATTGCAGCTACAGTTTTAAATGCGTTCAAGGATGATAATTTAAGCGTGGC
GGATGCGGCAAACATTCTAGCTGGTGCAGCAAATGCTTCTGCCACAGGTGTAGAAGAAAT
GAAGATGTCTTTACAACAAGTTTCTGCTGTTGCCAGTGGTGTTGGTCTCTCATTTGACGA
TACATCAACAATGTTAGCAGTATTTGCGCAGAATGGTTTAAAAGGTTCTGATGCAGGTAC
CTCTCTAAAAACGATGCTACAAAGGTTGCATCCTACAACAAAAGCGGCATGGCAACAATT
TGATGCTCTTGGGTTAAGCATTGTGGACAATGAAACTGCTATGAAAGTATTGCAAGAAAA
TGGTGTTAAACCACTCTCGAATGATACAGATAAATTAATGGGACAAATTCAAGATTTAGC
TAAAAGTTTGGCAGGTCCAAAGGCAAGTGCTTCTAAAGTGAACAAAGAATTTGAAGAATT
GACCGTTTCCACTGGCGCAGTCCACTCCGCGTTTTACGATACAAACGGGGAATTAAAATC
AGCAGAAGAAATATCTGGTCTATTGCAAAGTAGTCTAAAAGATTTGAACTCCGAACAACG
TAGTGCGGCGCTAGGTGCTATGTTTGGCTCCGATGCAGTTCGTGCTGGGAATATTGCTTA
TCGTGAAGGCGCGGATGGAATAAAGAAAATGCGCACTGAAATGGGAAAAGTAACTGCTGA
TGACGTAGCTAAAATGAAAATGGATAATCTGAAAGGTACTATTGAAGAAATTTCTGGTGC
AATTGAGACCTTTGCTATAAGTATCGGAACATCATTGACTCCGGTATTACGTGGTCTAGG
AAAGTACATTCAAAAAGCAGCTGATTGGTTTAATGGCTTGAATGATAGTACTAAAACGGT
TATCTCTACAGCAGGTGTAGTTGCGGTAGCGATTCCGGTTGCTGGACTAGCATTTGGATT
TATTGCAAAAGGAGCAGCGGCTGCTATCTCACCTGTAAAGAAATTAACAGCAGCGTTAGC
AGAAAACTCTGTTGCTGCTGGAACTAATGCAGCGACTACGCAACTTGCTGGAAACGCTTT
GCCGGTAGCTGGAGGGAAAGGTAAAGGTTTCTTAGGTAAAGCTGGCTCGTTTTTTAAAGG
AAGCAAAGGAACAAAAGCGCTATCTACGGCTGATATGGCTGGTGATATTGCGAGTTATAG
CAAATTCGGAAAAATTGGAGCTGGTTTGAAAGGTATTGGAAAGGTACTGCCTGGGCTAGG
AATTGCATTATCTGCAACACAACTTATTGGTATTAATAAAAAAAATGCAGGGGATAAAGC
TGGTAGTGCTGGCGGAAGTTTAGCGGGAGGCGCAGCTGGTGCGGCAATCGGAACAGCAAT
TGCTCCTGGAATCGGAACCGCGATAGGTGCGGCAGTTGGAGGCATAGCGGGAACGAAATT
TGGTCAGGCATTCGGTAAGAAAGTTCAAAAAGAATTTCCAGAATATCAACAGAAATTTGT
AAATATGTGGGATGGATTGTCAGATTCTGCTAAAAAACATCCTATACTATTAGCACCTGT
TAATCAAATCAATGATCAAATAAAAATAGCTAAGGTTGGGTATGCGGAAATTAAAAAGGC
ATTTTCCAATCCTTTAAAAACAGATGTATCTGGAAAAGGTATTAGCAAAGATACTGCAAA
AAATGTGAATTCATATAAAACTATGTCTCAAAACGCAATCTCTGAATTAAAGTATTTGGA
AATGTCCGGGGATGTAATCACTAAATCAGCATCTGCTAAAATCAGCAAAAACTACAATGG
TATGGTTGCACTTGTGGAAAAGTCATTTGAGAAGACTAAGAATAGCACAGATAAGAATTT
AAATACATTGTCTAAAAATAGCATGTTATCTGAGGCTGATGTTAAAGCCGTTAAAGAGAA
ACAAGCAAAGATTCAAAAGCTATCGTTAGACGAAGTGAAGAAAAACAATGAACAAATTCA
GAAATTGAATAAAGATATGGCAGCCAAAAATGCAGATATTACTAAAAAGGAAAAAGCGGA
TATAAAAGCTATTAACGCCAAAGCGGCAAAAGAAGGCAGAGTGTTGACAGCATCTGAAGA
ACAGCAAGTTACAAGTATTAAACGTAATGCGGCAAATCAACGAAAAGCTAGCAATCAAAC
TTATAGTAATCAAATACAAACAATTGCTAAAAAACAAGAAACAGCAGTGGTTAGTTCTTT
GAGTAAGTCTGCAAAAGAGCAAAAATTAATTTTAGGAAAACTGAAAGACAGTAGTGGGAA
ATTAAGTACAGAACAAGCTTCAAAAGTGGTTAGCGAATCGAAGAGAGCAAAAGATGAAGC
AGTAAAAGAAGCTAACAAGAAATATAAGGATGTAGTTGCTGCTGCTGACAAAGAATATTA
TGTGAATGGAACTATTACGAAAAAGCAACATGATGATATTGTAAAAAAAGCTAGGAGCCA
AAAGAATAAAACCGTAAAAGCGGCAACTGAAATGCATGAACAAGTAGTCAGTCAAGCTCA
ATCACAAGCTACTGGTCATTTAAACCAAGTTGACTGGGAAACAGGTCAATCATTATCGAA
ATGGGATAATTTTAAAGTTAATTTAGCGGGTGTGATTAACTCTGTCACCGGTGGAATAAA
TAAAGTATTAAAATTCTTTAGTTTACCTACCATACCAGAATGGAAGCCAAAAGGTTATAA
TAATGACACAAAAAAAATAAATACTAGCAAAAGAACTTCCTACGGTAGTAACCTTGCAAT
GGATTACACAGGTTCTAATAATGCATCCGGACAAATCATGGCTGGTGAAGAAGGTTTTGA
AATTGCATACAACAAACGGAACGCTCAAGCACAAATTTTAGGTGCAAATGGCGCAGAAAT
TACACATGTTGCACCAGGTACTAAAATTTTGAATCATGCAGATTCGAAAAAAGTCATGCA
AGGTGGTCTTGGTAAAACATTACCTGGATTTGCAAGTGGCAATTCAACGATCAATGATTT
CTTGAGTGACGCTTGGAATGGGACAAAAGCGGTAGCTGGAAAAGTAGTTGATTTTTCTAA
AAAAGCTTTTGACTGGGCAGCGCATCCTATCAAAAATTTAAATAAACTTTTTGGTGGCTT
GTCTGTTGGCGTTAAAATGGGTAACGATGGTAATTTAGGTTCTGACATGCTGAACTATTT
AAAAAACAGTATCGGCGCACCTTTGGAGAAAATGCTGTCTGGTTTTAAAGAAACTGCGCC
AGTGGCAGGACCGGCTGGGAAAGGTGCTTCGGCGTGGTCTAGTGTTATTAAGAAAGCGGC
TCTAGCCATGAAAGTGGATTTGTCCGGTAGTGAATTAAAAGGCATTATTGCACAAATTCA
TCGTGAATCTGGCGGGAATGAAAAAATAACTCAGTCATCTGCTGTTGTGGATGTTAATAC
ATTATCAGGTAATCCGGCTAAAGGGTTACTTCAATATATACCACAAACATTCAATGCATA
TAGAATGAAAGGGCATAACAATATATTTTCTGGTTATGACCAGTTGCTGGCGTTCTTCAA
TAACTCGTCATGGAGAAATGATCTTCCCTATGGTAAACGAGGTTGGGGACCACGAGGACA
TCGTCGATTTGCAAACGGTGGTTTTGTAAACAAAAATGAAATGATAGAAGTTGCTGAGAA
CAATAAGCCGGAAGTAGTCATACCGCTTACTCGAAAAAACCGAGCAGTTCAATTAATTAA
AAAAACAAAAGAAATTATAGGAATGAATGATGGAGGAAGTGTTGTTGTCAATAGTCCTGA
CAATTCTGACATGATTTTATTGCTTCAACAGCAGAATCAGATTTTAATGCAACTACTTCA
AAAAAATAGTGACGTATACATGGACACAAATAAGGTCGGAAGTTTAGTGGAACCTGCAAT
TACAAAAATGCAGAACAATCGTATAAGTAGAAAAGACCGAGTTCAGGGGGTTAGAAAACG
TGACTAGAATAGGATTTACGTACGCCGGAATTCATAGCAATGACATTCCAGCAGTTGTTA
ATAGTATCAAAAGAAATGCAATCAATATCACTGAGAATATCCAAGAAGTACCTGCCAAAA
TCGGTGGGTACTTTTTTGGTAATTCCGTTGGTACTAGAAGCTTTGACATTAATATTACGC
TTATGGGGAAATCGGAAACTGAACGAGTAGAAATAGCACACGATCTTAATAACTTAATCA
TCCAAACTAATAGTTTTGAAAGCGAAATAATCTTTGATGATGAACCGGAATGGATTTATT
ACGGTCATTTTGCCCAAATGGCAGAGTTAACAGAATTACAGACAGATAATTATACAACAA
CCATTACATTTATATGTAGTGATCCTCGTGGATATGGAGAACAACAAGAAATTAGTTTAC
CAGAAAGCCCGGCTATAATCGAAGTGGCGGGTTCACAATCAACAAGTCCAATTATTCATG
CGATAGCAACCGACGATTTAACTAGTCTATCATTTGCAACAGATGATGATTATATATTTC
TAGGGGCTGATATTGACCCCGATACAGGACAAACAGCTGTGAAAATGTATGAGAACGTGT
TGTCCGATAGAGCAAATGACATGACTTTGTGGGATGGTATTGGGCAAAGTAATATTACTT
GGGAGCTAGAAAATGGTAAGCCTGCGAAAACAAGTTCATTTAAACAAACTATAAACACCA
TTCGTGTAAATTCCTATGGTGAAAAAACAGAAACCGCGCCTTACAAATCATGGAGAGGTC
CTGTAATGAAACGAATGTTGACGTCAGAATTAGACAATTGGAAAGTCACCGCTCGATTGG
CAAATATTACTCAAAAATATCCACGCGCTAGAACAAAAATAGAATTGTATTTATTAGACA
AAGATAGCAAACGCATTGGTAAATTTATGATTAAAGATGCCCAAAATGGGAGAGCTATGA
ATTTGGGACTAGAGATTGGGAGAACAACGAAAGATAGATACCTTTTTGCTGCAACTGAGG
GGAAAGTAGTTAAGAAAAAGAATACGAAAGTGGTTTATTCAAAAAAAGTACAACAAACAG
TGAAGTATACAGAAAAAGGTGAAACAAAGACTAAGCAAGTTTGGAAAACAATAAACACGA
CGTATGAAGTCGGAAATAACTATAATGAATTTTCAGATGCGTACTTTAATCTATCTATTG
AAAAGCGTGGACAGTTGTTTATTGCGGAAATAGTTAAATTGAACGACAAAGGTAGTCAAG
CTTGGAAACGAACCTACAAATGGAAAGACTCAAATAACAAATTTGCTACTAAGTTAGCAG
GCATCGGAATTTACATGGCCAAAATGGATATTCCAGAAGATTTTAATAATCAAACTTACA
AAGACAATGATGTTGTTTTTTGCGACTTGGTTGTACAAAAAGTTAATCCAGAAGCAGATG
TTAAAAATAATCCAGAGGTTATTATCCATAAAGGTGATGAGATTATGATTGATTGTGAAG
CTGGGGTCATAATGAAAAACGGTTCAGTGTTCATGGAAAATTTAGCAATTGGAAGTTCAT
TTCCTTCGTTTTTTGGTGGCTATCAAACTCCAGTGGCTTTCAGCGAAGGAGCGGAGTGGT
CTATTGAATATAGACCAACGACTTATTGAGGAAGGAGGGGAAATATGTTAACTGTATTGA
ACAGACAAAGAATTACTGTAGGCGTGTTATCAAATGACATGCCTTTTTCGTGTCCTTTTT
GGGATGATGAGAGAAATGAGAAACTTGAAAACTTTGATGACACATACACCGTTACCATCC
CCGCAGAACATGAAATGGCTGAACATATTCACGAAGGTAATTATATTTTGTTTGAAGACG
AACAAGCTAAGTTACGATTATTTCGTATTTATGAAGCTGAGAACGGGTTAAATATGCAAG
GACGATACATTAAAGCCACAGCAGAAAATGCATTTATTTATGATTTAAATGCAACAATTA
TATCTAATAAAGTGCTAACTGATATAAGAGCAGACATGGCACTTGAATACATTTTACAAC
AGACAGGCTGGTCAATTGGTAAAAGAGAATTTGTTGGGCAAATACGTACTATTGAATTTG
CAGACAATATAACTGCGCAAGCTGGATTACAACAAGTTATTGCAGAGTATAAAGCAGAAA
TTGATGCTTACGTGGAGAGCTTTGGCGGTCAAATCATTAATTATAAATTTGATTTAGTTG
ACGAACGAGGCAACAATACTGCGAAACGATTTGAGTACGCAAGAGACATTCAAGGTCTTA
AACGAATTACAACTGATAAAACGATGTACACTGCTCTCATTCCGATTGGGAAAGATGGGC
TGACAATTAAATCAGTAAACGATGGTTTAAATTACATTTATGATGATGAAGCGAACTGGT
TGTATAACGATGGCAGAGAATATTTAAAAGGGGTCATAACAAAAGATACAATAACAAATG
CGCAAGCTTTAAAAGATTGGGCGCAACTGGAGCTTGAAAAAGTTAATCATCCTTTATCCA
CGTATGAGGTAGACGTGATATTACTAGCAGAAATGTTAGGGTATGAGCCACACCAAGTCA
CACTTGGAGACACAGTGAGAGTAGTCGATTTGGATATGGATATAACTTTATCTGCAAGAA
TCATAGAAAAGACAACTTCTTTTAGTGATCCGTCTAAAAACAAGGTTGTACTTGGTGATT
ATATCGAATTGGAAAACGTCACACCGCTGGCTATTTGGGAACTTCAAGCGCAAATTGAAG
AAGCTAAAAAACAAATAGAAGAAACGAAGACGTGGAAAGTAGAATTATTTAGCACTAGTG
GTTCTACTTTTAAAAATAATGTCGGCACTACACAACTTATTGCAAGAGTTTATGATGGAA
AAACAAACATAACGAATAGTATTGAGCGTGGTGATTTTATTTGGGAGAAGATAAACAATG
ACGGTACACACGACTTAGTCTGGGAAGACGCACAGATAGGCGTAGGTAATGTTGTTAATA
TCTCTGGAGAAGACGTTTTTATCAATGCAACTATTAGATGCTCGGTTAATCAAGGAAGTG
AAGCTAGTATTCTTATGATTAATGAAGGGCAAGGTTACCTGTTTGCAGAACTGCCACGTG
AATTTCCCGCGGGGGTAGAAGTGAATTTATCGGTTATGCAATGTGCGCAAATAGATGTGC
AAAATGGCTATATTTACTGGTCACAAGAATATTACGGAAGTAAAAAAAGTAAAGTCGGTG
GGCAACAATCTTATAACATTTATAGAACTACACTCGATGGTACTTTTGTCGATATGATGT
GGGTTCTCGGTGGAGGACATGGAACAATGTTTGGTGTGGACACTTCGTCCGGTGAAGCAT
ATATCTGGTCTTATTATGTAACACCATTGCCACAGGCAGAGAAGGCGATAGCAATGTTTA
AATATGTCCCTTTTAAAGAACAGTTTTATGATGACTCAATGGCATTTAAACTTGAAGCGC
CTGACGGATTCCGCGTGACATACGACCAAACAAGCGACTACGTAGTTATGAGTCCAGGAG
TTTCAAATTTAACAATTAATGTTTGTAAAAAGTCTGATTTATTTGCCGGGAGAATAGCCC
CTCTGTATACATTTCGGACAAAAGATTGCGGATTTACAACTACTTTATATACATTGCAAG
GAATGCATGTAATGTTTCCATATGCGTATTTGTCAGCAGGAGGGAGTTTTACAGGCACTG
ATAAAAACCAACTTTGGTGCTGGAATATGGTAAGCAATAGTTTAGTTTATCATCATGTTT
TTCAACAAAAATACTATCCTGCACAAGGCTCAACTAATGAGTGCGAAGGGGCTTATCCAT
TTCTTGATGCAAATGGAAAGAGAATGATGCAATTAAATTTAGGGCAAGGTGATGGAGGTA
AAAGATATAACCGAATTTATGTTATGCCCGAAGAAAGGATGATGGATGATGACAATTAGA
GCAGCTGCAGAAATAACACTAACGGATATTAATGATGCAATAGTAGCTGGTGAAGCGCCG
TTAAACCCAACCACCGACTTATTGTGGATGGATAGTAGTGCCTCACCCAATGTGCTACGA
AGATGGGATGGAGAAAAATGGGTCAGTCAAACATTGAATATCAAAGAGGCTGACCCGGAA
ACTAGTCAAAAAATAGATGAAGCGATAACGACTGCTAATAACGCATTAGTAGAATCAAGT
ACTAATCATAAACCAGTTTTTGATAAAGCACAGCCAAGTAAGCCACTAAAAGGAGACACT
TGGTTTAAAATAGATGAAATCACTAAAACGATAATCGGTGTTTTCTATTTCAATGGAGAA
AGTTGGGAAGAGTTGCCCTTGGATTATAATGCTCTAAGGATAGGCAAACTTTCAGCTATT
ACGGCAGAACTCGGAGACGTCAAAAGCGGAAGTATCACAGGTACTGAATTTATTCATAAT
ATAAATTACAAAGATAGTGATGATAACCTATACACAGGTGTTGTGAAAATGAACGATGAC
GGGTTCAATTCAACTTCCTATTTGCCTACAGGTATCGGCTCAACAGTTTTAGAGAGCATC
ACAAGCACGTTGGGAGGATATAAAGTAGCTCAAAAACTAATTGATGCAAATGGAGAGAGT
AGTTTAGGAAGCTCTATTTTGACCGGGAAATCTCTACAGTTTAATGAGAGTGGAAACATT
AAGCTTTCTATTGATGCAGATTCGTTTTATACAACACCATGGCAAGATTTAATATTAAAC
TCTGGATATTCAACAGCGGAATGGAATACTCCTCAATTTAGAATTATTTGCATCTTTGGT
ATCAGAATTGCCTTTTTCCGTGGTCAAGTTCAAAAATCAACCGCATGGGCATCAGCTAAC
GCTTTTGCTTCTGTGCCTCTTGAGATACAGACAACAAGAACGGCGATGGCTTACGCGCCA
ACGAGCAAATCGACTGGTGGTCGAGTACATGCGTCTTCCGCCAATGCAATGAGTTTTATG
CCCGTCGACACAAGCGTTACTTATTTTTCATTAAATCAATTATTTTATGTTTTAGATTAA
AGCCGAGTAAGGCTTATTTTTTATGGCGCAATGGACAAGGGGATGATGAAAATTGGTATT
AGGCAGTATTTCAATAGCGGGGATGAGTGTAGGGGAGTTAATAGCTTTAGTCACTCTTAT
AGCAGGGATTGTGGGGTTTGTTGTTCGGTGGGCATTAATAGCTCCTTTGCGAAACATGAT
TGATTCGTTGGACATAACTTTAAATAGCTTACGTGAAGAGATGTCAGAAAGTAAGAAAGA
TCGTATGAGTTTACGAGAAAAGCAAAATAATCATGATAAAGAAATTGCGTTACTCAAGCG
TGAGGATAAAGCTATCTGGAAATATATAGCAGAAAAAAAAGATAAGAAGGAGGAAGAATA
ATGAAAATTAACTGGAAAGTGAGAATGAAATCAAAAGTGTTCTGGGTGTCAGTTATCCCA
CTAATTTTAGTACTAGTACAGCAGTTGTTAGGATGGTTTGGAGTGACGATACCTGTCGAC
ACTATCAACAAAGAAGCGCTAGATATGATTAACAGTGTATTTCTATTGCTCGGCGTGCTA
GGAGTAGTGAACGACCCTACAACATCAGGAGCTAGTGACAGTGAGTTAGTACTAAACAAA
AATAAAAATGAAGAGGATGATAAGTAATGGCATTAACAGAGGCATGGTTAATCGAAAAAG
CAAATCGTAAATTAAACGTTTCTGGAATGAATAAATCTGTAGCAGATAAAACACGAAATG
TAATTAAAAAAATGGCAAAAAAAGGAATCTATTTGTGTGTTGCGCAAGGTTATCGCTCGT
CAGCAGAACAAAATGCACTGTACGCACAAGGCAGAACGAAACCTGGCGCAGTTGTCACAA
ATGCGCCAGGCGGACAATCTAATCATAATTACGGTGTAGCGGTAGACTTATGTTTATACA
CAACCGACGGGAAAAATGTTATTTGGGAGTCGACAACTTCGCGTTGGAAAACAGTTGTAT
CAGCCATGAAAGCAGAGGGATTTAAGTGGGGAGGAGATTGGAAGTCTTTTAAAGATTATC
CGCATTTTGAATTATATGATGCTGCTAGCGGTGAAAAAGCTCCATCGACAAGTGCAAGCA
AACCGGCGACTTCTACAAGCTCAAATAAGAACGTTTACTACACAGAAAATCCTAAAAAAA
TCAAAACACTGGTACAGTGTGATCTATACAATTCAGTAGACTTCACAGCAAAAAACAAAA
CCGGCGGAACCTTTCCACCGGGCACAATCTTCACTATCACTGGGATGGGGAAAACTAAAG
GTGGAACACCTCGCTTGAAGACGAAGAGCGGTTACTATCTCACCGCCAACACGAAGTTTG
TTAAAAAGATTTAGTTTTTTGCCCTCGCTTTTGCGGGGGCTTTTTTATGCAATGATACTT
TTTAGCAAAATATTTATTATATAATAAAGTACACACATGCTTAATTTTATATTGTTTTAA
TATTTATTTTAAGGTATATTTGTAATAATATAAACAAAGGGATGAGTGTTTTGGAAGAAA
AAGAAGTTATATTACCTCCACAATTTAATAGAGATACAATGTACAGTGTACTAAAACAAT
GTATAAATGAGAGTTTAGTTCCAACATGTAAAAAAATAATTTTTAACTTGGAACACTTGA
GTTTTATTGAACCCTCAGGGCTAACAATACTTAGCAACACAATTGAGTGGTTACAACTTA
ATAAATGTGATGTGTCTATTAAATTTAAGAGATATACGTCCAGTTCTCCAACTTCTGAAA
ATAAAAAGGTAATGCAATTTTTAAATGATATTGAATTTTTTTCTGAGTATATGGATGTTG
AAATTTCAGAACCTTTGGGGAAAAGAAGAAATACGTGTCCGTTAGAATTAATTAACTATA
AGGACTCTGTTAGCTGGGTTAGAAATAGTTTTATCCCATGGATAGGCGGGATATTAAATG
TCAATGTGGCAGACTTAGATTATCTACAAATTTCTCTTGAAGAAATTTTTAATAATATAG
CTGATCATTCGACTGTTGGAACTGCTTGTATATCCGCGCAATATTTCCCTAGAGTCGAAG
AAATAAAAATATGTGTTTCAGATTTTGGAGTGGGCATACCTATGTCATTGCGTAAAAAAT
TTCCACAACTATCTGATTCAGAGCTATTGAAAAAGGCAACTGATTTCGGAGTTAGTTCAG
AAAATCAGCCCCACAACAGAGGCGCGGGTATTGGAAACATTATTAAAGCAATCACTAATG
ACAATCTTGGTGTTGTACATTTGCATTCAAATAATGGTATAATTACAGCTAGCAACAATA
ATATGTCTTGTTCGCAAGAGAAATCGTTTTATCCAGGAACTTTCTATGAATTTAATATTG
ATGCAAAATTAGCTAGAAAAGTGAATAATCCGGAGGAGGAATTTGTATGGTAAAATTATA
TATAAACAATATAACTCAAAATGCATTTTCAAATGCCGATGGTGATGTGGTGAGAGTGGA
AATTAAAAAAGCATTATCTGCTGGGACTAAAATTGAAGTGTCCTTTAATGGTTTTACAAG
TGTCAATTCTTCATTTGTAAATTCAGCATTAATAAAATTACTAAACGATTATTCTTTTGA
TTTTATAAAGAGTAATTTAACATTTATTGACACAACAAAACAAATCAACCATATGATTAA
TTCTAGGTTTAAGTTTGAAGTAGATAAACTAAAGATGATGGTGTAAACTAACCCCCTAAC
CTTGCCGTTAGGGCTTTTTTTATGCAAAAAAACACGCTAAACATAAGCTTAGCGCATTTG
TTATATCAATTCGTTTTTCTTCTCTTTTAACACAGTGATAGCATTTTCCAGTGCTTTTCG
AACATCTTTTTCTATATCTACATGCGTTTCATTTTCGAATCTATTAAATGTAAAAGGGAG
CACTTCAATGTTCGCAGATTCAAACTCTTTGATTAAGCAGTATAATTCGAATTCTTGCGC
TGAAAATGACAACTTATACTTATCTAACAAGTGCTTAAATCCTGCGAGATCATCATAGTT
TTTTTCTAATTCTTCTAGTTCGTTGAAAACATCAAATGTAGATATTCCTGCACACATTGA
GAGTGCGCGCAAGAATGAAACAGAATACTTGTTTAACTCTTTTTTATTGTAATCGTTCAA
TGTGTTTTGCGAGATACCAGTCAGTTTGCTTAACTGATACCTCGTTTTATTGTGTTTTTT
TAAGAATTCATCTAATAGTTTTATTGACATATTTTTAGTTCAACTCACTTTTTAAGGTGA
TTGTTTGCATGTCATTATAAAATTCTTCTTCATCCTCGTATTCTTGATTCCAACCGTTTT
TGAATGCAGAGATGAATTTTTCAACGATTGATTCATTTTCACTTTCAGAAATTACATACT
CGTTGCCATCATTATTAACGCGAATAATTAGCTGTGTGATACTATTGCTATCCGTACCAC
TCAATTTCACTGTGTAATCTTTGTTTTTGATTTCTCTAATTAAGTCATTAATATTCATTT
TTCATCATCCTTTTTAGTTGGTTTGTTTACTATATTTACATTATACTACGATTATTCGTA
GTAGTCAATAATTTTATTAAATTTATTTTAAAATAAAAAAAGCATCAAACCGAAGTCTGA
TGCTTTTTTCTTACATTTCACAGTAAGTAGTTAAAATTTGTAGCTTCTTTTCGTGCTAAA
TAAAATTAAATACATAGAAATTTACATTGCACAATGCGTAATTAAAACGCGCCGAAACAG
CGCTAGAACTTATTAAGTTCTTGAATATATAATAACATGTCTTTGTGAAAGCGTCAACAA
TTAATACACAAAATAAAAAAATGCCCCGAAATTTTTCATTCAAGGCTATTATCTAATGAA
ATTATTTCAGTTTTTCTTTGCTTTATTGCAATTTCTAGTTCTTCCAAGTCTTCTAAAGTG
GCTTTTTTCTTAATAAAAGATCGCGCAGCTGAACGGCTTTTTAAATAATTTGCATGTTCT
TTGTTTTTTTCTTGCCAGTTTTTGTTTGCTTTCAACTGCGCATCAGAAGTTGTCTTTTCT
TTCAATTAAATCACTTCCTTTTTACGAGATATACTAAGCAAGATAACGTCACAAGAATAG
CTATTACAGTTAGAACAGTGTTTTGAAAGTAGCTAGCTAACCCATTTACAGCAATAACAA
TTAATATAATCCAGATATATTTATTCATAATTTGTGAAAGGCATGTTATAATTTAATAGA
GGGAGGGGAATTTCACCCCTCTGGTTACTTGTCCTTGTTTTTATCTTTCTTGCGTAATGT
TATCAGCGCTACTGCAAGAGTGATAATTTCGAGGACTGTTTTTATCGACTATGAAAAACA
GATAGTTCAACTACAACGTTTTGACGAGCGCATATTTGATATTAATATAGAAGATATTGT
TTTTTGCGAGGTTATGATATGAGAGTATATTCATTTAATGATTTTAAGTATATTTGTTAT
ATAGAAGGGAAGGGAAAAGCTGTAGAAAAAATCTTCTTTGGACTACTTGAGACAAAAGAA
TTAAAGTCATTTTATAAAAACCTTGAGAAAAAACATCTTGATATAAATACTATTTATAAT
GAATATTTATTTCAAAGTAAAAACAAATAA

## Sheet: FDA00008723
Prophage predicted from shotgun genome of FDA00008723, 2014-2015 multistate outbreak, caramel apple, strain #1 (ST1, CC1, Ivb)
Prophage	Region Length	Most Common Phage	Completeness	# Total Proteins	GC %	Score
1	41Kb	PHAGE_Lister_2389_NC_003291(16)	intact	60	0.4209	100
2	37.8Kb	PHAGE_Lister_LP_030_2_NC_021539(54)	intact	67	0.3472	130
Prophage 1, total 63 CDS
CDS Number	CDS Position	BLAST Hit	E-Value
1	complement(365670..366383)	PHAGE_Microc_MaMV_DC_NC_029002: pentapeptide repeats family protein; PP_00738; phage(gi971764755)	1.14e-09
2	366439..367395	hypothetical; PP_00739	0
3	367483..367555	tRNA	0
4	367513..367557	attL	0
5	complement(367663..368841)	PHAGE_Lister_LP_030_3_NC_024384: integrase; PP_00740; phage(gi658607688)	5.9e-154
6	complement(368923..369462)	hypothetical; PP_00741	0
7	complement(369491..370003)	hypothetical; PP_00742	0
8	complement(370027..370383)	PHAGE_Bacill_phi4B1_NC_028886: DNA-binding helix-turn-helix protein; PP_00743; phage(gi971821252)	7.35e-31
9	370634..370837	PHAGE_Bacill_BCJA1c_NC_006557: cro; PP_00744; phage(gi56694875)	5.99e-08
10	370838..371017	PHAGE_Brevib_Abouo_NC_029029: hypothetical protein; PP_00745; phage(gi971767221)	1.63e-09
11	371297..371563	hypothetical; PP_00746	0
12	371569..371826	PHAGE_Lister_2389_NC_003291: Gp32 protein; PP_00747; phage(gi17488537)	8.32e-49
13	371844..372182	PHAGE_Deep_s_D6E_NC_019544: hypothetical protein; PP_00748; phage(gi423262373)	4.62e-19
14	372402..373298	PHAGE_Roseob_2_NC_041958: hypothetical protein; PP_00749; phage(gi100023)	1.95e-79
15	373315..373530	hypothetical; PP_00750	0
16	373566..374213	hypothetical; PP_00751	0
17	374215..375396	PHAGE_Clostr_phiCT453A_NC_028991: hypothetical protein; PP_00752; phage(gi100016)	5.29e-115
18	375399..376061	PHAGE_Staphy_phi7401PVL_NC_020199: hypothetical protein; PP_00753; phage(gi448244654)	9.42e-53
19	376193..377992	PHAGE_Strept_315.6_NC_004589: putative DNA polymerase A domain; PP_00754; phage(gi28876473)	0
20	378035..378229	hypothetical; PP_00755	0
21	378242..378415	PHAGE_Lister_LP_030_3_NC_024384: hypothetical protein; PP_00756; phage(gi658607645)	2.87e-15
22	378416..378652	hypothetical; PP_00757	0
23	378666..378842	hypothetical; PP_00758	0
24	378908..379249	PHAGE_Flavob_FCL_2_NC_027125: hypothetical protein; PP_00759; phage(gi827047267)	1.54e-08
25	379297..379518	PHAGE_Lister_2389_NC_003291: Gp41 protein; PP_00760; phage(gi17488546)	3.86e-07
26	379560..379883	hypothetical; PP_00761	0
27	complement(379935..380096)	hypothetical; PP_00762	0
28	380192..380383	hypothetical; PP_00763	0
29	380596..380778	hypothetical; PP_00764	0
30	380812..383259	PHAGE_Clostr_phiCT453A_NC_028991: hypothetical protein; PP_00765; phage(gi100019)	0
31	383568..383867	PHAGE_Staphy_2638A_NC_007051: ORF037; PP_00766; phage(gi66395482)	9.01e-24
32	383945..385237	PHAGE_Entero_phiFL4A_NC_013644: DNA helicase; PP_00767; phage(gi281416462)	0
33	385239..385586	PHAGE_Bacill_vB_BhaS_171_NC_030904: ribonucleotide reductase A subunit; PP_00768; phage(gi100062)	4.07e-38
34	385607..386128	PHAGE_Entero_EFC_1_NC_025453: hypothetical protein; PP_00769; phage(gi725950543)	1.65e-21
35	386266..386598	PHAGE_Lister_List_36_NC_024364: hypothetical protein; PP_00770; phage(gi658307682)	2.54e-50
36	386599..386907	PHAGE_Lister_2389_NC_003291: Gp54 protein; PP_00771; phage(gi17488559)	2.32e-25
37	387030..387383	PHAGE_Lister_2389_NC_003291: terminase small subunit; PP_00772; phage(gi17488504)	4.78e-10
38	387415..389016	PHAGE_Lister_2389_NC_003291: terminase large subunit; PP_00773; phage(gi17488505)	0
39	389028..390236	PHAGE_Lister_2389_NC_003291: hypothetical protein; PP_00774; phage(gi17488506)	1.18e-73
40	390377..391087	PHAGE_Entero_c_1_NC_019706: head maturation protease; PP_00775; phage(gi428781740)	1.4e-37
41	391121..392266	PHAGE_Lister_2389_NC_003291: major capsid protein a; PP_00776; phage(gi17488508)	3.07e-104
42	392404..392700	hypothetical; PP_00777	0
43	392774..393016	PHAGE_Lister_2389_NC_003291: Gp7 protein; PP_00778; phage(gi17488510)	1.22e-05
44	393018..393419	hypothetical; PP_00779	0
45	393550..393831	PHAGE_Lister_2389_NC_003291: Gp9 protein; PP_00780; phage(gi17488512)	2.56e-09
46	393847..394434	PHAGE_Lister_2389_NC_003291: major tail protein a; PP_00781; phage(gi17488513)	9.18e-34
47	394445..394696	hypothetical; PP_00782	0
48	394759..395130	PHAGE_Lister_2389_NC_003291: Gp11 protein; PP_00783; phage(gi17488514)	4.84e-05
49	395310..399704	PHAGE_Lister_2389_NC_003291: tail tape measure protein; PP_00784; phage(gi17488515)	3.3e-48
50	399764..400609	hypothetical; PP_00785	0
51	400624..401634	hypothetical; PP_00786	0
52	401637..402407	hypothetical; PP_00787	0
53	402703..402864	hypothetical; PP_00788	0
54	402894..403115	hypothetical; PP_00789	0
55	403117..403527	hypothetical; PP_00790	0
56	403531..403794	PHAGE_Lister_2389_NC_003291: holin; PP_00791; phage(gi17488523)	1.81e-47
57	403821..404024	PHAGE_Lister_LP_030_2_NC_021539: hypothetical protein; PP_00792; phage(gi514051955)	7.06e-41
58	404027..404953	PHAGE_Lister_2389_NC_003291: Ply protein; PP_00793; phage(gi17488524)	5.89e-86
59	404977..405396	PHAGE_Lister_vB_LmoS_188_NC_028871: hypothetical protein; PP_00794; phage(gi971750823)	5.27e-38
60	complement(405442..405924)	PHAGE_Lister_B054_NC_009813: gp34; PP_00795; phage(gi157325318)	2.98e-15
61	complement(405930..406118)	hypothetical; PP_00796	0
62	complement(406150..406353)	PHAGE_Lister_B054_NC_009813: gp35; PP_00797; phage(gi157325319)	3.22e-28
63	406760..406804	attR	0
Prophage 2, total 69 CDS
CDS Number	CDS Position	BLAST Hit	E-Value
1	93455..93534	attL	0
2	complement(93549..94715)	PHAGE_Lister_2389_NC_003291: integrase; PP_01311; phage(gi17488529)	0
3	complement(94837..95268)	PHAGE_Lister_2389_NC_003291: Gp25 protein; PP_01312; phage(gi17488530)	5.08e-98
4	complement(95319..95711)	PHAGE_Lister_2389_NC_003291: Gp26 protein; PP_01313; phage(gi17488531)	4.79e-93
5	complement(95788..96108)	PHAGE_Lister_2389_NC_003291: Rep protein; PP_01314; phage(gi17488532)	3.28e-74
6	96375..96581	PHAGE_Lister_2389_NC_003291: Gp28 protein; PP_01315; phage(gi17488533)	2.65e-42
7	96584..96826	PHAGE_Lister_2389_NC_003291: Gp29 protein; PP_01316; phage(gi17488534)	1.77e-53
8	96829..97014	PHAGE_Lister_2389_NC_003291: Gp30 protein; PP_01317; phage(gi17488535)	1.85e-39
9	97111..97239	PHAGE_Lister_LP_030_2_NC_021539: hypothetical protein; PP_01318; phage(gi573007030)	3.81e-23
10	97249..97401	PHAGE_Lister_2389_NC_003291: Gp31 protein; PP_01319; phage(gi17488536)	4.85e-28
11	97535..97615	hypothetical; PP_01320	0
12	97685..97960	PHAGE_Lister_2389_NC_003291: Gp32 protein; PP_01321; phage(gi17488537)	5.7e-53
13	97979..98269	PHAGE_Lister_2389_NC_003291: Gp33 protein; PP_01322; phage(gi17488538)	3.74e-66
14	98305..98952	PHAGE_Lister_2389_NC_003291: methylase; PP_01323; phage(gi17488539)	8.23e-161
15	99075..99674	PHAGE_Lister_2389_NC_003291: Gp35 protein; PP_01324; phage(gi17488540)	1.74e-79
16	99834..100019	PHAGE_Lister_2389_NC_003291: Gp36 protein; PP_01325; phage(gi17488541)	2.62e-34
17	100061..100414	PHAGE_Lister_LP_030_2_NC_021539: YopX-like domain containing protein; PP_01326; phage(gi514051976)	1.68e-48
18	100418..100591	PHAGE_Lister_LP_030_3_NC_024384: hypothetical protein; PP_01327; phage(gi658607645)	7.77e-33
19	100642..100878	PHAGE_Lister_2389_NC_003291: Gp37 protein; PP_01328; phage(gi17488542)	2.62e-47
20	100944..101168	PHAGE_Lister_2389_NC_003291: Gp38 protein; PP_01329; phage(gi17488543)	8.59e-49
21	101216..101338	PHAGE_Lister_2389_NC_003291: Gp39 protein; PP_01330; phage(gi17488544)	4.65e-22
22	101357..101791	PHAGE_Lister_2389_NC_003291: Gp40 protein; PP_01331; phage(gi17488545)	2.3e-100
23	101801..101884	hypothetical; PP_01332	0
24	101947..102063	PHAGE_Lister_2389_NC_003291: Gp41 protein; PP_01333; phage(gi17488546)	4.07e-20
25	102120..102437	PHAGE_Lister_2389_NC_003291: Gp42 protein; PP_01334; phage(gi17488547)	8.51e-71
26	102438..102860	PHAGE_Lister_2389_NC_003291: Gp43 protein; PP_01335; phage(gi17488548)	8.95e-98
27	103027..103410	PHAGE_Lister_2389_NC_003291: Gp45 protein; PP_01336; phage(gi17488550)	2.64e-70
28	103412..103891	PHAGE_Lister_2389_NC_003291: Gp46 protein; PP_01337; phage(gi17488551)	6.32e-108
29	103904..104593	PHAGE_Lister_2389_NC_003291: Gp47 protein; PP_01338; phage(gi17488552)	1.21e-169
30	complement(104611..104721)	hypothetical; PP_01339	0
31	104801..105913	PHAGE_Lister_2389_NC_003291: helicase; PP_01340; phage(gi17488553)	0
32	105938..106420	PHAGE_Lister_2389_NC_003291: Gp49 protein; PP_01341; phage(gi17488554)	1.17e-100
33	106443..108716	PHAGE_Lister_2389_NC_003291: primase; PP_01342; phage(gi17488555)	0
34	complement(108875..108970)	hypothetical; PP_01343	0
35	109003..109323	PHAGE_Lister_2389_NC_003291: Gp51 protein; PP_01344; phage(gi17488556)	4.86e-73
36	109420..109590	PHAGE_Lister_LP_030_2_NC_021539: hypothetical protein; PP_01345; phage(gi573007034)	7.85e-33
37	109593..110234	PHAGE_Lister_2389_NC_003291: Gp52 protein; PP_01346; phage(gi17488557)	2.61e-156
38	110235..110660	PHAGE_Lister_2389_NC_003291: Gp53 protein; PP_01347; phage(gi17488558)	2.72e-99
39	111240..111551	PHAGE_Lister_2389_NC_003291: Gp54 protein; PP_01348; phage(gi17488559)	2.08e-71
40	111557..111829	PHAGE_Lister_2389_NC_003291: Gp55 protein; PP_01349; phage(gi17488560)	3.21e-59
41	111943..112293	PHAGE_Lister_2389_NC_003291: terminase small subunit; PP_01350; phage(gi17488504)	1.11e-80
42	112334..113929	PHAGE_Lister_2389_NC_003291: terminase large subunit; PP_01351; phage(gi17488505)	0
43	113961..115130	PHAGE_Lister_2389_NC_003291: hypothetical protein; PP_01352; phage(gi17488506)	0
44	115186..115854	PHAGE_Lister_2389_NC_003291: Clp protease; PP_01353; phage(gi17488507)	4.34e-162
45	115884..117023	PHAGE_Lister_2389_NC_003291: major capsid protein a; PP_01354; phage(gi17488508)	0
46	117046..117165	PHAGE_Lister_2389_NC_003291: major capsid protein b; PP_01355; phage(gi29789896)	3.87e-18
47	117194..117445	PHAGE_Lister_2389_NC_003291: Gp6 protein; PP_01356; phage(gi17488509)	1.52e-55
48	117570..117770	PHAGE_Lister_2389_NC_003291: Gp7 protein; PP_01357; phage(gi17488510)	2.15e-42
49	117886..118173	PHAGE_Lister_2389_NC_003291: Gp8 protein; PP_01358; phage(gi17488511)	3.57e-63
50	118205..118585	PHAGE_Lister_2389_NC_003291: Gp9 protein; PP_01359; phage(gi17488512)	6.94e-86
51	118587..119165	PHAGE_Lister_2389_NC_003291: major tail protein a; PP_01360; phage(gi17488513)	1.31e-138
52	119286..119648	PHAGE_Lister_2389_NC_003291: Gp11 protein; PP_01361; phage(gi17488514)	1.84e-82
53	119684..119830	PHAGE_Lister_LP_030_2_NC_021539: hypothetical protein; PP_01362; phage(gi514051946)	1.68e-22
54	119831..122911	PHAGE_Lister_2389_NC_003291: tail tape measure protein; PP_01363; phage(gi17488515)	0
55	122977..123615	PHAGE_Lister_2389_NC_003291: Gp13 protein; PP_01364; phage(gi17488516)	2.13e-153
56	123711..125741	PHAGE_Lister_2389_NC_003291: Gp14 protein; PP_01365; phage(gi17488517)	0
57	125837..126859	PHAGE_Lister_2389_NC_003291: Gp15 protein; PP_01366; phage(gi17488518)	0
58	127060..127197	PHAGE_Lister_vB_LmoS_293_NC_028929: putative short tail fiber; PP_01367; phage(gi971756897)	5.49e-22
59	127218..127343	PHAGE_Lister_2389_NC_003291: Gp17 protein; PP_01368; phage(gi17488520)	1.31e-21
60	127371..127745	PHAGE_Lister_A500_NC_009810: gp23; PP_01369; phage(gi157324983)	2.75e-82
61	complement(127784..128038)	hypothetical; PP_01370	0
62	128039..128272	PHAGE_Lister_LP_030_2_NC_021539: hypothetical protein; PP_01371; phage(gi514051955)	1.29e-45
63	128274..129200	PHAGE_Lister_LP_030_2_NC_021539: N-acetylmuramoyl-L-alanine amidase domain lysin; PP_01372; phage(gi514051956)	0
64	129335..129472	hypothetical; PP_01373	0
65	129552..130106	PHAGE_Lister_B025_NC_009812: gp27; PP_01374; phage(gi157325244)	3.46e-121
66	130178..130495	PHAGE_Lister_B025_NC_009812: gp28; PP_01375; phage(gi157325245)	5.66e-70
67	130732..130800	PHAGE_Lister_2389_NC_003291: Gp22 protein; PP_01376; phage(gi17488527)	3.41e-08
68	130962..131153	PHAGE_Lister_2389_NC_003291: Gp23 protein; PP_01377; phage(gi17488528)	2.38e-38
69	131254..131333	attR	0
Prophage #1 Sequence
TTATTTAACCCGTATCCCAAACAACGGCATCAAAGCAGGAGCATGCGAAAAATCAATGCT
CACGCCCTTCAAATCTTGCGGCATTGCAGTGATAGACTCAAAAATACATGAGCTAAGATC
AACACCATTTAGCGCGCAATTTAAAAACTGCGCTTTATTCAAATCAAGCCGTTCCAAATA
GGTATCGACCAGTTGAGCCCCGCTAAAATCACTATTCGTATACGCGCCCGCCTCAAACGC
CACCCATTTCAAGTTAGCATAACGAAAGGCAACATAATCCGCATAACAATCAACGAAAAC
GCAATTTCTAAGCGTAGCATCACTGAAATTCACACCAATTAATTTACAATTTTCAAAACG
AACTCGGTGAATAATTGCGCCCATTAAATCTAAATTCGACAAATCACAATTTTTAAATAC
AACATCAGTCAAATTCGCGCTTACAAGAGAAACAGAATCGAACACACACCCATCAAAAAT
AATCGTTTCTAAATGAAAATGCTCGAAAATTTCCCCAGTTAGCGTTGTTTTTCTAAAGAT
TTGCTCACTAACTTCTCCAATATCTTCAATAAAATATGTATCATTCGGATAAACCGTCAA
ATCCTCATCAGGAATCCGCGGCGCAGTAATTTTTTTCATTATATCGACCTCACTTCCGCT
TTCATTATACCGTATTTTGCTAGGAAAAGGAGCGGAAAATCGTTTACCTTTCATAAAAAA
CGGATTACAATGAATGTAGAATAAAAATGGCAGTTGAGGAGTGAACGTGATGACAGCGAG
CGTATTTGTGGCAGGAAAATTACTACCAGAAACGATGGAAGCTCTTAGCAAATGGGACGT
TAAAGCTTTTTCAGGTGAGGAAAATATTACAGAAGCAGAGTTAATAAAAAATGTAACGGA
AGTGGATGCGATTATTTGCCCGCTTTCTTCCCCAATTTCGGCAAAGGTATTGGAATCGGC
AAAAAATCTTAAAATCGTGGCGAATATTGGTGCCGGTTTTGACAATATCGATGTAAAAAA
AGCGCAAGAATTGGGCATTGCAGTGACCAATACGCCAGATGTGTCAACGGAAGCAACGGC
GGAACTAACGCTTGGATTGATTTTGGACGTAGCACGGAGAATTTCAGAAGGCGACCGATT
ATGCCGCGAAACCCCCGAGCAATTCAAAGGCTGGGCACCAACGTTCTTTTTAGGTACTGA
ATTAAGTGGCAAAACGCTCGGAATTATTGGATTAGGAAGAATCGGACAAGCTGTTGCAAA
ACGTGCGGCTGCTTTTGGAATGAAAATTATTTATTCTGGGCACCATCCGAAAGAAGCAGC
GAAAGAGTGGAATGCAGAGTTTGTGAGTCAGGAAGAATTATTGAAGCGCAGCGATGTTGT
AACAATCCATGCGGCATACAGTCCCAGCTTGAAGTATCTGTTGAACGAAACAACACTGAA
AACGATGAAATCAAGTGCCTTTTTGATCAATGCTGCTCGCGGTCCTGTTGTAGAGGAAGC
TGCACTGATTAAGGCATTAGAAACAGGCGTTATCGCCGGCGCTGCGCTGGATGTGTTTGA
GTTCGAGCCTAAGATTGGCGAGGATTTGGCTAAACTGGATAATGTCGTATTAACACCCCA
TATCGGAAACGCAACTGTGGAAACACGCACAGCAATGGGCAAAATAGCCATTGCAAATGT
TGAAGCTGTCTTAGCAGGAAAAGCACCACTACATTCTGTTTATTAATACCGAAAAATATA
GCCGCAGCGAGTGGCTGCGGCTGTGTTTTATCGCTGAATTATGGTATAATATTTTTTGTC
GGAATACGACAACGGGTTGTTAGCTCAGTTGGTAGAGCAGCTGACTCTTAATCAGCGGGT
CGGGGGTTCGAAACCCTCACAACCCATATTAGAAAACCGTTTAATCCGTTGGGATTAGGC
GGTTTTTATTTGCTGGTTTATTTGTGCATAGATGATAAAAAAGCTCTTGTGGGTAGAACA
TGGGTAGAGCAGCTTAAAATGGTTTCTTGAATGATTCCGCTGCTTTCTTATGTGTCTCTT
GCAGGACATGCGCATAAGTGTCAGCGGTAGTTATCATCGATTTATGCCTTAACCTTTCTT
GAACAACTTTGATGTGTTCTCCCTGCGATATGAGCAGTGTAGCAGATGTATGTCGCAAAT
CATGAAATCTGATGCGCGGTAGATGGTGTCTTTCCATGAATCTTCTCCAACGCTGATATA
CACTATCCGGACGCTTTGGTTTTCCAGTTTCGTCAGCGAATAAAAAATGATGACCTGCCC
ATGCGCCTTCCCCAGGCTCAACGTCTTGCAAGTATTGTATTATTAAATCGGTTAGCCACT
GCGGAATGTCTACTTTCCCAAAAACGCTATTCTTTGTATCACTTACGACTCTTACGCCTT
CTCCAACGACGTCTATTATTGTCTGCTCGAAAAGTATCTTGTTGGAAAGCTCGTCTATGT
GTTTTCTTTCAAGGGCTACAAGCTCAGCCTCGCGACAGCCTGTCACTACAGCGATGTATA
TCATCACCTGGAACTGGAGTGGCTCAGTCTTGAGTGCTTCATACATTTGCTCAAGGGACT
CTCCTTGATAGATGGTGTGAGCACGTTTTTTTCTGCTTGGTAGGTCTACACCTTTTGCGG
GATTGATGGGTATTACTCTCCATTTTCTCGCAACTTCAAGAACTGAACTCAGTGCATAAT
AGATATTACGTATTGAGTGCGCGCTCAGTGGTTTATCTTTTACGCCTCGTTTATTATCGC
TATCTTCTAATCGTTTCCCGCTTTTTTGTAAATCATCTATTAGATTCACTATTTGCAGAG
TTGTAATTTTCGATAGTGCTACTCCGCCCAGTACGGGGTAAATTCTGCGTTTTATCTGTT
CGTAGTAGTCATGTCCCGTATCATAGGCTAAATTTGCAGGCACGTGTTTCACTAGCCACT
CCGTCTCTACGAATTCTCGAAAGGTGAGATTAGAGGGTGCTGTGTAGCCTGTTTTTTCCA
ATTCGTCGATGAATGCTGCAAGCTCTTTTTCTCGCTGTGCTGCATTTTTGGTAGTAGTAA
ATCGCGGAACGCGGATGGGGGTTCCCTTCTCGCTATACCCAACCGTTACTCGCATTCGCC
AGCCTGTCTTTAGCTTCTCAATTGTCCCAAAATATCGCTTCTTCTTTGCCATTTTTATTT
CACCTCCTTTCAAAATGAGAACTTATGTTCGATTTTTAGGTTGCGAAAGCCCTGTTTTCA
GAGCTTTTCTAGGCTACTGATTCAGAAAGGCTTTTTCATACCTCTCTGCTTCGCTGGGTG
TCAGAGCTGAGTCAATTCTGAGTAGAACCTTGCCACTGCTGTAACGATACTCGTTATCAA
CATTTGACTTAACTGGTAAGTCTTGTAGATACTCTAACCTGTTTTGAAGGTCCTTCTCCG
TTTTAAACTCTTCGATTGTTCCACCAGTTCGGTCACTGATAAGCTGTTGTATCTGGTCAC
CCTTGTCTGATTCCTCTAAGCCTAAGTCTTCGATATTTTTTGTAGCGATTCTGTCAATTG
CAGATTTATCATTAAAATCGATTTTGGCTATATAGGAGTTAGGCCGTCCGAGTAGTTCGT
TTGGGTCTGTCTCCTCGGTAAAAACTACATTCTTGTACATAGGTATATCCCCGTTGACAA
AGCTATCAAGCGTTGATGTTGCTGTCACTTTGTTCTTTTTGTTACCAGCTGTGTCTTTAG
TATCTTCTTTTACTGAATCTGTGCCACAGCCAGTTAGTACTAGTGCTATACACAGTATTG
CTAGAGTTAGCATCCTTTTCATTCCGTTCTCTCCCTTGTTTCTATATAATTTTGTTTTCT
CTGAGTAGATACGCCTCCGTGCTGCTATGGCACAGGACATTATCTTTAATCTTCTTTAAG
CGTCGCCCTGCAAGCTCTAAGGGAACATTGAAAGTCTCAGATATCTCTATTATACAGTCC
TCAGACGAAAAGTCTATCGTATTCAACATATGAAAAGGAATGCGCAAGTACATACTCATT
TGTTCAGCCTGCTGCTCTTGCATTAGTTTTTGTGGTCTGGTCATTTGCAGCTGATTTCCG
GCGTGTTCCAACCAATGCGCGAACTCGTGAAAAAACGCATTTTTGTAATCTTCTCCGCGT
AATCCGCGTGACAGCACAATTCCAAATGCTCCGAAAGCTGCTGACGGGAAGTCCATCTCC
ATCACTAAAACATTGTACGCAATTTGTATTTTCTCTGTATCTAGTTGCGATGGTTTAGTA
ATTCCGTGCTTCTTCATACTCTCAGACATGCGAAGCTCGGTCATGGTCGGTTTGTAGTGT
TTCATATAATACATTAACGGCTCATCTCATTTCCTGGCTACTTGTTTTCTAGTTCATCTA
TTGTACGTTGTGCCTCTCTTAGTTTCGCGATAACACTTTCTACTTTAGCAATATCCTCAG
CAGTTAGTCCATCAACATCTAAAAATTGAGCATCGTCAAGTGCATCTAGCTGACTCTTTC
TATTCGTTCTTCCCAACAAGTAGTCAACTGAAACATGAAAGAAGTCCGCAACCTTTTGAA
GTTTTTCAATCGTAGGCTTCTGATTTTTCCATTTATATAGAGAGTTTTGTCCCATCCCTA
GTTTTCTTTCTAACTCAGAAATCGGGATTTTTTGTTCTTCTGCCAATTTTTTTATTCGGT
CAAACGTAGACATTGCAACCACCTTCGCGCTCACGAAAAATATTTCTATCCAAATGTGTA
GAAAATTGTTGACATCTATCCAGTTGGCTAGTATACTTCTCGTATAAGCTAATTTAATAC
GCTAATAGCACAACAAACAAAAGCCAAAATATCGAGCTCCCCAGCAGATATGGCATTATT
GTAGGCGTATTTAGCTATGTCCATATTCTATCACCTTATATAGAATGTGTCAACATTAGC
GGATTAAATTAGCGGATTGTATAGAAAATGAGAAAGGAGATGACATGATGCCTGTGCATA
AACTGAAAGAGCTAGTCAAAATTGCGCTTATCCGTCGAGGTATAAGCCAAGCAGAGCTTG
CTAAAACAATTGGTATCTCACCTACGTACTTATCCGATATCTTAAATGAAAATCGTAGCG
GTAAAAAAGTAGAAGATATCAAAAATCAAATTACGAAATTACTTGAAATTGACAAGGAGG
TTATTTAGATGAAAGAGACCATGTCAGCTCAAGAGGTTGCAGACTACCTTGGCGTATCGC
GCCCCACAATCTATAAATGGGCGAATTATGCAAAACTACCTAGTAGGCAAATAAATGGAC
GGGTTAGACTATTCAACCGTTCTCAAGTGGACGAATGGGTGAGAGAGAAGGAGGAGGCTA
AAGAATGACTAGGCAATTAGTGATGGCGAAAAACCTAACATCGGGAATTGGAGTGGTTTT
TTATAGAACCGCAGACCTCATGCTCCGATATGAAATAGGCCAGGAGGACCTTTTAAGAAG
CTACGGGCCTTTTAATTCATTACGAGATGCGGTAGAGCACTTCAAGATTGAGTATCAAAA
GCGAGTAGCTGCTAGTAAAAGGAGTCCAGAGGAGCAAGAGCTCATCGACCAGTTTAATGC
CTGGGATGGAGACTTGCAGGACTTGCAGGACATGGAGGGGTTTACACATGACAGGTGAGG
AGCTTATAAAGCTGGATGTACTATCTGAGAAACTGAATAATGCTAAGCATGAATTACAAG
CTTTTAGATACGCATCTCAGACAAAAAACAGAAAAGTTTTAACGAAAGAGCTTGCTGTGA
TTTTTGCTACTAAGTATGGCACATGGTTAATCACTAACACAGAACTAGCAATCCAACAAA
GTTCGCGCATTCTAGAGCTAGAGCTATTGGTAGAAGAGTTGAAAGCAGAGCTGGAAGTCT
GGAAAGGAGAGTAAGTAGGGTGGTGCAAACAATCGCAAATGAGTATAAAGAATACATCAC
AGAAAGAATACGATTAGGTGACAACGGTATAAAGCTAACTGCTTATCGTTTTAAAAATGG
CTATCAAGCGAGAGTGATAGAAAACCTTGATTCTAATTTTGTATCTCTCGTACTTGTAAA
GTCTCATGACGGAAAAAACTCTATAAAAGATATTTTGCTTGAATTAACGAATGAACAACT
GATTGAAAAGCTAGAAGAGATTAAAAATTATGAGTGATAAAGAGAGGTGCAGACATGAAA
AATGAGCTGGATAATGTGAACCCAGCGCACTACCGACAGGGCGCTATGCAAACCATCGAC
GTTATGAAAGCAAAGTTAACCACCGAAGAGTTTAGAGGCCACCTCAAAGGCTGCATATTG
AAGTACGTCACTAGAGAGAAGCTGAAAAATGGTATTGAGGATTTAGAAAAAGCTCAGTGG
TATCTAGACTATCTAATCGCTTTTGATACCAATCAGCCTTTTAAATCACATGCGGAGATT
GAGGAAATGCTGGCTCAGCAGGACGTGCTAGAAGCAGGTTTGCAAGACATGCAAAATAGG
CTTACCCGAGAGGCAGGTTCTGAGAATGAGTGAGAGCGATGCAATCCAAGCTTTAGTTAC
TATCTCCTTTGCACTCATTTTACTTGCGATATTTTGTTACTGGGTAGGGTACAGCGATGC
AGTAAAGAAGCTGAAAGGCGGTGGTCAAATTGAAAGCATGAAAAAAGCCCGTAACGAAGC
GGCAACTTCGAAAACGAGCATACAGAAATTAATATCTAAGCATAGTCTAACACGGTTAGG
GGTTAAAAGTAAATGAGCAAAATAGTGTTTAAGGAAATGCGATTCCGCGCAGACAGTCTT
GCGCTTATAGAAAAGGTCAATCAAATTATTAAAGAGTACCATCGGCAAGGATACGAGCTG
ACGCTCCGACAAGTCTACTATCAGCTAGTAGCAAACGGTATCATCGAAAATAAAGAAAGG
AGTTATAAAAACCTCGGGTCCCTTATCAGTAATGCAAGACTCGCGGGGCTGATAGACTGG
AACGCCATTGTGGACCGAACAAGGTTCCTGCGAGGTTTCAACTATGAAACATCTCCAGAG
AATGCTATTAAGAGGTTAAGTCAACGCTATGGGACCGACCCTTGGGCAGGGCAGAAAAAC
CATGTGGAGGTGTGGGTAGAGAAGGATGCACTCGTTGATATTGTTGGACAGGCTTCTAAT
AAACTGAATGTGGACTATTTTTCGTGTCGTGGCTATGTCAGTCAATCCGCTATGTTTCGC
TCAGCTAGACGTTTAGCAGATTGGCAGCTAGCAGGTAAAGACATTACCATCTTACATCTA
GGAGACCACGACCCTAGCGGGATTGACATGAGTCGAGACATTGAAGAACGCTTGGCTACT
TTTGAAATCTTTCCCGATGTGAAAAGAATTGCTTTGAACATGGACCAGGTTGATGAGTAC
ACACCTGTGCCAAATCCCACAAAATTATCTGACTCACGTGCAGCGGATTATATTAGCCAG
TTTGGTTATGAGAGTTGGGAACTTGACGCGTTGCAACCCCGCGTTATTGACGACTTAATC
TCAGAGCACATTAACCCACTCATTGATTGGGGGTTGATGGAAAGCGTCAAAGAGGAATGC
GAGGAAGAGAGAAGGCAGCTGGAGACAGTATCCTATCACTGGGCTAATATCATAGCAGAA
TACACATGAGAGAAGAGGAGGAGACATGATTGAGGTAGGCGATACTGTTGAGGTGCAGGA
CAGAACCGGATTAGAGGCAAGTACTGTAGAGGGGCAACATTGTTACGTACTTGCAGTTAT
TCGAGGTAGCATGTATGGCGGTTATGAAGGGCTGCTAGTAGAAGACGCAACACATGACAG
ATTTGTAATTCCAGTAAAACAGGTGAAACTAATAAAAAGAAAAGTGGAGGTTTATAGATG
AAATTAACTTTTGATATTGAATCGGTAGAGGATGCTTTGGAGCTACAACGAGTTTTAAAA
GTTCTTATGTCAGGAACAGAGGAAGGGCCTACTAGGGTAATAGCTGAGCCAGAGGCACCT
GCTGCTAAGGTGGAGGGGCTTAGCGAAGAGCAAGAAGAGCAAGAAGAAGAGCAAGAAGAA
GAGGAAGAAGAAGAAGAGGAAGAGGAGGAAGAAGAGGAAGAAGAGGAAGAGGAAGAACCA
CTCAAACTTGCGGATGTTAAAAGAGCAGTTTCCCGATTTGAGGGGGGTACCAAAAATGTA
CAAGTAAAATTTGTCATGCTGACTGGTTTTAAAGTTGCTGCTCTGAATAAATTAAAACCT
GCTGATTATAAGCGCTTTATCGAGATGCTAGACGAGCGCGAGAAAGAGTTTGGACTTAGC
CAAGTATCCAAAAAAGAAAAAGTCTCCGAAAATAAGCCTAGTAAAAAAACCAAGCCTAAG
AAGGATGAGTCAGGCGAAGAAGAGGTCACACTTGACTCGTTACGTGTGCTAGTTCGCCCA
TTCGTCCAAGCTAAAAAGAATAAGCCAGTTAAGCGAATCCTGCGTAATATGTTTGGTGTC
GAAGCATTAGCCGCATTGGAAGAAGAAGATTATCCTGCTTTTGCTGCTGAGGTCAAAGAA
TTAAAAGAGGAGCTGGGTTTGTAAAATGCCTGAGATTCACGCGAAACTATCTGCGTCAGG
GTCAAGCCGTTGGCTGAATTGCACACCATCCATTGCGCTTGAGGCAAAGTTTCCAGAACA
GAAAAATGGCGGTATTTTTGCTCAAGAGGGCACGCTAGCACATAGCTTCGCTGAGTTACT
GCTTCAAAAATTTAATGGCGATGTAGCTAAAGCGGAGTATGCTAGAAAGCTAAACCGTTT
AAAGAAAAATAGTTTATATGATGCTTCGATGATTGACCACGTAGAGGTGTATACAACTAT
CGTGATTGAGAAATTTCAAGAGGCCCATGCAGCAGATAAAAATGCAGTTCTTTCTATTGA
GCAACAACTGGACTACTCCAGCTATGCGAGGGGTGGTTTCGGTACAGGTGATGCCGTCAT
CGTAGGCAATGGTGTTGTTGAGATTATAGATTTAAAATACGGCAAGGGCGTTCCTGTTTC
AGCAGAAGAGAATAGCCAGCTCATGTTGTATGGCCTTGGTGCTTATAACGCGTTTGAGCT
GGACTATGACTTGCATACCGTGCGTATGACCATCGTGCAGCCACGACTTGATGATGTGAC
CGAATTCGAGATGGAGGTATCTGATTTACTAGATTGGGCTGAGAATGTCGTAAAGCCAGC
AGCGCTACTTGCAGATGCGGGGAAAGGAGAACTTAACCCGGGACCTTGGTGTAAATTCTG
TCGAGCCCGTAGTATCTGCAAAGCTCGAGCTGAGGCAAATCTAGCATTAACGAGCTATGA
CTTCAAAGACCCACGCCTGTTGCAACCAGATGAAATCGCAAAGGTACTTGGCCAGGTTGC
TGAACTGAAAAGTTGGGTGGAGGATGTGAAAAGCTTTGCGTTAAAAGAGGCAGAGTCTGG
AGGCATCGAATTTCCGGGATGGAAGCTCGTCGAGGGGCGTAGTAATAGAAGGTATGCAGA
TGCGGAGATGGTGCAGGCTATGATGGAGCTAGAGGGGTACTCAGAAGAAGAACTGCTCAG
TAAAAAGCTCATTAGCCTTACAGACATGGAGAAGCTGATTGGCAAAAAACAAGTTAGTGC
GATACTTGGTGATTTAATTGAAAAGCCAGCTGGTAAACCGACGCTCGTAGTTGAAACAGA
TAAAAGACAAGCTATTAAGTTGAAATCGGATGCGGCAGATGACTTCGCAGATGATTTAGA
GGATTAACAATGGGTGATATTGCAGACTGGCAAGTAGAAAAAATGTTGAACAATGATAGA
CCAATATATTTTAGAGGAGTCGATAGAAAAATGGTAAAAGTGAAAACAGGAAAAGTTAGA
TTTAGTTATGTGCACGTGTTCGAACCGTGGGCAGGTGAAGAAGGGCAAGAGAAACGTTTC
AGTGTTTGCTTGATTATTGACAAGACGGATAAAAAGACCCTCAAAGCTATTAAGAATGCA
ATTGCTGAAATTAAAGAGAGTAAAGAGGCTATCAGTCTTTGGGGTGGTAAAAATGGTAAA
GCGCCAAAAAATCTAAAAACACCGCTTCGAGATGGAGACGAAGAGCGCGAGGATATGGAA
GAATTCGAAGGAACTTATTTTGTAAATGCGAATAGCAAACGTCAGCCTGGGGTCATCAAT
AAAAAACGAAAAGAACTAACGGCTGAGGAATTTTACAGTGGTTGCTATGGTCGCGCAAGC
ATTGATTTATTCCCTTACAACAGTAATGGCAGTAAAGGCATTGCTGTTGGTCTGAATAAT
CTACTATTTTTAGAAGATGGAGAGCCCTTAGGTTTTGCGGTTATGAGCGCAGTGGATGAC
TTTGATGATGATTTGGATGATTACGATGACGACTTTGACGATGATGATGACGAGGACGAA
GATGACCTATGAGTCAAAAAGTTCTACGGATTGACATTGAGACATACTCAGGACGTGATT
TAACTAACTGTGGTGTATATGCGTATACGGAGAGTGAAGATTTTGAAATCCTCCTCTTCG
CTTATGCATACGATGATGAGCCTGTGAAGGCCATAGACCTAACAATTGATGAAATCCCGG
ACACTGTGCTCGAGGACCTTAATAACCGTAGAGTGCTTAAAACAGCACACAACGCAAACT
TTGAAAGGACATGCCTTGCAAAATACTACAATCGCCAAATGCCCCCGGAGCAATGGCAGT
GTACGATGGTCCATGGCACGCTTTTAGGACTGCCAGCTAGCCTAGATATGATGTCCAAAG
CGCTCAGACTTGCACAGGAGAAAGACAACGAAGGTAAAGCGCTTATAAGATATTTCTGTA
TGCCTTGCAAGCCCACTAAAGCGAATGGTGGTCGGACACGAAACTACCCAGAGCACGCAT
CAGAAAAATGGGCTAAATTTATCGAATACTGTAGGCAGGACGTAGTGGTAGAGCGTGCAA
TCTCTAAAAAAATTGCTAAGTTCCCTTTCCCAGAAGACGAGCAACGCAACTGGGAATTGG
ACCAGCGCATAGCTGACAAAGGAGTTAGGATTGACGTTGACCTTGTGAAGCATGCCATTG
CATGTCAAGAGAGGTATCAGGCTAGCCTTAGTAAGAAAGCGAAGGGTTTAACAGGGTTAG
AAAATCCGAACTCCGTGCAACAGCTAAAAGATTGGCTGACTGATATGGGTTATCCAGTGA
GCAGTTTAAATAAAGATTCGGTATCAGAGTTACTCGCAGATGAGGAGCTTGATGAGGACG
TACGCGAAATGCTTTTACTGCGTCAAGAGATGTCAAAAACAAGCATCAAGAAATACGAAA
AAATGCAACATGCAAGATGTCATGACGGACGTGTGCGAGGGCTGCTCCAGTTTTACGGAG
CTAACCGCACTGGCCGTTGGGCTGGTCGTCTGGTCCAGGTTCAGAACCTTCCGCGAAATT
ACATCAAAGACATAGCAGAGGTTAGAAAGGACTTGAAAGCGGGTGATTATGAAGCTTTTG
AGATGATGTATAGCAATGTGCCTGACGTGCTCTCTCAGCTCATTAGGACCGCCTTTATTG
CGGAAGATGGCTACACCTTCGACATTACCGATTTTAGTGCTATCGAGGCACGTGTTATTG
CGTGGCTTGCAGGTGAACAGTGGCGATTAGATGTATTTAACAGTCACGGGAAGATATACG
AGGCTTCGGCTTCTCAGATGTTCCATATTCCAATTGAAGAGGTGGACAAAAACTTGCGTC
AGAAAGGGAAGGTGTCGGAGCTCGCCTTGGGATACAACGGCGGAGTGAATGCGCTTATCG
CTATGGGGGCACTTGAGATGGGCTTGAAAGAGAATGAGCTACAAGGCATCGTGGATGCAT
GGAGAAAAGCAAGTCCTGCGATTACTAGTTTATGGCGCGGCGTAGAGAAGCACGCAAAAT
TAGCTATCTCTACTCGTGAAAGTCAGAAATACAAAGGGCTTACTTTCTATTATAAAGCTG
GCATCCTATTCATTAAATTACCAAGTGGTCGAAACTTAGCGTATTTCAGAGCTAAACTTG
TGCCTGGGAAATATGGACCTCAAATTTGCTACGAAGGTGTCACGGACAAAGGCTGGCGGA
AACAGTACACATACGGCGGGAAGTTAGTCGAGAACATTGTCCAAGCAATTGCGCGGGATT
GTCTGGCTGTATCACTACGTCGGATTGAAGACGCAGGAATCAGCACAGTTATGCACGTTC
ACGATGAAGCCATCACGGAAGTGCCAGAGTCGGAGAGCTCTGTAGATAAGCTTAACGCAA
TACTCGCAGAGCCAATTTCGTGGGCTCCCGGTTTACCACTTCAAGGCGATGGTTTCTCAT
CAGATTTCTATATGAAGGATTAGGAGGTTTTAGCCTTGGTAAGTGAAAGACAAAAATTAA
TAAATATGATTTATCAGCAGCTTGCACCAGTAAAAGTGCATAGCAGAGGATATGCAAACA
CTATCAGCGAAAAGATGTTAAATGCTTCTATTATAGAGCTTAATGCCATTCTAGCTGACG
TTATTGCTTATCAACTTGACTATGATTTAAAGATGCAAAAACATGCGCCTCGTCGTGCTG
GAGGCAGAGATTACAGATAGGGGGTTGAGAGAGTGATACTAGGGGATTTAATTGAACACC
ATGCCGTTGCAGCGGAATATTGCGGGTTGTGTGAATGTGGTGAGCCTAAATATGATTTAA
TCACAGACGACGAGTTTGTATATCCACCTGTGCATAGGTCTACTATATTAAGAGTTAAAC
CTGAACTGTTGGAGGAGGTTAGGTAGTTGAATGTGATTAAGAAAGGTGACAGAGTTCAGA
CTATGTCTAGTACTCTCACGCAGAGTGCAGATGGCTTGGTCAGTGTGTTGCTTGCAAAAA
ACACGGTTTTGAAGGTAGACAAGATACTTAGTCATAAACTATTAGTTGCTACGTGTCTGA
GTAACGAGAAGCGTTATTTAGTAAAGGCCTCAGAGATTCAAGTGATTAGGTACGAGTGGG
AAGAGCAAAGATGCCACATTTAAGGGAGGACAAAAAGTGGAGCGGTATAGCCAGATTTCA
AACGAAGCAGCTGCAAGAATGATTTTAAAAGGTAACTTTGGTAAGTTGTGGGTTAAAGAT
AGTAAAGACGTTGTTAAATGCTCAACATGTTTAATACGACTTGAAGAATTGCCAGAACTT
GTGTTTTTTGTGAAGGAGCAGGTTGAGACATGAGAGAGATTGAGTTTAGAGTTTTTAATA
AAACACAGAACAGATATATCACTAATAGCATTGCAGATTTGGCGTTAGATTTACAAAAGG
GAAAGGTGCTTTATGGCGATTTAGGGCATGATGACAGCACTGAGAATATAACAGACAGTG
TTGTACTTGAACAATATATAGGATTAAAAGATAAGAATGGCAAGAAGATTTTTGAAGGAG
ATATAGTTGTTAACTCTAAAGGCCAGATAGGTTACATTGCTTATCTTATCCAAGAGGCAG
GCTTTGTAGTTGTATTAGAGGCATCGGATTACAGGCTCGGGCATAGAAACACTAATGAAA
GTTACGCCGTCGCTTCACACCATGAGGTCATAGGAGATATGCAGGATAATCCTGAGCTGT
TTCCGGGGTGGTGGGAATGATTGTCTTCACTGAAATAGGTACCTACTCTGTCGAATTATT
CGCGCATATGAATGGCGTTAAAAAAGTCTTTAACAGATACATTATTGAAGATACGGACTT
GGACCATTTTAAAATTTCTCTTTTGAAACGTCTGGGCAATGTGCATCATTTTGAGAAAGA
GAAGGCTCGCGCTAAGGAGATTATCTACACTGCAAAATCTGTAGAGGAGATGGTGGAATT
AGTGAATATAGAAACGTCATTTGGTTTAACTGTAAGGAGACTTAGGTAAATGACGAAAAT
CGATAAAAATTTGAAGGGGGCCGAAATGCAATGAGTAAACTAGCAATCACCTACTATTAC
AGCATGATGTCAGGGAGAGTCCAAAACATTGAAATTCATAGTTCAGGGAAGAAAGCAGTA
GCTTATTTAGAGAAAACGGCTCCTCAGTATTTTGAGCTGCCTCCTGTAAAAAAATCTGAG
CTTCGGTTGAAAGGTGAAGGGAGCTGCCGTATCGGTTTCCCTTTCAGGTATATGCTAGCG
AGATTTTTATCAGAAGAGGAACGCGCTGCATATAAAAAATACGGCGACAAAGTTTGGATT
GACCATGAAAAACAAGAGCTCATAGCTCCTCCGGAGGAAGAGGTGGCAGAATGAAACATA
AAATAGTTCAGGTAGGTTTTCTTGCTGATAAGGGAGAAGAGCTTATTAAGCTTCTTGATG
ACGGATGGAAAATCCTGACATCCACTTATGTGGGAGATAATATTGAGCAGATGGGTGGGC
TTGTACAATACGTACTTCGGAAAGAGGTGGCGGAATAATGTGTGAGTATTGTAAGAATGA
TAACACAACAAAAGAATTAGAATGCATCGGCGACCCTGCACATGTGACTTTGGAAAAGTG
TATTACTTTTTTAGGGAATTATATGTATAGTTTTGTAGTCATAGAAGCGGAAGGAGTTTG
TAATGGAGAAAGCTAATATGGAAGCAATTTTTTACATTGAGTATGAGAATCGCGGCGGGA
CATGGTCCGAAATAGCCTGCGAATATTCCTTAGGTGAGGCCGCCGCTAGAGTGCAAAGAC
TTTGCAATGACGAGGCGCATGATTTCACGTATTGCGATTTGCGAATTGTTAAGGCCTGGA
AATTAAAGGGGTGAGCCAAGATGGAAAGAGCCGGATTCTATTTTATAGATAGTGACGACG
ATGCAACTTCTTTCTGTCCACGCTGTGGTGAACCCGATACAAGCGCTAAGACTCTCGCAG
TATTTGAAAGCATAGATGCTAATAATCCTGTGCACGTCCAATGTTTTCATTGTAGGTATT
GGTACAACATCGGAGGAATCGAGGCGGCAGAGGGGAGGTTAAACACATGGAGTTAAGACT
TAGTGAAGAGCAGTACAACAATTTAGATGGAGCGGATATTGAAATCAGATACAGCTCTAT
TATGAAGGCTCATTTACTCTCACTCACTGCTGAGAAATCACGCGAAGTTACTAGCGTGTG
GGTTGATGAAGAGCTACGCGACAAAATAATTAAAGCTTTTAACATCTGAGCCCTATTTTG
ATTTAAGAAAGGAGGTTAGTAATTGAATGCGAAAGATATTGCTATCTCCGCAGATGGCAA
ACTGACCCTAGCTGTCGGGAAAAGCCGGAAAGAAAAAGCATGGAAAAACAAAGAAACTTC
ATGGCAAAAAGTACTGGAGAAAATAAGTCAGACGACAAGAACGAAAGAAACTATCGACGA
ATACTTGCAGATGTCGAAAGCAGAGCAATCTGTGATAAAAGACGTTGGTGGGTTCGTAGG
TGGTACGTTGCTAAAAGGACGTCGTAAAGCCGAAAATGTAAAATGGCGTCAACTGATAAC
GCTAGATGCCGATTTTGCAGCTCCAGGGCTCTGGGAAGAGATAGAGCTGTTTTACAACTT
TGCTTGTGCTGTTTACTCAACGCATAAGCATACTGATGCAAAGCCGCGGTTGCGGGTAGT
TATCCCGCTGACAAGAGCAGTTACACCAGATGAATATCAAGCGGTTAGTAGAAGGATTGC
AGCTGATTTGGATATCGATGTATTTGATGATACAACTTATCAGCCCCACCGTTTAATGTA
CTGGCCAAGCACCGCGAAAGATGGCACATTTGAGTTTCATTACCAAGATGGCGCATGGCT
TGACCCGGATAAGGTGCTGGCCCGCTACGAGGATTGGACAGACCCGTCATTTTGGCCAGA
GTCATCCAGACGTGAAAATGCACGTAAGAAATTGGCTGATAGACAAGGTAATCCGTTAGA
GAAACCTGGCATCGTTGGAGCATTTTGTAAAACTTACATGATTCAAGATGCCATTGAGGC
TTTTTTGCCAGATAGATATGAGCCTACCGGGGACGGGCGATACACCTATGCCGACGGAAG
CACAGCAGGTGGATTAGTATTATATGAAAATGGGTTATTTGCCTATAGCCATCATGGCAC
CGACCCTATTTCCGAGAAACTAGTAAATGCTTTTGATTTAGTGCGTATCCACAAATTTAG
TGCACAGGATGATGACGCTCAAGAAGGAACTCCGGTTAATCGTTTGCCTTCATTTATGGC
TATGGCTGATTTTGCAAGAAATGATGACAGTGTCAAAGAGCATCTAGTTGAGTCCTCGCT
TACAAGTGCATTAGAAGATTTTGCAGACATGCTGGACGAAGTGGATGAGGAAAGCGAAGA
AGTAGATAAGAGCTGGATGAAGAAGCTAACCCTCAATCGAAATGGCAAAGTGGAATCCAC
AGCTCCGAATATCCTAAGGATTTTAGAGAATGACCCAAACCTGAGAGGGAAGTTTGGCTA
CAACGAATTTAATTATCGAATGTCTATCCTTGGTAATGTGCCTTGGCGAAAAACCACGAA
GAAGGTGGACGAAAAGAATGATTTAGATGATAGCGCCTTGCGCAATTACCTTGAGTCCGT
CTATCAAATCAGTGGTAAGGACAAAATCAAAGATGCACTCAGGGAGGTCATGCATCGCCA
ACGTTTTCACCCAGTTCGGGAGTATCTGAGTAGACTAGAGTGGGATAGGAAAGAGCGGCT
GGATACACTTTTAATAGATTATCTAGGTGCGGCGGACTCGGAATATACGAGGGTTGTGAC
TCGCAAGACGTTTGCAGCCGCTGTGGCCAGGGTGCTTGTACCCGGAATCAAATTTGATCA
AGTCCTTACGTTAACTGGGACACAAGGCATTGGTAAAAGCACACTGCTAGACAAATTAGG
CAAGGAATGGTATTCGGATAGCTTAGAGGATTTGCATGGTAAATCAGCGTACGAGCTGCT
GCAAGGCTACTGGATTATGGAGTTAGGTGAGTTATCTGCATTGAATAAAACAGAAGTGGA
GAAAGCTAAAGCATTTATATCAGCCAGAGAAGACCGTTTCCGTGTAGCATATGGTGAGAA
TGTACAAGGCTTTCCCAGACAATGCATTTTCATAGCAACAACAAACGATAACACCTTTCT
GCGAGATGGAACAGGTAATCGGCGTTTCTGGCCTGTAGAAGTTCATGGGTTTGGTGAAAA
GTCAGTATTTACGGACTTGAAAGAAGATGAGGTGGACCAAATTTGGGCGGAGGCTTTTGT
CCGCTACAAAGAAGGGGAAGCGTTATATCTGCAAGGCGAAATGGAGAGCCAAGCAAGAAT
GCAACAAGCTAAGTTTACAGAGTCCAACGTCTTGGAGGGGCTCATCCGTGAGTATCTCGA
AACTCCTGTGCCTGCTGACTGGAGTAGTTGGAATGTGGCCGCAAGAAGGGCGTTTTTAAG
GGGAGAGGACTTCGAGGAGGTCGAGGAGGTCGAGCGGGATGACTTAGTGCTGCGAGACAA
GATTTGCGCCATGGAAATTTGGTGCGAGTTAATGGATGGCGACGCAAAACAGTTAACAAA
GCAAAAAGCGCGTGAGATAAATGATGCGCTTCGTAATATAGAAAACTGGAGAGATAATCA
AGGAGTTTTACGCTTCGGAAAATTGTACGGAAGGCAGCGAGCGTATACTAGAATTACTTT
ATTGGAGTAAAGAAGTTTGTGAAAAATAGGTGTCAACGAAGGTGTCAACAAACTTATCAA
GTGTCAACAATGTGGGTCTTTATACCCGTCAACAAGATTTTGCTTTGTTGACACCTCTTG
TTGACGGGTAAAAGCTTACTGCCCGTAGTGGTTAGGACTTAGTGTCAACAAAACAACAAT
ATTTTTATATATAAGAGTAGTTTAGGTGTATTAGGAAGGCGCGATGGGCATATACACGCC
TGAATACGCCTATACACGTATATAAGATAAAACCACCTATTTTTTGTTGACACTCTTGAT
TTTAAATGTGAAATTGAAATGTTGGAGGTGGCGATTTTGATTATTGAAAACGATATCGAA
AATTATTTAATCCGCGAGGTGAAAAAACGAAAAGGAGTTTGCTTGAAATGGGTGTCTCCT
GGAAATTCGGGGGTACCTGACAGAATTGCAATGAACCAAAAAGCTGATTTTTTCATTGAG
CTAAAAAAGCCGGGGGAGGAGCCTAGTCCTTTGCAGAAATTCTGGATAAAAAAACTAACA
GATTTGAATAAGTTAGTATTCGTAATAGATAGTAAAGAGGGCGTGGATAAGTTTATCAGG
GATGTGTTTAGTAAATGAAAGCAGTATTACATGAGTATCAGAACTACAGTAGAAACTGGA
TAATTAATCACCCCGCAGCAGGTTTACTGCTTGACATGGGCCTAGGCAAGACATTAACGA
CGCTGATGGCAATTAACGATTTAAAATATGACTATTTAGAAATAGATAAGGTTCTTGTAA
TAGCACCTCTAAAAGTCGCGCAAAAAACGTGGAGCGATGAGGTGAAAAAATGGAGTCAAC
TTTCTCACTTAACCATTTCGAAGATAATAGGCCCAGAGAAAAAGAGACTAGAAGCGTTAA
ACGAAGAGGCAGACATCTACCTGATAAACGTGGAGCAGGTTGTCTGGCTAGTAGAATACT
TTGGTCGGAAGTGGCCGTTTGAAATGGTAGTGATTGATGAGCTTTCTGCATTCAAGAACC
CCCAAGCGAAACGATTTAAAGCTCTGAGGCAGGTAAGACCTTTAATAAAGCGATTGGTGG
GCTTAACAGGAACACCAGCACCAAACAGTTTGATAGACCTCTGGCCTCAAATGTATTTAT
TGGATAGAGGGGAAAGGCTAGAGAAGCACGTAACAAAATACAGAAATAAATATTTTACCC
CAGGGCAACATAACGGTTACACGGTCTATAGCTGGACTCTTAGGCCTGGGGCAGAAAATA
GTATATTTGAGAAAATAAGTGATTTATGTATAAGCATGAAAGCTAAAGATTATCTACAAT
TACCTCCTCGAACAGATAACATTATCGAGGTATCTATGAGTGCAGAAGAGACGAATAAGT
ACAAAGTTCTTGAAAAGGAGCTGGTGTTGACTCTCCCGGAGGGGGAAATAGTAGCCGTAA
ACGCAGCAGTGCTATCCAACAAGCTGTTACAGCTTGCGGGCGGGGCTATTTATGACGAAG
ATAAGAATGTGCAACATATTCACGATAGAAAACTAGAAGCATTAGAGGGCATCATCGAAG
AATCACAAGGAGAGCCTATCCTTATTTTTTATTACTTCAAGCATGATTTAGAGCGCTTAA
AGGCGAAGTTCAAGGACCTTAGAACCTTAGAGTCGGACGAGACAATAGACGAGTGGAACA
GTCGTAAGATACCGTTACTCGCAGTACACCCTAAATCAGCTGGCCACGGTTTGAATCTGC
AAAAAGGAGGGCATATTGCTGTTTGGTTCTCGCTTACGTGGAGTTTAGAATATTATCAGC
AAGCAAACGCAAGGCTCGTAAGACAAGGACAAGAGAGTGCAGTTATTGTGCACCACCTTG
TTGCAAAAAATACGCTTGATGAAAAAGTAATTAAGGTCTTGCAAGGAAAAGAAAATGGGC
AAAACGCCTTGCTAGAAGCAATTAAAGCAAAGATTAAGGAAGCTAAAAAAGATGAAAGGT
GGAGATAGCGTGAACAACGAAATGACTTTAAATGAATATCAGCGAAAGTCGATGCGAACA
AATATAGCGCACGGCGAAGGAGATACAATGGGTCTGCTAAATTATGCGCTGGGGACAGCA
GGCGAGGCCGGAGAGGTAGCTGATATAATCAAAAAGCACGCCTTTCATGGACACGAACTG
AATAGACATGATTTAATATCCGAGCTTGGCGATGTAATGTGGTACGTTTCTCAGTTAGCT
GTAATACTGGGGATTAGTCTAGAAGAGATAGCAAAGAACAATGTGACGAAGTTAGAAGCT
AGATATCCGAATGGGTTTAGTGAGAAAGACAGCATCAATAGAAAGGAAGATGCTTAATGA
GTAAACAGACGTTTGGGTTGAGTAAGAAACAACTGGAGATAGTAACAGCAATGGCTACGA
AGACAGCTACAGAAGAGTACAGCAGGCTGCAAAAGGAACAGCAGAAGAAAGACCACAGCT
GGCGACTACGAAATGTCAAACTACTGCTAAAGAACTATCGCAACCTAAAGTTATATTGTG
ATGAAGTAGTGAAGGATTTGACGATACTGGAGCCATTCTTAAATCTCATGGGTGGGAAAG
CGTTAGACATTAAGTCACTATCGGATACAGAAATCAAGACAGAACTGATGATGAAATACG
TTGACAACGTTCTGTTAACATACGAGATAGCTTGTAACAACGGAACCATTGAGGACAGCC
GTCGATTTAAAATAATTAGAGATATGTATCTTAATACTAAGAAGTTAACAGCTGAGAAAG
TAAGCGAGAAGTATAACATAGACAGAAGAACAGTATACAAAGAGATTAACAAAGCCTCTG
AGGTGTTGGGTGTACTAATGTTTGGCCTCGATGGAGTCTCTGATATATTTAAACGATAGA
TTTAACTGGGCACTTTTTGGGCACCAAATGGGCACAACTTATATGCTACTATGATATTGT
AAGATAAATAAGACTAATAGAAAGAGCCTGGTGCTTCGTGCGCTGGGCTTTTTATTGTAG
GCAGGTGTGCATTAGGATGAATTCAGTAGATGAAATCAATAAGTCAATACAATCATTAGA
GGACAAAGGTAAAGTATCAGATGGCTCACACACATTTGAGGAGTTATATTATCACAGGAT
GATATTATTTGCCGCCATTTGTAATGCTACCACTAATAGCTGGAAGTCTAAGCAGCATGA
GGATGGTTCTATGTATGATGGCTACTTCATTGCAGGAGTTACAACTGCACAAGGGGAGTT
CTCATATCACTATCCTATCTATTACTGGGATATCTTTGATGCTATGGAGCTAGAGTTTGC
CCCTAAGTGGGACGGTCACACTTCGAAAGATGTCACGAGATTGCTATAAATGACAACAGC
GGAGATAGTTCGAATGATACTGCTAGATGACATGACTCGGTTCTACAACTCCAAGGAGTG
GAAGAAGGTAAGAGCAAAAGCAAGAGAGCGAGACAATCATGAATGTCAACTCTGCAAGCT
GGAAGGTAGTCAGAGTAAATGCGAAGCTGTTCATCACATCAAAGAAGTGCGAGAGCATCC
AGAACTAGCGTTGACACTAAGTAACCTAGTCTGCGTCTGCAAGATGCATCACAACAAAGA
ACATCCAGAAAAATTACAGAAACAAAAAAAGAAATTTGATAACGAAGAGCGCTGGTAAAT
TTTAAAAAGTTAGACACCCCCCGGTCAAACCAAATGGCAAAGTTTCTGGGAAACCGAACA
ACGGGGAAGGGGCATGGGTGTCCAACTTTTTAAATTCCCATGTGAGAGGATGTGAGGAAA
ATGGCAGAAAATAAGAGCTGGGAAATTTTAGCAAAATCACAGAGCTACAAGCAACGGCGT
GGTAAAATCAGAAACTCACTTTTGAAACATTTAGAAGTGAAGGATGCAAAAAGAGAGCCT
TTCTTAGATATAGTAGAGCAGTACATGTCATTGTGGGATACCGCATGCCAGCTAGAGCTC
GATATATCAGAACGCGGAGTTGTTGTAGTAGGCATGCACGGCATGAAGAAAAATGACTCT
GTCCCAGAACAGCAAAAAGTCAATAAGCAAATGCTTAGTATTCTCGCATATCTCGACATG
AATCCAGAGGCGGCAGCAGATGTTACAGGCGGGGATATAGATGATACCGTATAAGTACCA
TCCAGCGATATCAGAATGGATGTACATGGTAGATAGCGGGGAGGTTCCTAGCTCACAAGA
AATGAAAGACCTCATGCCTTTTCTCCGAGCTAAACTAGATGCGCCTAATGCTTTTGTAGA
TAATAAACGAATTGATAACGCTCTTGCAAATGCAGAGCGTTTTTTCAAGCTCAAGCAGTA
TCCTTTTCAAAAATTCTTACTAACTTTCATCACTTACGTTTTTGTAAGAAATGAACAGGG
CGAGCTTGAACTCATGTTTAACGAATATTTCATATACGCAGGACGCGGCTTTGGTAAAAA
TACCATTCTGTCTGAGTCTTCGTTTGAGCTTACTACGTCGAACCACAATGTCAAAAACTA
TAACGTAGATATTGTAGCTACGTCAGAAGAGCAAGCGATGACATCCTTCAAAGATATTCG
AGACATGCTTGAGAACAATAAAGAATTTATGAAAAGACGATATTCCTGGAGTAAGACTGA
AATCCGGAATCGGAAAAACGGTTCAACTATTAAAGCAAGAACCTCAAATCCAAAGACAAA
GGATGGCGGACGTCCAGGCGCAGTTGGTTTTGATGAAGCGCATGCTTACGACTCTTATAA
GTCTTTCAATGTCCACACTACTGGTTTGGGTAAGGTTCCGTTTGCTCGTCGATTTTATTT
GACAACCGACGGCTATATTCGAGGTAGCGTTCTAGATGATATAAAAGAGCGGGCAAAAAT
GGTGCTTCGTGGGGAATTACCGAACTCAAAACTATTTCCATTCATGTGTAAGTTGGATGA
CCCAGAGGAAGTCCACGACCCGCGAAATTGGGAAAAAGCTAACCCGATGCTGCGCTATAA
CAGTGACCTCAGAGCTCAAGTTGAGCAAGAGTACGAGACTGCAAAAGTGACACCCTCTCT
TATGGTTGAGTTCATGACAAAGAGAATGAACTGTCCTACTGAGAACCTGGCGACGGCAGT
TGCGACTTGGGATAACATACTGGCGACTAATCAAGACTTCCCAGAGTTAGTTGGCCAGAA
CTGTATAGGAGCGGTAGACTACGCACGCGTGCGCGACTTTTGCGCTGTGGGATTGCTCTT
TAAAGTCGCAGACAAACGCTACTGGATACATCACACTTTTATCCCCGCCTCGGCGTTAGT
CGTTCAGAAGTTTAATTTTGATATTGAGGCTGCGGTAAAACAAGGACTCTGTACAATCGT
GCAGGGTGAAACAATAGAGCCAGACATTGTGGCGGACTGGTTTGAAGTGCAAGCTCGTAA
GTATCGAATACAGCGGGTCTGCATGGATGACTATAAGTATCAATATATGAAACCTGAGCT
TTCGTCACGCGGATTTGAGCCATGGATTGTCCGAAACGGGAAAGTGACACACACAAAAGT
ACTGCCTCTTATCGACATGTTATTCGCCAAGCATAAACTTGTTTTCGGAAACGACATGAT
GATGCGCTGGTATACAAATAATACCTATTTGGATATCGATACAAAAGGCAATGTGAGCTT
TGAAAAAATAGACCCCGAGAAGCGCAAGAATGACGGGTTTATGGCGCTGATTCACGCACT
GACGCAAGATGGTGAGTTAAAAGAAATAAGACGTATTAGACGTAAACCACGAAGCTACAG
TTACTAGGAGGTGATAATTTGGGATTACTAGATGCTTTTCTGAGCCTGGGCACAGGCAGT
AAAAAGAATTCATATGAAGCTCGAAAGGAGCGAATGGATTACTTAATTGAAGAGGTTACA
GCGAATATATACTTCAAGCAATTAGCTGTTCAAACAAGTGTAAATTTAATCGCGAAAACA
TTAGCAAGGTGCGAATTTAAAACATTCAAAAATGGTAAAGCCCATAAAGGAGAAACCTAC
TACAGTCTCAACATACAACCAAACAGAAATCAATCGAAAACAGCTTTTTTAAATGATTTA
GTCTCACAGCTCATATATAGCGATGAGGGTGCTCTGGTTGTACAGACAGACGATATGCAG
TTACTGGTTGCGGACTCATATCAGCGAAATAAATATGCAGTTAAGTCAAATGACTATCAA
TTTGTCGAATCTAACAATTATGTTTTCCAGCGTACTTTTTATGAGAAAGACGTACTGTTT
TTAGAGCTAAACAACAAGCAAATTCGTGCGACTATCGATGGCCTTTATGACAGCTATGGG
AAACTGATATCAGGTTCTATTAAAAACTATAATAGGAAGAATGCGCGAAAGCTTGTGCTT
AACATCAGTGCTCTTTTCGACCAGGAGTTTGACAAGTACGAAAATGAAGGTGATGAGGAA
TCAGAAGCCGATAAACGAATCGACGACCTCATGAATAACCGATTTAAGAACTTTTTTGCC
GAAGGAGACTCCGTAGTTACGCTAGAGGAGGGCCTAAAGCTAGATGATTTCAGCAGCTCG
GATACAAAGAATCAAGCCAGTAGCCGTGATATTCGTGCCGCGGTAGACGATGTTATTGAT
CTTGTCGCTATGGCTTTTCATATCCCGCGCGGTCTGCTAAAAGGTGATGTGGCGGACATT
GAACAGATGACTAATAACTTTTTGACATTCTGCATTAATCCTATCATCGAACAGATTGAG
AACGAGTTAAATAGAAAACTATTTACAAAAGAGGAATACTTAGCAGGTAATTGCGTTAAA
ATTTCAACGGACCGCATCAAAGCCTTCGACTTGAAGGACATTGCGGGGAGTATGGAGGTT
CTTGTACGCATTGGCGCCTTTAGTGTTAACGATGTGCTTGAGTTTATTGGAAAAGAACGA
ATTGACGAGGCTTGGGCTGATGAGCATATCATTACGAAGAACTATGCAGAGATTGATAAA
TACTTGAAAGGAGGTGATGAAGAATGACAAAACGGAAATTTTCTTGTTTCAATTTCAAAA
AAGATACAGAATCGAATACTGCTGAAATCGATATCTATGGCGACATCGTAGCAGATGGAT
ATCAGTGGTACGAGTCAGACATCACATCTTTTGATTTTAAAAAAGACTTGGACGCATTGG
GAGATGTTAGCAAGATTTACGTCAACATCAACTCTAACGGCGGCTTCGTATACGAGGGGC
AAGCTATCTACAATCAGTTAGTGCGTCACCCAGCACAAATCCATGTCCGCATCGATGGCA
TGGCGGCTTCTATCGCTTCGGTAATTGCGATGGCCGGGGATATCATTGAAATGCCAGCGA
ATGCACAGATGATGATACACGAACCGGCAGGCGGCGCTTTCGGAAATAAGTCAGACCTTG
AGTCAGCCATCCGCGCGTTAGATGCAAGTAAGCAGTCTATCATCGCCGCCTACAGGACAC
ATACAACCTTAGAGGTGAGCGAAATCGAGTCCATGATGGCAGAGGAGAAGTGGATGTCGG
GGCAGGAGGCTTATGAGCTAGGCTTTGCCACATTAGTAACAAATCCGTTACAACAAGTAG
CATTAGCGAAAAGTCCTGTTACGAATACATTCAGAAATGTACCAGAGAGCTTAGCAAGAG
AAGAGCAAACCAAGTACGAACCAGCCAAGCAATCCCTGGACTTAGATGCACTAGTCATGG
CGGTCGCAGCTAAGATACAGGATAGTAATGTACTTCGTTCGCTAGAGCCGTCAAATAAAG
CGTCAAATAAAGTGACAAATAAAGCAACAAATAAAGCAACAAATAAATCAACAAAGGCGA
GTCCACTTTTCGATGCTTTTAAAGCATTGTCTGAGTGAACGCGCTTTTAATTTTGAGGAG
GAAGTTAAAATATGAAAAACCCAGACAAAGTAAAAATGGGAAAGGAACAGCTTCAAGCCG
TTCTTGACAAAGCGATGACATCAGAAGACCCTAAGGTCCAAGCAGCAGCTATCTCAGAAT
GGTCAGAAGGGTTCCAGGCGCAATTAGTAGCGGAAGCAGAAAAAGCAGCACGTGCGGGGC
TTACAGACGACCAGGTGATGGCGCAACGAGGACTCACTGTGCTAAATACACAGGAGCGAG
ATTTCTATAACACCATTATCGAAAATAAAGGATTAGATAACCTGGATGTAGTAATCCCAG
TTACCGTGTATGACCGCATCTTTGAAAATCTGGAAGAACAGCACCCACTGCTAGCAGCAA
TTGATTTTGTTAATACCACTGGTATCACTCGTTGGTTATATCGTAAAGCCGATGCAGAAG
GCGCCTTATGGTCTGATGTAACAGATGCCATTACGAAGGAATTAAGTAATGGCTTTCAAA
AGATTGAAATTGGCCAGACAAAACTTACTGCGTTTATCCCACTATATAACTCCACGTTAG
AGCTTGGACCAGTTTGGATTGATAAGTTTATTGTGACACTGCTATCCGAATCATTAGCTA
TTGGTCTTGAGAAAGCTATCGTAACAGGTACAGGTAAAGACATGCCAATCGGCATGGACC
GGGACCTTGATGGGGCAGTGGTTGGAGGAGAGTACCCAGTAAAAGAGGCGAAGGTCCTTA
ATGATTTACTGCCACAAACGCTAGGAGAAGAGATTATGGCACCTCTTACACTAGACGGTA
AAAGAGCGGTTTCGGATATCATTTTCGTGCTTAACCCATTGACATACTGGTCCAAGTTCT
TCGGAGCGATTACGACAATGACATCCGCTGCGCAGTATGTGCAGACGTTACCTATCAATG
CACAAAATATCCAATCGCGTTATGTTGCACAGAACAAGTTAATCGTAGGGGTCCCAACCG
ATTACTTTATGGGGATTGGTACAACGGGGAAAATCGAGTCTTCTAAAGAATATCGTTTCC
TCGAAGACCAAACCGTTTTTGCAGCCCGCCAGCTAGCGAATGGCCGTCCAAAAGATAACA
CATCCTTCCTTGTATTTGATATTGAGAACTTAAAGCCATTGCTAACCTTGATTAAAGAGT
TAGATACACCCAGCTGAGCCCGTACCAGTTCGAAGTACGGGTTACGCAGAAATGACGAAC
AATGAGCTCAAAGCAATTCTTGATAATCTAGGAATCACATACAATGCAAAAGCGACTAAG
GCGGAATTACTATCGCTGATTGAAGGTGCTGATATTGGGTGAATTTGATTTAAAAGAATA
TGTTAAGCGCGGGTGCGCAATCACCTGGAATGACCCCGCGCTCGATGAGCAAATCGAAGA
AGCAAAAGAGGACCTGCGAGACATCGCAGGTGGCTCTATTGATTTCAGCAAACCTGGCAG
TGCTACGCGTTTACTGAAAAACCGCGTACGATATGAGCGCAATGGTGTAGGTTCGTTATT
TGAGTCTGACTATCGCTCAGAATTGCTAAGGTTCCAGCTTAAGCAAGGACTAAAAGGCGG
TGCTGTGAATGGCTACTCAAGCGAGAACTGATGTATTTAATGATGGACTGCTTGCGTATG
GAAGCATACAAACAAAGCGAATTAAAGGGAAGGCTGTAGGAAAGGTGTTTTCTGAGGCTG
GCAGGCTTTACTTCGCCTTTATGGAAGCCCGCTCCTCAGATTATGCGTTAGCCGAGGGCG
ACAATGTTTCTATTGATTTAAAAGTCAAGACCCCCTACGAGCCCGGTTTTTCAAAACGAA
AACCAAGTCAAGTAGTCCTTGAGGGTGAGCAGTATGACGTCGTAAGCTTAGACTGGGATG
CTGGGAGAACGAAGCTCTTTTGGTATCTACAGAAAGGTGGCGAATAACATGCCTTTTAAC
CCAGCCGGTATTGATGACAATTTCATATACGACACCTTAGCCTCGGGAGAGATACCTGTT
TTTAGGGGCTGGCCAACAACGGAGGAGATACAGAATAGTAAATACCATTTTATATCTTTT
AGTCGAGAGGGCATAGAAAAAGGCAGTAGCCCGGCTTCCTATATTGAGAGGGTAGTAGTT
TCCTATGTCTCGCCTTCCACTTCTGAAACCGCAGCAGATTTAGAGGATATAATTGACGTA
CTTGTGAGGATGGGCCTTAACTTTAGGGATTCTACTGAGGATACACTGCTATACAAGGAT
ACCAAAGAGGAATACACAATACTGCAAATTACTGTAACAAGACCACGCTTATACTCAAAA
CAGGAGAGCGATGTAGATGGTAAGGTTTGAGCTTGATGCTAGCGACCTAGAGCGGCTACT
GAAAAAGATAGCTGACTCCCCTGGCGACGTTGAGAAAGCAATAAACCAGTCTCTTGAAAA
GGAAGGTGCACCACTTGCGATTGAGGGCATCATAAGACGTATGCCAGTCAGTCAAAGAGG
CGCTAAAAAAGTAAGGGAGAAAAGCCATGCAAAATTCTCTAATCCGTTACTCAAGAGAAT
GGAGAACCTAGGTTTTGAAATAGTAGCGAAAGGTGGAGCCTCAAGCAAAAAAGGCTCTTT
TGGGTATTTAGCATTCCCTGACGAAGGGCGAGGCTCATCTAATCTCATCGCACAACACTT
CTTTAATGAGGGGATGACAGATAGAACACCCCGCATACTAGAAGCATTAAACGAAGCCCT
GGACAGGGCAATAGAATTTTAAGGAGGAAATATAAACATGGTAGTTAAAAAAGAATACTT
TGCTTACGATTTTTCTAATGTACACTGGCTCAAAGTGGATAAGGAGGGCAAACAAGGAAA
AGGCGTTCTCTTCGGAGAGTTTTCCAAATTCGAAGGGGAGGCATCGATTAAAACCGTAGC
ACGAAAAGCGGAAGGGGTTCCCGTGGAAGAGGTCAGTAAACCGGAAATGATGGAGGGAAC
ACTTACGGGACATATCCTCCTGTCCGTCGCTCGAGAGCTTTACGGTCTAACCACACAAGG
ATTACAAGAAGGCATCTGGGCGTATGGCTCAAACTCTAAAACAGCAAACTTTGCTTTAAC
AGCAGAGGAGCGCGACATGTACGGAGAGCCTCATTTACTTGCATTTCCGAATGTGTCTGT
AACGGGCGGCATTAAATGGAGCCTAGAAAACGGCTCAGAGGAAGTTGCAGAGGTTGAAAT
CCCAATCAAAGCAATGCGCGACTCAAGCGGTAACCTTCGATATGACGCATTAGCAAGCGA
GGTTACAGACGAGAAAGTGAAAGAGAAATGGCACACTGACTTTAGTCCAGATATGGTCAA
AGAAGACTATACATTTCCCAGTTAAGCCCCAAAATTTGAGGGTTTCGACGTTCACGGATG
ACTCCATCACGTGGGCGTGGGACTCAGTCGAAGGGGCCTCTTTTTACAGAGTCTATTTAG
GGGGAGCACTAACAGCAGAAGAAACAACCGATACCACATTTGTAAGTACTGATTTATCAC
CAGAAACGGTATACAGCGCTAAGGTTTCAGCTGTCTCAAAATACAACGCGGAAAGCGAAG
TATCAGAAGAAGTAAGTCAGAAAACAGCTGTTATTGCAGCAGAATAATAACAACAAAAAG
AGCCTAGAAATGGGCTCTTTTTTTTACTTGGAAATGGAGGCTAAATTGTATGGCTCAAAT
TGAATTGAAAAATCACGGAATGGTTGATATAGATACACAGCTTACAGCAGCGACATTTAT
GGACTTGCAGGATGAGGGCATTGTAGACAAGGACTTTTTAGATAAGATAGTGAATGCTAC
AGCAGAGGCAGATTTACCACTGCGACTTAAACTTAACACATTGTATGCAGCATATCGAGA
AGCAAATAAAGTAGAATACTTGAGTTACGAGGAGTTTATCCGCTCTTATCAGATAGATTA
CATCCAGTTAACATACTGCATAGGTGCAGTAATCACAAAGCAGGATGTTGAAACATTCAG
CGGATTTGCTGACTCACTTATGAAAAAAATTCCTAAATCAGCAGGCAGTTCGGGAAAGTA
GCTTTCCCAAAAGTCACATTTGGGACTGTAGAGGACTTGTACAGCTATTATGTTGATTTT
TTTGGGATTAGTGAAGAGGTATTTTGGAATCGTCCATTTTTTCAATTAAACAGATATGTG
AAAAATAAAATCGCAGTAGACGCGTGGAAACAACATGTGCAGAAGGAGGCGGCAAAGTAG
ATGGGTAGAGACAACGAAAAGAAAATAAAATTTAAGGTTGATAGCCAGCAATACAACGCC
GCTATGAAGCAGATGAACGCAGATACTGCGAAACTAAATAAAGAGTTTCGATTAGAGCAA
GAGCAGCTTAAAGAAACGGGTTCTGCATCAGATAAGCTAGAGAGCCAAATGAGTAAACTT
GCGAAAGAGCAAGAGCTCACAGGCAAGAAGATAGAGACAACAGGGCAGCATCTTGATGAG
GCTAAAAAGATTTTTGGAGACAATTCCAAAGAGGCGCAAAATCTAGAGAAGAAACTGCTG
GATTTACAAATAGCAGAGCAACGTCTTGCTAATCAATCAATAGATACAGCACGAAAGATA
GAGTTGTTAGCTAAGTCTGAAAATGAAGCCAATAGCTCATCAGCGAAGCGAAGACAAGAA
CTTTCAAAACTTGAGAGTGAGCAGGATAGGCTTTCGCGCTCAAATGAACGACTTGACCAG
GAACTGGAGCTACAAATAGCCACAATGGGCGACGGTGCGAAGGAAACGGACAAACTGAAA
GCTTCTCAGATGGTTCTAGGAAGGCAGATGGGAAACACTGCTAATCAGGTGAAAAACTTA
GAGCAGCAGCTAGAGCTAGCTAAAAAAGAGTATGGAAAGAACTCGCAGGAAGTTGAAGCG
CTGGAAAAGGAACTTTTATCGGCCAAGACCGCTTATGCAAATTTTGGTAATGAGCTAGAT
AAGACTAATAAAGACTTGGGTGTTTTTGGTGTAAAGACAAAAGCAGCGGGAGAGAACATC
TCTAAAGCTGGGGCAGGGATGTCAGCTGGCATCACCGTCCCCGTTCTTGCTATCGGCGCA
GCTTCTATACAAGCCGCTGAGAATGTAGCGGACTCACAAAGTAAAATCACGGGCGCACTA
GGTGCGACAGAAGCCCAGACTGCGGAGCTTTCAGCTACTGCTCGAACAATCTACTCAAAT
GGCTATGGTGAATCACTAGAAGAGGTAACAGACGCTCTCACAAGAGTTAAGTTAAAAATG
AGAGACTTGGATGGCAAAGAGCTAGAGCAAGCAACAGTAACTGCTATGAACTTAGCTGCT
ACTTTTGATGCAGACGTCAACGAGGTGGTACGCGGTGGCGATGGTCTGATGAAGAATTTC
AAAATATCATCAGAGGAAGCTTTTCAGAAACTTGCCTGGGGCGCGCAAAACGGCCTTAAC
TTTTCGGATGAGCTGTTTGATAACATCTCAGAATATGCCCCGCTGTTCAGTCAAGCAGGG
TTTTCTATAGATGAAATGTTCGCAATTCTTGACGCAGGGACGCAAGAGGGTGCATATAAC
CTAGACTATGTCAACGACCTAGTGAAAGAATTCGGTATACGCATTCAAGATGGCTCTAAA
TCAACTACAGAAGCTATGGCAGAGATGTCAGGCTCGACCAAAAAAATGTTCAAAGAATAT
CAAAAAGGCGAAGTATCAGCTGCGCAAATGTTCAAGGCAATTGGCAAGGACTTGAAGGGT
ATGGATGACCAGCAGAAGGCGACGCAGCTCGGTACCGCTTTGTTTGGTACAAAGTTCGAG
GATTTAGGCAATAAAGCCGTGTACGCTATGACAGACGCTCAAACAGGCTTAATGGATACA
AAGGGCGCGCTAGATAAGCTCAATACATCCGCAGAAAGTAATCATCAATTGGAAGTGGCC
ATGCGTGCACTGCAAGATGCCATCGCAGATATAGGTACAGCACTTGCACCAGTGATGACA
GAAATCGCAGGCGCTGCAAAAGAATTTGCCTCATGGTTTAAAGGGCTAGATGATGAGACT
AAAAAGCTAATCATCGGACTCGCAGCAACAGCCGCAGCTATTGGACCAGTTACTGCGGGA
ATCGGACTTTTAATGATGACCCTCAATCCTGTCAGTGCAACTATCGCAGGTGTAGGACTG
GGGATTTTGGCTGTTGGTGGAGCACTAGTCGCTGTTACATCTGCACGTAAAAAACACGAC
GAAGAAGTCACTAAGTCAATCGACAACGCTGTTCTCTACGGTGAAGGTGTTTCAAAAGGG
ACTCAAAAAGCTGGCGAGTCTTTTGTAAAAATGAAGGACACGGCGCACACTAATATGGCG
CTGATGAAGACAGCGACAGTCGAAAATGCAAAGCAGATGTCCAATGAGGTGGTCGAAGCT
TACTCAGGAATGGCCAGCAAAGCCATAACCGCGCTTGAAACATATCGTAGCAGATTAACA
ACTGAGATTGATACTATCACGAAAGGCACAGGTGAGGTAGGTAAGAAATCAGCAGAGAAG
GCGACTAAAGAGGTCAATGATTCTATTGATAAGAACATTAATAAAATCAAGGGCGCAATG
GACACTGTATCAGCTCTAAAAGATAAGTATAATGGCAATCTGGCACAAATGACCGCGGCT
GACCAAAAACGCTATAGCGAGGCCACACTGATACTAGATGAGCAGCTCAAAGTCTTCTCT
AAATCAGTTGAGGACCAGGAGAAAATAGCCAAGGCTGCGAGTGCTAACCAAGACACTATA
TCAAAATCCTCTTACGATAAACAGCTAGAGACTGCTAAAAAAGCAAGAGATGCCTCAACT
AAAGAGGCAGAAAAGTATTATAAGAAAACTAACACAGACTTGAAAAAAGCGCTAGCAGAT
GGGAACATCAGTCAGGAAAGCTACAATCAACTAACAGCGAGCAACAGTAAGCTACTTGCT
GAGAATAGCTATAAAGCGCAAAAGGTATTTGCCGGTACAAATAAAAGTCTTGCGGAGTCC
GTCAAAAATACGGGCGATGTAATACTCGAGTCTGGTACAAAACTAAGTCAGCTTCAAGTG
CAGCAGGCAGACGGCACTATCAAATATTGGTCACAGGAGAAAAAGACCTATATAGATAAA
GCAGCTATGCAAGAAGAGATTAAAGCGAAAAATGAGGCTTACATTGAGAGCTTAACTGAC
AATAACAAAGAGGCCGAGGGCAGCCTAAAAGAGTTTAAAGATAACCTCGTTAAATTCTAT
ATGGAAGCAGGCATGAGCGCAGAACAAGCAAAGAAACAAGTTGAGCTTGATACGCAGGGC
ATGGTTGACTCTGTAGATTCTTCAGGCAATAAAATTGCAACACATGCAACAACGTTAAGC
GAGAAGTTCATTAAAGGGCTTAATGAGAAAAATGCAGACATCCCGGCTACGGCTAAAAAG
TGGGGCCTTGACCTTGAATCAAATACTAAAATTGATTTAGGTAAAAATGGAAACAAGACC
GCGAAAGAGTTTTTTAAAGCGATACAGGCTGGCGGTGAAGAGGCACTACCTATGCTGCAA
TACTTCTTTTCTAGCAAACTGGAATCTATCACCGCGAAGGATTTGTCTGATGTTGGTAAA
AAGGACATGGACACCTTACGCGAGGGGCTATCAGCTGGTGCTATTACGCTAGACCAGCTA
AAAGAAAAATTCGGTGCATCTATGCTGAATATCTACAGCAATGATTTATCTAAAGTAGGG
CAAGATAATATCACTACTTTACGGAATGGGTTAGACACGGGAAGCATTACACTAAATGAA
CTTGAAGGAAAATACAAAACGCAACTTGATAAAATATACGACAAGGACCTAACAAAGGTT
GGTAAGGATGATATCGCTACTCTAAAAGCAGGTATGGACTTAGGGCTTCCTAGCGTCAAT
AATTACCTGACTGGATTAAAGTCAAAAATTAAAACAGACACTAAAGTGGATATCAAAGGC
GTAGGTAAAACAAATATTGATGGACTGGTAAATGGCTTTCAAAATGGTAAAGTCAATGTC
AATCAATTTTTAGCAGGGCTACGCGAACTACAGAAAAAAGGTAGTAAGCAAGATTTGTCT
AAAGAAGGTAAAGATAATGCGGAGTCCTTTGTCGATGGCGCTAACAGTAAAAAACCAGCA
GCCAAAAACGCAGGTAAGGGTGTAGCTAATAGTGCGAAGTCCGGTGCAGGTTCCGTTTCA
GTTAAGCAGGAAGGTAAAAACTTTGCGGACGGGTTTGCCTCTGGTATTAACTCTGTAGCG
GGTGAAGCTGCAAAAGCCGCAGCTAATATGGTGAGTAACGCGATATCAGCAGTAAAAAAA
GCACAGAAATCCGCCTCGCCGGCCAAGAAGCTGGTTCCTAAAGGTGGCGATTTTGTAGAT
GGGTACGCGCTCGGGATTGATAAGAATGCAGATAGCGCAGCCGCAGCCGCAGCTAGCATG
GCCGAAGGTGCCATCGATGCCGTAAATGGCTCGCCAGCCATGTCATATCAGCAGAAGATG
CAAGAGCTGGCGACGAGCTTCAATGCAACGCAGAACTATATCCAGTTTCAGTTGAATGGC
TTAACTATACGCGAAGAAGCGGATATTAACAAACTAGTTGACGCGATTGATGAAAGGCTA
GGTGACAAATATTGACGACAGCTTATAGGACAATATCATATAGAAATAGCGCTGGGGAAA
TTGCTGATTTTTCCATGCCCTATCAGCAATTTCTGTACAACATCGAGGGCATGGGCTTTG
CATATGACAACACTGTAGAAGAAAGTAATTACTCAGACCATGTCTATGTTGCAAATACGA
GACTAGCGACAGCCGATTTCACAGGGGAGCTTAGCCTTTTAAGCGTCTTCGGGGATAATA
GAAACATCTATGAGAACCAACGTGAATTAACGAGGATTTTAAACTATGACCAGCTGATGC
GTCAGCAGGGCGCAGATGCATATGGAACACTTATTTATAAAAACGCATCTGGTATAGAAA
TGTTCTCAAGAGCTTTAATTAAGTCCTTTAGCTTCGGCGAAATTGAAGAGGACGGAGATG
AGCTAAAAGTTAAAGTGTCTTTTGATCGAATTTCGAAAATGTGGGTTTCTGCAAAGGCTA
AGAAGGTAACTATAAACCTTGAAGGCTCAGACGAGGCTCACAAGCACCCCTACTCACATC
CTTGGACACATGGTCAGACTTACAAAGCTGGCTCTGGAACAATCACGAACATAGGTGGAA
ATCATTTTGCAAAGCTCATTATAAGAATACGCGGCGAGGTCTCAGCATTCACGCTAACTA
TAAAAGATACTACGTCAAGATTTCAGAAGCGCATCAAGTACGACGGCAATGTTAATCAGG
GAGAAACACTCATCATTGATAACTTTGATATGTTCGTTCGAAAAGACGAAGTTAACTCGA
TAGCCAGTTTTGATTTATTTGCAGCGGACCCACCCTTTTTTGACCTTATGCCAGGTGTCC
CATACTCGATTAGTGTAGACAGTCAGAATCTTCGGGGGTCCATTGAGGTAGACATATATG
AAACGTGGGTGAGTGCATAATGCTCACGTGTCTAGTGTTCGATAAATTGCTGAATCAGAA
AGATATCATCAGCGTAACAGGAGGCTCATTTACAGTACATGTGTGGGACTGGCAGTCATT
TGAAATCAAAACTAGGTCGAGTAACGTGCAAACAGATGACTTCATCACTGTACTCGATGG
GAAAGAGCCTATATTTTCTGGAGTAGTGAAGCAGTCTCAAGAGAGCAGCGGAGTTTTCAC
CTATTCAGGTTTTGACATTCGGTTAATACTTGATAGAGTACAGATGAACTATCTGCTTAA
ACGAAGTCTAGTAAGCTCTGCTGTTTACACAGGGGGCTCTTTTGCCATTTTAAAAAACAC
AATACAACTAGCTTTTCCCGCTGCAAATATCATTGCACAGGTAGACGAAGATAGGACTAC
CTTTTCCCTCTCCCCACGTATGCAAACTGCCTTCGGGTTTCATCGTTCGAATTGCGTTTC
TAACGATATCACTTACCAGCTTTTTATTGTATCTAACAGAAGGCTATTACTGAAGGGCAA
ATATCTGCGAGACAAGCGCCGAGAGGTCGTTTTACTAACGGATATCACGCACACGCAGGG
CGAGGTAATTAGGAATACGAAAGAAGCTTATAATCAGATACTCGGTCTTGGCTCAGGTGA
GGATAACAATCGGGATTATCACTTCATAGATAATAAGGCAAGCGCCGATTATGCGAGCTG
TTTTATCTATGATATCCGGGAGAACATTACACATGCTGAGCTAGTTCAACGGACAGTAGC
AAAGCAGAAAGAGCTACAGTTTGAGTATACAGTAAAGTTCTATACGCTTAAGAACAATGT
TGCTCAGCTCGGTCAAGAGTATGATATTGGCGACTATGTGAGCTTTAGAATGCAAGACGG
CGCTTTAGTAGATGATTTAGTCTCAGCCTATACAATCAACATTGATAAAGGAATTCTATC
GCCGCGCTACGAACTGGAGACAGGTATCAAAAAAGGCTCACTCACTGCAAAACTAAAAGA
TTTAAAAGAAGGAGGTTATAAATAGGTATGGCGATTAAAACATTCAACTATACAAATGAT
GCGTATATCGAGGCTGCTGACACACGGGCGGAGCTGGGGGCCTTCGTTGGAACTTCTCGT
AATGGCTTCTTTGGCTCTATCACACAAGTCGGAACTACAAACAGCTACACAGTGAAGGCC
GATTCTGTGATATTTGTAGGGGGGCTATGTGTACGAGTGTTATCAGACGAAGTGTTTGAC
CTCACCACTGCGAAGTATATTGTTGTCGAAACAAGCTATCAGACGATTACAGATGCCTAT
ACATGCATGATTAAAGCAGTTACCTTGCTTGAGGAAACGACCATGGTAGGGGCTGTTAAT
AAACATGTACCGATTTTTCAAAAGGGAATAGGCGTATTGAACGAAGGCAGAGGTATAGCA
GACGTGGTTAAGAAAATGAACCGAGCCGACTGTTTCTGGAGCGGCGGGAGCTATCTTGAC
GAAGGTCACAAATTCAGTTATCCAAATTTGAAAACAAATGACTATCAGATGCTGTACCTT
GTATTCTCTCATTATACGCCTGGAACAGGTGCAGACGATTGGGGTTGGCTGGTTTACCCT
GTACCAGTTCCTTTTATTGCAGCACATCAAAGCGCGGGGCACTCAATTCCCATCATGGTC
GAAGATACTACTAAGGTTATGTATAAATATGCGTACATCAGTCTTACGCAGGTTCAGGGG
AGTTCGAACAACGTACGCGTCCTTGACGGCGTAAATTTTAGAACTAAGTGCTTAAGAGAA
ATATGGGGGGTGGGTTAATGAAACAATACTATGTTCTTTTAAATGCAGATGGGTTTATCA
CGGTTTGGTCATCGGAGAAGCAAGAAGGGTTTTTAAAAATCGAAGCAAGCGAGGATGACT
TCAATAAGCTAGATTTTGTACGAGTTGAAAATGGTAAGGCGAAAGTCGACGAACAACGCA
GACAGCAGATTATTAAAGAGTATGAAGCCAGCACACTAACTGAAATAGATAAGCTCAAAA
TGCAAAATATCGAATTACGAGACAGCATCCTAGACCTAGCCATTATTGTCGACGGTCTAG
GAGGTGAACTAGAGTGAGTGCATTAGTTAATTTATTTGTTGACGCCATTCTTGATGAAAA
CTCAGACAGAACGATAAACGATGTACCTAAATCGATTCGTGCGAAAGTACAAGCGCGTCT
TGACGAGTACTACACAGCACAAACAGAGCAGCAGGAGATTGAAAGCGCAGAATAGCGTTA
TTTTTAAGAGAAGAAGGTGTTAGAATGCCAAAGGACATGTTAGAACCAATACAACGCTGG
GAGTTCGAAGCCCTAAAAAAAGAAGTAAAACAGTTATCTGAGGATAAGGCCTCATTATCA
GCAGAGCTGGACAGCTTTGTAAAAGAGCGCGAAAAGGATAGAAAAATGAGTTTGAATGTT
ATTACCGGGGCTTTGGCATCTCTGCTCGTAGGCATACTAACTTTCTTGATAACGAGGGGG
TTTTGATATGCCATTTAAACAAACAGTAGAATTCAAAGGAATTGCAGTGATAGAGTCAGG
CGTAACGGTTTTTGGGGCTTATGAGGTTGTCGCGCTTCTTTATAACCCTTCTCTATTTGA
TAATCAGGTGTCAGAATCATACGAACTGCTCGCGCACTTCATCCCAGAAAATGTGTGGGC
TTTTATCTTCTTAGCGATGACGCTTCTTGTAGGAGTAGGAACATTGCTACAAGCGCATTA
TCGAATACGGTTAGGACTTGTTATGCGTATGCTAGGGCTGATACTTGCAACACTGATAAC
GGTGTTTTTTGCAGTCGTGTTTCTATTCGACTTCCCTAACATCCTGCCAGGCGTATTGGT
TGGTTTTGCTACGATTGTGGCACTGGGGTTAGTTCAAAATTTCATAAAAAGATTGTGAGG
TATGACGATGAAAATCAATTGGAAAGTACGAGTGAAATCAAAAGTATTTTGGGTATCAGT
TATCCCGCTGGTGCTAGTCTTAGCGCAGCAACTGCTCGGTTGGTTTGGTGTGACAATTCC
CGCAGATACAATCAACAAGCAAGCATTAGATTTTGTAAATTCAGTGTTCTTGCTACTAGG
TGTCTTAGGTGTAGTTAATGACCCAACCACCCCTGGCACAAGTGATAGCGAGCTAGTTCA
AAATAGAAAGGATGGAGACAAATGAAATTTAGTAAAGGGCAAAAAATAAAAGTGATTGAT
ACAGATAGCGTAAAGAATGATAAGCAGCTAGATGAGACAGCAAAAAACATCATTGCTAAG
AGCGAGTATAAAGGAATAGTTACCAAAACTGTTCACGAAGAAGGAGATAAAGATTTATTC
TTTGTCTCTTTTTATATTGATAACGAAAGAATAACTCAGGGATTCCGAGAAAATGAAGTC
GAAGGGGTGGAGTAAGAATGGCTACAGTTAACGGGGTACCTTTTAGACAAAATCTAGTCT
CTAGCTCAAAATATAGCATCAAAGCACCGAATGTGATGAAGGCAAAAAAAATCACTGTAC
ACAATACGTACAATGATGCTACAGCACAAAATGAGACAGATTACTGTAAGAACAATAACA
ATGAAGTTAGTTTCCATGTTGCAGTAGATGATAAAGAAGCTATTCAAGTTATACCATTCA
ATCGTAACGCTTGGCATTGCGGAGATGGTGGAAACGGATATGGAAACAGAAATACAATCG
GCGTAGAAATTTGCTATTCAAAATCTGGAGGTTCCAAATATACAAAATCAGAACAAAACG
CAATCAAGTATATTGCAGGGCTATGCGTACAGCAAGGAATTGCAGCTACGAAGGATACCA
TTAAAAAACATCAAGACTGGTCTGGGAAGTATTGCCCGCATCGTGTTTTAGCCGAAAAAC
GCTGGCCAGCGCTACAACAAGCGATTATAGATGAATATAAGCGTATTACATCTAAAAATC
CAAACCGGCATTCTGGGGCAGTAGTGGATAGTGTACCTATGCTATCCAAAACGGACTTTA
AATCAAGTCCAGTTCGTATGTACAAGGCAGGGACAGCAATACTTGTTTATGAGCATAACA
AATACTGGTATAAAGCCTATATCAACGGTAAATTATGCTATATCTATAAAAGTTTTTGTG
TTAGCAACGGCAAGAAAGATGCGAAAGGTCGTATACCTGTTAAGATTAAATCCGCGAAAG
ATTTACGGATTCCGGTTTGGGATAATACACGGCTGAATTCGGGGAAAATTAAGTGGTACG
CACCTTACACAAAATTGTCATGGTACGATAATAGAAAGGGCTATTTGGAGTTGTGGTATA
CGAAAGATGGATGGTACTACACAGCTAATTATTTCTTAAAATAAAAAAAACATAGGGGGC
AACAAGGATGGCACAAAAGAACATTGTAGTAGAAAGCGGAGTCAAAATATACACAGATAA
GACATACAAAAAGGTAGTTACAGAGTTACCACGCAACGCCATTTTTAAATACGAGAGTGG
CGGATATTGTTTATTTAAGACTATTAAGGGATACACCAATCGGGCGCATTGGACATGCCC
CGCGATCTCGGGAAGTTACGTTATTGCACTGGCTAAAGTAACTCAAAAGCTCGCAGAGAG
CGTTGGGGGCAAGGGCGTTATCAAAATTACCCGAGGTGAGATTGTACGAATTGACCCGTC
CAGTTTGAAAGCTGGCTATGTAAATTGTGCTGTTTTCAACGACACATGGGAGTGGGGATT
CAAGATTAAACTAGCAGATGTTAAACGATGCGAGACCCTAGCATACAACTCTATTGCAAA
ACTATAAGCAGAAAGACCTCCTAGCGCAAAGCTAAGAGGTCTTTTTTTTTAATTAGTTTA
ACTCACTTTTTAAGATGATTGATTGCATATCATTATAAAATTCTTCTTCATCTTCATACT
CTTTATTCCAGCCGTTTTTGAAGGTAGATGCAAACTTTTCAGCTATAGACTCATTTTTGC
TTTCAGAAATTACGTACTCATTTCCATCATTATCGACATCAATGATTAGCTTGGTGATGC
TATTGTCATCCGTCCCTTCCAATCGTACTGTATAGTCTTTGTTTTTGATTTCTCTAATCA
GTTCGCTAATATTCATCTTTTCCACCCTCTCCTCGAATTTAATTAAATCATCTAACACCT
CGCCAGGTGTCTCTCCAACAGCTTCACTTATCTTCTTAATGTTTATGACCGATAGCTTGT
TCAGAGTTGTTAAATCCGCTGTTCTAAGTGTCGAGTCGCTTAAGTGAGACTCTTTTGCCA
ATCTATACAGCGTCCATCCTCTATCTTCAGCGTATCTTTTTAAATACCCAGCCATTTTTA
CTATGCCTCGCTTTCCATTATTTTTAAATCGGACAAGCGTTCCAGATTAGCTAATTCTGT
AAATAATTCTGCAATATTTCTGCTTTCAAAGCCTGCACTTCTGATACCCCGATTTTTCCA
TCGCTCAAGCTGCTTCTTAATCTCTTGCTCTTTTTCTGCGATTTCTTTAAACATGTAATC
ATTTTTCATTCAATTCACTCTCTCTTGTTTTAATTTTTTTTTAGCAGTGTTCGATTGTGA
TTGTGTCGTTTATGGCATCTTCATACACCGTAAATTCGCCAGTTGCATTTAAGTCATTCA
TGAGATTAAAAGTATCTCTATCTACTACATTTATTACTACTTCATAACCTTCTTTTAAAT
CCTCTATAACTTCAGTTAAGTGTCCATGCCCCGATTTTTCGAAAATAGCTTTTATGTTTG
TCATCTCTCATCCATCCTTTGTCTGTTTTATATTTGATGTCCTTGCTATATTTATATACT
ATCACGTTGTACCGTTATAGTCAATAGTTTTATTAAATTTATTTTAAAATAAAAAAAACA
CCTCGAAAATTTATTCGAGGTTGCTGTTATGTTCATTTATTTTTTTTTTAAAAGGGATGT
CAAACAGCTAATAGTTGAATGAAATTTATAGAGTTGCAATAGCAATCTATGTAGACATTA
TCACATAAAACTTGTATCATTTCAAGAGTACCCACGTGGGTAGAACATGGGTAGCGCGAA
ACATCCATTAACATCCATTAACGTCTATTAATCGTTTTATCAAACTAGTAAATCGCATAC
TACCGCCATTAACAGCTATTAACATCTATTAAGAGCCATGCACAAACTGAA
Prophage #2 Sequence
CTATATTAAAGAAATCTCTAAAACGTTGAAAAACCTTGATATTAAAGGTTGGATGGATGT
TTTAGAGATTTTTTTATATCGTATAATACCCGTTTTATTCCGTTGTTTTTGTGGCATTTG
TGGTAAAATTTGTGGTATTTTCATCTGTTTTTAGTGTGAAAAAAGCATCTACTTTGGACT
GATTATGTTGTCTTAAATTAGAGCTTAGATGACTATAGTATTTTAATGTTGTATTAATGT
CATCATGACCAAGCCTATCAGCTACATAAATAATATCCATACCCGCTTCTACACATAAGC
CTGTATGCGTATGTCGTAGCTTGTGTAATGTCACTGGTTCAGAATTGATTGTACTACATA
TCTTCTTCAAAGCTTTATTACAAGACGCGTTGTCTACTGGCTTATTGTGGTAAGTGATGA
ATAATAACATCAATGGATTCTTAATAGCATGTTCCTTCATATAATCAGTATGCCAATTTA
AATACGAATGTAAATATTGAGCGGTAGAGTTATCAATATAGATCACTCGTGATTTTTTTG
TTTTGGTATCAATGAATGTATTAGTGTACTTGTAATCCCAAGCTTTATTCACAGTTATTG
AACGTTTAGTGAAATTAATATCCTTCTTTGTTAGTGCAATAATTTCTTCGAACCTCATGC
CTGTCTGGACAGCTAGAAAGATAACTGCTCGTGATATAGAATGAAATTTTGCAAGTTCTT
CTAATAGTAAATGAACTTTGTCTGTTTCCATAAATTGTGCTTTATTTTTCGCTACGTCCT
GTCCGCTTATATGAGCCCCTATAGTGGGGTTTTTCTTCATGTAACCTAAATGAACAGCCT
TGTTAAAAATCGCTCTAATTTTGCGGTGTCTGGTGTCTACAGTGGATATTGCATAGTCTA
CAGATAAATGATTAATAAATTGTTGATATTGAACCGCATCAATCGAATTAAGTTTAATTT
TTTCATCGAAATAATCAACGAATTGATTATAAGCAAGATCGTATAAATTAATAGTAGATT
GACTACTTTTCCCATCTTTAAATGTTTTCATGAATAGCGTATAAAATTCTTTGAAGTTCC
ATTCTTTCAGAGAACTACTATCATGCTGAACTTGTTTTAATAATTTAGATGCTTTATACA
TTAAGTTTGTTTCACTTGTATCTGTCAAACGCTTTTCTTTCCATTCACCATCGACTTTTA
TACGTAGGCGAACACAATATTTACCGTTTGCTAATTTTTTTATCTTCATTAATACCACCA
CCTGTTTATTTTTGGAACATATGTTCTTTTGAAGGGCGCAACAAATTATGGTAAAATAAA
TTTGCACGCTCCTACGCGTGTATTTAAGACGCTTATCCTGTGCGGGGAAGGGCGTTTTTT
TGTTATCTATCTTTGTTAAAATTTTTGTTCATTTCAATTTCTGTCTCACCTACTTTTAAA
CCAGTTATTTTGACTCCATTTTTATTGTAAGAGTGACGAGCATTTAATATAGCTGAGTAG
GCGCCCTCTGTGTAATGCATGTTTACATAAAGTGCATCTACTTTGCTTTTGTATTTGTCG
ATTACTTTATTAACTATTTCGTCAGATTGTTTTTTTGAGATTTTATCTTTTACAACAACC
TCTAAGTGTTTACCTTGCGTTTCTTCATTTTCATTAATCTCATTGATATTATAGTTTTTT
GTACTGACCAAATCATTAGTTTGTTCACTTTCCTTGTTACTTTCCTCTTTTTCGTTATAA
GTTGAATTTCCACATGCTGTTAGACCAAAACTAAAAATAATTAATAAACCTGCTAACAAT
AATAATTTTTTCATCCCAATTCTCCCTTTAGTATATTTTTATATAAACACAATAGTGTAA
ATATCTAACAAGCAATAATTTGAATACTGCTTCTAAAAATAATTACATAACCATTACATT
CCACAGTATTTCCATATTTATTCTTATAGTATTCAATAGAATGTTTTAAAAAATCTTCTG
TCACCTCTAAAAACTCAGCGACTTCATAGTATTCTGTAAATCCTTCATAATAAGCATCGA
TAATTTTTCGTAAAGGTATCAGTGATTCATAACCCCAATTCCTTGCTAATCTTTCTTGTT
TTCTATCATTAACTGTTTCCTGTTTAATAATATTACCAACAGTCAAATGATGATGACCAA
CTTCCTCTGCCAAAGTGCAACGCATTTCGACATCATTCTGATTTGGATTTACAAAAATAT
GTTTATTGTAATACAGCCCCTTGTGAGTATTTTCCATTTTTGTGTCTTCTATGATGGTTA
ATTCAGGATATTGCTCTCTGTATTTATCTAACCACATACTTCCAACTCATTTCCTATTTA
TATTTTTGTTGAATGAAATCAATATACTCAAGAATTTTTTTCATATCTTCCTCTGTCGCT
TCGGGATCAATATGAGCTGCAATTGCTGCAGCTTCTTGCGGTATGTCATCTAAATAAGGG
TTATCTGTTCGACCAAGCAAATAATCTGTTGACACGTTGAAGTAGTCAGCAACTTTTTGG
AGCTTATCAGATGAAGGGTTATTTTGTTTCCATGAATATATAGAATTTTTGCCAAAACCA
ACATCAGATTCTAACTTAGAAACAGCAATACCACGTTTTTTACACAATTCTTTTACTCTA
TCAAATGCTGTCATAACAACCACCTAGGTGTGCATATGGAAAATAATTAAAGAAAATTGT
AGAAAACAATTGACTTCTATAGAATTCTTTAATATAATATATCCATAAGCTAATTATTTA
GCTAAACAAGTCAACAAATACTACCATATGATAGTCGTTCCCCAACGATTAATGGCTTTT
AATAAGGCTTATTTAGCTATGTGTACATTCTACAATAATCTTTAATAATTGTCAACAATC
TGCTAAATAATTAGCTAATTAGATAGAAAGGAGCAAAAACATGTCAGTAGAACATCAGCG
TTTTGCAGTAGCGGTTTACGCGAAACTAAAAGCAATTAATATGAAACAATCGGATTTAGC
AAAGACATTGAATATTAGCAATCCGTATTTATCAGATATTATCAACGGCAGACGTGAAGC
GTTGAAAGTGAGAAAAAACATCATCGAGATTTTAGCATTAGATATTGAATTAGAGAAAGG
AGAATAAAAATGGCTCGTCCTGTAAAAAATAAACATAGACCTATCAATTTTTTATACGGA
GTATGGACGTTAGAAGATTTTGCACAAGCTAGTCCAAGAACTTACGGTTGGTGGCTGGAT
AACATTAAAGACTTTCCAGAACTTGCTGAATTTAGCAATTGGGCTACAAAGAATCAACGT
GAAGCGTGGGCATTTGATGCAGTGAAAGCTAACAATTGGTTAATTAAAAAATTTGTATAT
AAGGAGGTTTGAAGATGATTGATGAAGTCGAAGTATTACTTGCCGAAATACGAAAATACG
ATCCAGAATTTAGTCCTAAATCAACGGGCAAATACTTACTCACAGAGCTTCAATCTCGAC
ACTTAGACTATCAAATGAAACACAAAAAGAGACCAAAATACAAGCATCGTTTTGCGAATT
CAATTGTAAATCGATGGTAAAAGAAAAACCCACAGTGATGAATAGTAAGTTAGTGCTTAC
TAAAACCGTGAGTTACAAAATAATATTTAAGGTAATTATATCACAGAAATGGAGATATGA
GAATGAAGAAATTTTTAAATGAACATGAAAGTAAGCTACTAGTATTTATGTTTTGTTTTC
AAGTAGGTGCATTATTATCAGTCACATATATTATCGCTGAATGGATAAAAATATTTTTGA
AATGAGGTTTTGCAATGAAGCTTTTACGATTTTTCGGACTAGTCAGTGTAGATGAAAACG
GAAATGAATATATTGAAAAATCAGACAGAAATACATTAATTTGTTTAGCTTTGACAGTGT
TAATTGCATTCGTTGCAGGAATCGGCGGATTGATATTAAATGGCTGAATTAATAATGATT
GTTGCATTAATACTACTATTAATGCTGCTTGCAAGGAGTGATAGAGAATGAATGTAGAAA
ATCCGATGATAGTTGATGATTACTGGGATGATGGATTTCGACACTGAGGAGCGTTGATAG
ATGAATGTAGAAAATACAATCGATTTATGCAGATTAAAAGAAATGTTGTTATATCAAAAA
GAAAAAACGCAAAGAAATTGATTTTCAGATTGAGATTTTAGAGCGATTGATAAATGAGAC
ATCAAAGAAAGATAACAAAGAAACTCAAATATGGCTGAGCAAGGAGTTAAACACATGAAA
ACAATCGCAAATGAGTATCAAGAATACATCACAGAAAGAATAAGACTAGGTGACAACGGT
ATAAAGCTAACTGCTTATAGTTTTGAAAATGGCTATCAAGCGAGAGTGATAGAAAACCTT
GACTCTAATTTTGTATCACTCGTACTTGTAAAGTCTCATGACGGAAAAAACTCTATAAAA
GATATTTTGCTTGAATTAACGAACGAACAACTGATTGAAAAGCTAGAAGAGATAAAGAAT
TTATAAATTAAGAAGTTAGAAAGGATGTTTTTCTTGGGGAAATATTATTGGCATGTGTCA
AGGCTTGGTGGGAAACCGATAGAAATTCGACACTATAAGCACATTACAAAAATGTATAAA
TTTATTTTGCGAAATCCTGCTATGTTCAAAGACAAAACTTTAACGATTTATGATCACGCA
AAACCAGTTACAAACATGACGTTTAACGAAATTAAGTATAGAGCTAGTTTGAATTTATGT
GAAACGGTAGAACGAAAGTATGTGTTAGGACTTAAGCAAAGGCTTACGGAGGAACAGAAG
GAGGCTAGAAAGTGAAACGAATACTTAATTATCCGGGCAGTAAATGGAGTTTGGCAGATT
TAATCATTGATAATATGCCGGAGCATAAAAGTTATTTAGAACCATTCTGCGGATCATGCG
CAGTCTTTATGAACAAGCAAAAAGCTACTTTAGAGACGATAAACGATTTAGACAGTCGAC
TAGTTAATCTTTTTAAAGCAATGCGTGATAATCCAGAAAAACTGCAGTATTTAATTATGC
ACACGCTGTATTCTCGTGAAGAGTATATGCTTTCGCATGAAATATCAAGTGATTCATTAG
AAGACGCTAGACGCATGGCTGTGAGGCTCTGGTTTGCTGTTGGTGGTAAGACCAATGCAA
ATGTTGGATTTAGAAAAAACGTGTCTTGGAATGGTCCTTACAACGCATATGAATGGAATG
ACATGTATAACCGAATTGGAATAGCTGCAGCAAGACTGAAAGACGCTCAAATCGAAAATG
TAGATGCAATTAAACTGATTGAACAGCATAACGATAAAGATACACTGATATATTGTGACC
CGCCATATATTCCGACATCGCTAGTAAGTCCACATTATCAGCACGATTTTAGTTTAGAAC
AACATAAAGAGTTACTCAAAGTGCTTAAAAATCATGAGGGCAAAGTAATGTTAAGCGGCT
ATGAATCAGAACTATATAAACAAGAGTTATCAGACTAGCCAGCTCTTAAAACAATGACAA
AAGTAGGCATTACATCAGAAAAGAAATCAGATAGGCAAGAAATTATTTGGTGCAATTTTG
AGCCACCTATGCAATTAAATCTTTTTAAGGAGGAACAAGCATGAAATTTAGAAAAGGCGA
TAAAGTAGAGTTTATTTGGTCAGGTAAATTGAAACAAGGTGTTGTAACTGAAATAGAAGA
AACTAAAAATGCTATATCCTACCAAATTAAATATAGTGGAGACATGGGCATGACTTGGCT
GGATGAAAGGGATTTGATTGCGCCAGCTCCAGTTCTAAAAGTGCCACAGTTTGTTGCTGA
TTGGATGAGTCACTGTAAACAAAGAGAATACGATTTAGCTTGTTTGTTAGACTATGAAGA
TTCTGATATGTCTGCTGAAATGAATGACTGGTTGTGTCTAGAAGAAAGTAACCAATGGCT
TTTAGCGCGAGCGTGGATGGACGGCTACGAAGTCAAGAAAGAACCGCTTTATTATGTTAG
GCTACCGTATTCGAGTTGCTGTAATGCTACTGAAAAAGAAACAAATTACGCGTATATTAT
CGTAAATAAAATTAATAATGAAACGCAACCAACTATGTCGAAACCAGTTAGTAGATATTG
GAAAGCAGAATTGACGGAAGCTCAAATAAAAGATATGCCCGGAGGAGACATATATTGGCG
GTTTGCTGTTCTTGTTGAGGAAGCGGAGGGTGAAGCATGACAGTAGCAGAATTAATCGAA
GCACTGAATAGACACGACAAACACTTGCCTGTTTTCATAGGAACTTCACTTTTATGTGAG
GTTGAAAAGGATTCGTTATGTAATGAGGTCATTGACGTGCCCGTGTTGTTTTTAAAAACT
GCAATAGAGGTGCAATGGCATGAGAGCGATTAAATTCAAAGGAAAGCGCAAAGACAACGG
CAAATGGGCGCACGGATACTTTGTTATCGATGACTGTGATTGTGCATATATTATAACAGT
TGAGAATGATGGATATAGCGCTATTCCGGTAATCAAGACGTGTTATGAGGTTGATGCTGA
AACTATTAGCGAGGTGGAGAAATGAGAGACATTGAATATAGAGCGTTTGTAAAAGAAACT
AAGAAAATGCTTCCAGTCACAGATTTGTGTTTTAACGAAACAGAGTCTGTAGGTGTAAGT
GGTTGCGGAGACGCAAATTGCACGCTGTGCGTCGACTGGTACGGCTTTGATGATGTCGTG
CTGATGCAATACACAGGCTTAAAAGACAAAAACGGCAAGAAGATTTTTGAAGGGGATATA
GTCGATATTAGTGTTTATGATCGTCTTGATTGGAGCTCAATCAAAGGCAAGGTTGTATTT
TTGAATGGCGCGTGGCTAGTTGAGGATGTAGGGCATTTTGCGATAACTCTGCAATCTGAA
ACAAATGAAATCGAAATTATCGGTAATGTGCACGAAAATTTAGGATTGTGGGAGGCATAG
TAAATGACTTTAAGAGAAGCATTAGAGAAGCACACAAGACATATCATGTTTTGTGGCATG
TGCGAGTGTGGAGAAGCTAAATATGATTTGATCGTGGACGGCGATTTGACGTATCCGCCT
GTACATGAATCAACTATTTTGGAAGTAAATCCGGATTTGTTGGAGGTGGCGGAATGATTT
TATATGGAGTAGTAACATATGACGAAGCAACAGAGTGGACAACGGACTTGCTAACAGCTA
AAAAATGGTTGGAAAATGCTAAGCAAGGTTTCTATGACGGAGAAGTTGATGAAGATTACT
ATGTTGCGTTAATAAAGTTAGACGTAGAAGCATTCTTATACGATCTATATGACAAAGAAA
CAGATTTGAGTGACCAGTTACATGATGAAGCTGAGACAATGGAAGAGTATTGGTTGATAT
TAGATGATGACGGGACCTACATGGTAAAAGAGGTGACGGAATGATCAAGCGCATAAAAGA
TTTAAACCATTTAAAATCTATCCATACGAACGACAAGCGAAAGTACAAAATGGGAGAAAA
AGCGTTCGCCTGTACAACAAATCCACTTTTCTTTATCGCAAAAAGTGGAGAGAAGGTAGT
CACTAACGAGTGGTTTGTAAATTCTACAGAAAACGAATTGATTTTCGACATAAAGAGAAA
CAGATGGGTCAATATGGAAATGTATGAAGACGGTATTTCTACAGTAACAGATGATATTTA
TTATTTTGAAAATGATAAAGAGGTGACGGAATAATGGCATTTGAAGAAGAATTTAAGGAA
GAAATAGCAGAAGCAAAGGAAATGGTAGCAGGACGGTCTACAGAGGAACTATTTGACAAT
TTAAAAGAAATGAATCTTGTCATACGTGAACATACTTACGGAATACAAGTGATTCTTGAT
GAGCTTAGTAGCAGAGAAAAATAAAATAAGGAGGAAAAGTGAATGGAAGAAAAAAGAATG
GTAGAAATCAACGGAATTAAGATGGAAATAGACATGAGAACAGCGGTGCGGGTGGATGAA
TTTAAAGTAGGAGACAACATCAAAGTGTTAGACAAGAACTATTCTAATCAAAAAATTCAT
GACGGAGTAATTGTAGAATTTTTAAACTTCAAAGATTTACCTACGATTCAAATTGCTTAT
TTTGAACGAGATTGGTCAGGGTCTGAAATTAAATTTCTAAACATTAATTCAGAAAGTGAT
TCTTATGAAATTCTACCAGCTTCAGCACATGAGTTTGAGTTAGAAAAAAGCGCAGTGGTA
GAAAAAATGAAACTGGAAATTGAGTCTAAAAAAGAAGAAGCGGCAAGACTACAGAGTAAA
TTAGATTGGTTTGAGAAGTTTTATGGAAAGTATTTCGCGAAAGGTGAGATGGAGTGAAAA
ACTACCATGTTGTTATTTCAGCAAATGAATGGCTTATTGACCAGGTATTTGTTGATTTCA
CAAAATACGATGTATCATTTTCAGATTTAAAAACAGCTATTTTAAAGCGTGTAGGCAATA
TTTGTTCGGTAAATCGTGTGAACAAAAATAAAGTGAAAGCGAAACAAATTATTAAAAATG
CAAAGTCAATAGACGAAATGACATATCAAATTAATACTCAAACAGATTTTCATATTGTTG
TAGAGGAGGCGACTGGATGGCAACAATAACATATCAACTACACAGCGAAAGAGAAGAATC
TACTTATAAAACAGTTGAAGAAGCAATGTTATCAGCTTTAAAACTAATATCTAGTGATGA
TGTAGCGTATATATACGAAAACCATTTAGGGGAAAATGGGGAATTGGAAAAAGAGGTATT
GTTAACGACGATGAACGTAAAACAAAAGCCAATCGCGGAGCGGTTTAGAGTTGGGCAAAA
GGTTATATGTAATAAAATACTAGGATTACCAGGATACGATGGCGCAATAGGCTTAATTGT
CGACATAGTGTCAGATGTTGCAGAAGTAGCTGTTAATCAATGCGAGGAAGAAGAATTTTC
CCCAATCGTATTCTTAACTGATTTAGAGGAGGAAATAAAGTAGGTGAAGAAATATAGAAT
TATTGATGTAGAGAGTGGGTGTCCTATTCTACTAACAGGGATAACATCAACAAGGTTATC
TTGGGCAATAGTGAGACCGTCGGAGGAAACGGTATTAGAGGAAAAACTATTTGCAGAACG
ATTAATCCGATTTTTAGAAGAACAGAATGCCATGTATAAATTTAGAGTAGAAGAAATACT
AGAAAAATGGTTTGTTGAATATGTAAATGATTTAGGGATAGTACGGTATTTATTCGCAAT
AGATAACAATACGCAAACACGACAACTAAGATTCTCGTGGACAAAAGAAAATGATGAAAT
GTACACGACTGTATCACTTGCTCAAGCAGAAGCTATTTGCACTTTAGTAAGCACCTGTGA
AAGATATAAAAATGCAAAGTTAACTGTAAAGGAGGTTCTAAATTGACAAAACAAATCATC
ATCAACGAAGCAAACAGTTTGCTTCACAGAAAAAGCAAAGAATTGAGTAAATCAATTATT
AAAACACCAAAGGACCTTGAAAGATTCGCGATTGGTCTTGATAAATTATCCCAAGATATG
TGGGACTATAAAAACGAATTGGAGGCGATTAAATGAGTATTATAGCAGGTGATAAGGTAG
AGGTGCAGGATAGAACGGGTGTAGCTGAATTGTGTGTCGACGGAGAGCAGTTTCATGTTC
TGATGAATAACAATGATTTGCTTACTGTTGAAGATGAAGACGGATTTTCATCCTTTAACA
TACCAGCAACTCAAGTGAAAAAAGTGAAAGTGGATAGTGATGTTAAATTAATAAATGAGC
TATATGACCAATCTGATTCTGTGAATTTTTATATATATGATGTTGATATAGATAAAGCTA
TTTTGTTTGTATCTAACGTGGCTAAAGCGGAATTTAATGAGGCGAACAACGAAAAATGGT
TTTCTGCAACAAATGGAAAAATAACTGCTGTTGCATTTTTGAAAGGGGATGATTAAAATG
TCAACATTATACTCAATTCAAGGAAAATATCAACAGTTGTTAAATCTAGCGGAGCAGCTT
GATCCGGAACTATTAAAAGATACCCTTGAAAGTATTGATGATGAACTAGAAACGAAAGCT
GAAAACGTAGCATTTGTTATTAAAGAGCTAGAAGGTCAATCGCTAATCTTAGAAAAAGAA
ACAAAGCGTTTAGCTGAACGGAAAAATACTATTAATAATAATGTGAAGCGACTGAAACAA
TCGTTATTTGATGCAATGATAACTGCCAATAAGCAAAAAATTAAAACAAACTTATTCACA
TTAGATATCCGGAAGAACCCGCCAAGCCTCATTGTAGAAGACGAAAGCAAACTGCTGAAT
TACCTGATTGAACAACCAAAAAAATTAGATAAAACAAAATTAGGCGATGATTTGAAGAAA
GGTATTGAGGTACCAGGTGCGAAAATTATTCAAACAGAAAGATTGCAAATAAGATAAGGA
GGGGTTTTATTGGAATTTATTCAATCGGAAGAAATGAAGAGGTCAGAGTATTTTAATATT
ATGATTTATGCCAAACCAGGTGCAGGTAAAACAACTACAATTAAATACTTAAAAGGTAAA
ACGTTAATGTTAGATTGCGATGGCACGTCAAAAGTTTTAAGTGGTTTGCCTGATATCACA
ATTGCAACATTAAATCCGCGTAATCCCGTGCAAGACATGGCAGATTTTTATGGATATGCA
AAAACACACGCGGATGAATACGACAATGTAGTAATTGATAATTTGAGTCATTATCAAAAG
TTGTGGTTAATGTTCAATGGAAGAAATACTAAATCAGGACAACCGGAGCTACAACATTAC
GGAATATTTGATACACATTTAATTGATATGATTTCCGTATTTAATAACTTACCAAACACA
AATATTGTTTACACTGCGTGGGAAAACACACGACAAGTTCAATTAGAAAGTGGTCAACTT
TATAATCAGTTTTTACCGGATATTAGAGAAAAAGTAGTTAATCATGTGATGGGGATTGTT
CCAGTAGTTGCGAGATTAATACGAAATCCTGAAACTGGACAACGAGGTTTTATACTCACA
GAGAATAATGGTAATTTTGCAAAAAACCAGTTAGATAATAGAGAATTTGCCTTACAAGAA
GACCTATTCAAAATCGGTGATATTGATGTTAAAGCTTAGAGAATATCAACAAGAAATTAT
AAACGATGTAAAGGGGGCTTTTTTACAGGGATATAATAGACCGTGCGTCGTTGCTCCCTG
TGGATAGGTGCTGGTAAATCGGTCATTTTATCAGAAATAATTCGCATGACAACACACAAT
AAAAACCATGTTCTTTTCCTAGTTCACCGAAAAGAGTTGATAGACCAAATCAGAAACACA
CTCATTATGAATGAAGTGGATATGGAATTTGTCAAATTGGGTATGGTACAAACGATAGTT
GGACGTTTAAACAAAACTTCGGAGCCTTCGTTAATCATAATTGATGAAAGTCATCATGTG
TTAGCAAATAGCTATAAAAAAATAATTCATCACTTTTCTAATGCGAAAGTCGTTGGATTT
ACTGCAACGCCAGTGAGGATTAATGGAGGTGGTTTAGGAGATATAAACGACACATTAATC
GAAAAAGTTAATGTGAAATGGTTAATAGAAAATCAGTTTTTAGCACATTACAAATACTAT
GCTCCTGAAATTGTGCAAACAGAAACATTAAATGTTAAACGAACTGGTGAGTTTGATATG
ACTGGTCTTGATGATCAATTCAATAAAAGAATGATTTGGGGGGATGTGATTAAACATTAT
CAGAAATTAGCAGATGGTGAGCAGGCAATACTTTATGCCTCTTCGCTATACCAGAGCGAA
AAAATGGCAGCGAGTTTTAATTCAGTAGGCATTTCATCCGCACATATTGACGGTAAAACA
CCTAAAAACATTCGTGATGACATCATAAAACGATTTCGAGAAGGTGAAATAAAGGTCCTT
TGTAATCTTGACCTTATTGGTGAGGGTTTCGATGTTCCGGATTGTTCCACAGTGATTATG
CTAAGACCTACACAATCATTATCGCTGTACATTCAACAATCGATGCGAGGCATGCGTTAT
AAACAAGGTAAAACAGCTATCATCATTGATCACGTTGGTAATGTAAAGCGTTTCGGTCTT
CCAGATATGGAACGAACATGGTCCTTAGCACCTCGTAAAGGAAGTAACTCAACAAAAGCT
GAGGCACCTGTGAAAATTTGCAAAGAGTGTTTTATGACAGTTAGCCAGACAGCAAAAAAA
TGTGAACATTGTGGATATGAATTCAAAGTAGAAGTAAAACCAATACAAATCGATGAAGGA
GCAGAGCTACAAGAAATAACCGAAGCCGTTTTTAAAGTGAATTATAGTAGTCCAGACGAA
TGTAAGAATATGAAAGAATTATATGAATATGCAAAAGAACACAATTATAAAAATGGATGG
GCATTCCATCAAGGAAAAGCACGAGGATTTATCAAATAAAAAAGCGAAAGAAGGAATTTA
AAAATGTTTAAAGTAGATCATAATGATATTTTCACAAATGGAGTAGAAAATGGTACGTAT
GAGGTTGTTTTATATAATGCAAATGAAGATGCAACAAAAAGCGGTGCCGAGTTCATTAAT
ATTGATTTAATTATTCGTAACGACATAAATCAAAAATTTCAAAATGCACATGTTTTTCAT
CGTGTGTGGAAATCAAAAACAACGAATGAATATAATCCAACAGCACTAAATACGATTGCG
AAAGCTATTCAACTCCCAAATGGAAAAGACTATAACACAGTTAATGAACTGCTACAAGAC
CTGTTGACTAAAACCTGCCAAGTTACAGTGAAAAATGAAGAATCTGAATATAATGGGCAA
ATTTATAAAAATCTAAATGTAAAAGCATGGGCTGAAAGTAAAATTACTGGACCTCTACAA
CACAAATTTAAAATGAAAGAAACTAGCGAACCATTAGTAATAAATGAAGACGATCTACCA
TTCTAAACAGTGAGAGGAGCGCACAAACGTGTATGAACAAATTCCATACGAACTAAAAAA
ATTAAAACAATGGTGCGCTTTTCAACTTGTGTGGGATGAAGAGCGCGGCAAGAACAAAAA
AATACCAATGAACGCGAATAATGGTTCATATGGTAATAGTGTAGACGAGCGGACTTGGGC
AGATTTTGAAACTGCCCTTGCTTCACTCGAAAAATTTCAATTTGATGGTTTAGGATTTTA
CTTCAAAGCACCGTATTTCGGCGTGGATATTGACGGCATTCAAGATGAAATTCAAGATTA
TCTATACGGAAATACTGACAATATTGCTGGAGAGTTTATTCAAACGTTAGCTAGCTACAC
TGAGTACAGTGTGAGTGGGGCAGGTATTCACATTATCGCAAAAGGTGATTTCCCGGAAGG
TGGTCGGCGCAAAGGTAATATTGAAATGTACCCGGATGGTCGGTTTTTCGTTATGACGGG
TCAAGTAATTGATAACTACAGACAAGTCAATGAAGCGACATCGGCAATACAATACTTGCA
TACGAAATATATTGGGACTAATGAAGTAAGACAGACAAATAACCTTCACTCGACTGTTGA
TTTACCTGTAAGTGATATTATTCACCGCGCAGAACAAAGCAAACAGGGTTCGCAGTTTAA
AACTCTCTTTGATGGTTTGTGGGATGGACTATATCCTTCACAGTCCGAAGCAGACTTAGC
TTTTGCAAATATGCTGGCATTTTGGACAGGATGTAATTCAGAAAAAATGGATGAAATTTT
CCGTTCAAGTGGTTTGTATCGACAAAAATGGGATCAAAAACGTGGAGCGCAATTATATGG
AGAAATGGTTATAAATAAAGCTATCACCAACACATCTGAAATTTATCAGCCCGGAAGCGA
TTTAGAAGGATATTCTATTTCTATTAAAAAACAGAATAATACAGCGCGTATAGTTTACGG
TTTAGATGATACTGGAAATGCAGAACGTTTTCGGGATAAATTTCATGATATTGTTCGTTT
TTCATACATCAACAAAGGCTTTTATTACTATGATTCCAAAGTTTGGAAATATGATAATGT
TGGAGCCGTAAAAACGCTTGTCGATGATGTAATTAAAGATATGAAAAGCGAATTTGCCTA
CATGGATAATGAATCAGATGCAGAAAAAGCATTTATGAAGCACTTGAAAGCAACTAGAAG
CAATAAAGGGAAAACAAATATGTTGAAAGAAGCACAACATTTAATGCCAGTTTTGCCCGA
GGAATTTGACAGATACAAATATTTTTTAAACACACAAAATGGATATATCAATTTACAAAA
CGGTGAGCTTATCAATCATGATAGACAAAAAATGTTTACTAAAATTAGCAATATTGAATA
TACAGACAAGATTGACGCTCCTTTATGGCAAGAGTTCTTAAATGATATTTTTGCAGGCGA
TAAAGAGTTAATCAATTATATTCAAAAATCCGTTGGATACTCACTTTCAGGCTCTACATC
TGAACAAGTTATGTTTATCCTTTTTGGAAATGGTCGAAATGGTAAGTCTGTTTTCTTAGA
TATCATCAATGATATTTTTGGTTCTTATGCAACGAATATTCAACCGCAAACAATTATGGT
GAAGCAACAATCCAGTAATGCAAATAGCGATATTGCTCGTTTGCATGGTGCTAGATTTGT
TACAACGACTGAACCAAACGAAGGTGTGCGTTTAGATGAAGGCTTAGTAAAACAGCTTAC
TGGGGGAGACAAGGTTACAGCACGACATCTTTATAAAGATGAATTTGAATTCACACCAGA
GTTCAAAATTTGGATGGCAACTAATCACAAACCGATTATTCGAGGTAGAGACGATGGGAT
ATGGCGTAGATTACATTTAGTTCCATTTACTGTGAAAATACCTGATACAAAGGTCGACAA
GCAGTTAAAATATAAACTTCGTCGAGAATTAACAGGTATTTTAAATTGGGCAGTAGAAGG
GTTCCTTAAATGGCAAAGGGAAGGCTTAGGAATGCCAAAAGCAGTTGAAAATGCAAGTTC
TGAATACAAATCGGAAATGGATGTTATAACTGCATTTATTGAAGATTGTTGTGATGTTAG
AGAAGGTGAAAAAGTGAATGCTAAAAAAATGTATGAAACATATCGTGATTGGGCAAAAGA
AAATGGTCAATATTTGATGAGTAGTACAAAATTTGGTAAAGAAATCGGAATGAAGTTTAC
TAAGAAAAAAACGAAAACTGCAAATGTGTATGAAGGAATAACACTAAATAATGATTACTA
TAATTTGAACCTAAATTTCTAAAAAGGTGGAGGGTTTGCTTCAACTATCCACCCTGTTTT
AACCTTAGAGCCGCAATCGTTTTGAAGATATAATATCTTGCAAGGTGGATAGTTTGGGTG
TTTTTTCATAAACCTTCTACTTTTTTACTCCTAGTAATACTTTTCCTATTTTACTACTAA
CTATCCACCTTTTAAGAAATAAATAGTTATAAAGATAGTGATACCAATGGATTTCGAAGG
TGGAGGGTTTGCTTCAACTATCCACCAACTATCCACCTTTTTATCATTTTTGACAAAGGA
GTGATCTAATGACAGCAGAAATGGATATACAAAATTCTATCCGCTTAGCCTTAGCAAAAA
AAGGACATTATGTTTTCAGAGCCAATGTGGGGAAAATTAGAATGCCGAATGGACGTATTT
TTGACACAGGTTTACCAAAGGGGTTTCCAGATTTATTCGGTTTTCGTGGGACGGATGGAA
AAATGTTCTTTATTGAAGTGAAAAACGAAATCGGGAAGTTAAGGCAAGAGCAGAGAAACT
TTCAACAAGCGATGGAAATAACACCTGCCATATGTGGAGTAGCTAGGAGTGTAGAGGAAG
CATTGCGAATTGTGGAGGGATTAAAATGAAAAGATTTCTTGTTATATGTGGAAATCAGGC
AGAAACTAAATATGAATTTGAAGAATTTATACAAAGTAATGAAAGGTATGTTCCGAGTGT
AAACTATGATGAATTTTTTTGTTGACTTAGGAAATGAGAAATATATATTTACAGACCTTG
GTAATTTAAAATGTTTCTCAAAATTGAAATTTGATGGTTATGCAATTGGAAAACTATTAT
TTAAAAGACATAGTCTTGAAGAACTTGAACTGTTATTGGACTCTTGGAGGAGATAAAATT
GTTCACCCATATTCGAAAATTTATAAGCAAGTGGAACTCTAATCAAGATATTTATATTGA
ACAAATGAGTCGTGAAGAAACAATTCCATTTAACAAGGAGGAAACTATGACACTATATCA
CGTTGAAACAGAGGAAGACTATGATGCATTGATGTTGGAGTTGGAGGAAGAAGGATGTGT
GTGGGGCTATACAGGCAATAAACCTACAAAGGATGGTCACTGGTATATTTTTAAGGGAGA
TACTGTAATAGATAAATATGATATTTATTTGGGTGTGGCGTCAAAAGGATATTGTGAAAA
AGTATATTTAAATATACCAATTCAAAAATATAAAACGAGGAAAGACAAAATTAAAGAGGA
TGTAGAGTATTTTTCGAAATGTAACGAACAAATTATGGAAAGCGTATACGAATTTATACA
TCAAGATAATAACGACATCGTAAACAACCCATCGCATTACACGTCGGGAGGCATTGAAAC
CCTTGACTACATTAAGGCGAAAGTAAAAGATTATCCGAGTTATGCAGCCGGAAATATACT
TAAATACGTTTCGCGTTATGAATACAAAAACGGCATTGAAGATTTGAAGAAAGCGCAGTT
TTATTTGAATGATTTAATTGAGTGGATGGAGAGTGATTAAATGTCAAAACGATTACGACA
AGCGCATTATAAATTGATTGAAGATGAACTTCGTTACTATCATTCTACAAAAAAAGAAAT
ACTAGAAAAACGTGCAAACATTGTCATGGGATCTATACATCAAGAATTCAAAGACGAAAA
CCAAGGCGGTGGTTCATCTGGTCAGATATCAAATGAAGTAGAACAACGTGTTATGCTATT
ACAAGTCGATAAAGAAATACAAAGAATGTCTGATATTGTCAGAGCAATTGATACGGTATT
GAGCACTTTGTCTGATGAAGATAAGCAACTGATTCATTTTAGATACTGGGATAGGAGTAG
ACCTACCTGGTTGTGGATTGCTTGTAAGTTGAATATCAGTGAAAGTACGGCTAAAAGAAA
ACGGAAAGAGATTATATATAAAATTGCCGCGCGATTAGGTTATTAAAAAAGTTGACCCGT
TTATGACCCGTTTGACATGTTTTTCCATGTTAATATTATAGAGTAGAGAAGTGAAGATGA
TTACAAAATAAAATAATATATTAAGTCTGCACTTCACTTCTCATATATAATCACATGATG
ATGATATAGCAGGAGGTTGCTATGTTGCCGGACAGAGGCTTATTATCTGATCGTTGGTCT
TGATGGGAGACGCATCCCATTCCAATCTCACTAGTCCCAACAAGAGACACCTTCTTGTTC
AATCTCAATACTCGTGACGGAACAGGTAGACGTTATGGATGAGTCCTATATCACGCTTCG
GCTTGATGTTGCAAGGTGCAAATCCTTGCCGAGTATATTTAAACGACAATACCTTCTCTC
TATTTAATAGCAGATATGTTCTGATGGGAAGGCTTTATAATTTCCGCTTTCTGACGTCCG
CGAGCCCGTCTGAGGGTTAATTAGAAGAAAGACAAAGCATTGACGAATGCTACCGTAGAA
GTCCGCCTGGTTTTATAACTACGGATACATAGAACAATGAAGTCCAGCACATTAGTGTTG
GGCTTTTTATATAGGGGTAATACATATGCATATGACATCTAAACATTATAACTTAATCAA
TACTAATCAGTTGATGAAGTTTTATAAATGCAAAGAGTGGTTGTCTCTCAGGCAAGAGGC
ATTGAAGCGTGATAACTATGAATGCCAACGATGCAAGAAGAAAGGTAAGCAACGTCAAGC
GGACTGTGTACATCATATTAAATATGTAAAAGAGTTTCCCGCTTTTGCGTTAACATTAAG
TAATCTCGAATGTTTATGTAATCAATGTCATAACGAAGAGCATGAGCGTTTGCCTAATCA
ACAAGAGAAGAAGATTATTAATCAAGAAAGATGGTGATGTGATTGTTATTTGATATTGAT
GGAATTGAGTACAACACAGATGACTATGAACAATATGATATGTATAAGCAAAGTGTAGTG
CGCAATGTGATGTATAAAGCATATCGTTCGCTGCGGTCTGTTGTGTCTGATAACAAGTGT
CAAGGTTTGAAGCAAAAAGAAGTGAAAGAAAAAATAAATAATAATAGGTCGCAAGTGTAT
CAGTTGCTTTCATTTACTGATGAAGAAATAAATTCTATTTTTATTTTTATTGAAAAATAT
TTTCCACGGATTTAATACCCCCCGGGTAAAAATTTTAAAACTTTTTGAGAGGGTGTGACA
ACGGGGGAGAGTAGCGCCAAAAAATGCAACGTTAAATTTTCACATGAGGGGGTGGTATTG
TGTCGTTCATGCAATTGAAAGAAGGAAAAGAGTTAATAACTGCAAGAAATAAAATTGAAA
AAGATTTAAAACAGCAATTAAAAGATAAAAATCTAACTAGTCCTATTTATGAAGATAGAG
TAAATGCTTATCTGTATTATTGGGATATGGAACAGAATCTATTAAGAGATATTAATGAGC
GTGGTTTTTATGTTGAATATGACAACGGTGGCGGTCAGAAAGGCACTCGTAAAAATGATA
GTGCATTATTACTACAAAAATACACTAAGCAAGCGATGGATATTTTACAATTCCTATCTT
TAAAACCACCTTCTGAAGTTAAAAATACAGGAAGTGAACTACATGACCCAGCTCTCTAAT
GTATATAAATGGCATCCGGCAATATCAGAGTGGATGCGAATGGTTGAAAATGATGAAGTG
GAAAATTGTAAAGAACAAAAATTATTGATGAAATATGTTAGAGGTAGGTTAGAACAAAAA
AATGTAATCATTGATCATGATACTTTAGACACCGCTATTGCTACGGCAGAGCGGTATTTT
TATAAACTTTTTCCGTTCCAAAAATTCATATATGCATTTGTATTTGCTGTATTTGAAATA
GATGAAGATGGCGATAAGCAATTAATGTTTAATGATTATTTTATTTATGCTGGTAGAGGT
TTCGGTAAAAATGGTTTATTAAGTTGCATGATTTTTGAATGTACAACTAAAAATCATGGA
GTGGACCATTACAATATCGATATTGTTGCGACATCGGAAGACCAAGCGAAAACAAGTTTT
GAAGATATTTATAATATGTTAGAAGAAAATAAAGACACGATGAAAAACGTCTATCGCTGG
AATTTAGTTGCAATACAACATCGAAAAAATGGATCAACGATCAAATATAAAACATCAAAT
GCAAGAACAAAAGATGGTTCAAGACCTGGTGCAGTTGCCTTTGATGAAGAACACGCATAT
GAAGATTATTCAAATTATGCAGTACACACTTCTGGATTAGGTAAAAAAGAACGGTCACGT
AGATTCCATTTAACGACCGATGGTTATGTTCGTGGAAGTGTTTTAGATGACAGAAAAGTA
TTAGCACAACAAGTGTTAAATGGAGAAAAGCCAAACTCAAAAATGTTCCCTTTCATTTGC
AAGTTGGATAGTCCGGACGAAGTTCAAAATAAAACAAAATGGGCAAAAGCAAATCCTATG
ATTTTATACTACAAACCATTGCGAATAGAAATTGACCAACATTGGGATGATGCGCAATCA
TCTTCTGAAATTATGGTTGAGTTTATGACTAAAAGAATGAACTGTCCAACTCAAGATCCA
ACCACTGTAGCAGTAAAATGGGATGATATTAAAGCAACAAATCAACCTATGCCATCGTTA
AAAATGGCTCCAGCGATTGGAGGTATCGATTTTGCGGATGTTAGAGACTTTTGTGCGGTA
GGGTTGTTATTTAAAAAAGAAGGTAAGTATATCTTTAAACATCATACATTCATTTGCGCT
GAGTCATTGAAAATCACGAAATTTAAATTTCCGATTCATGAAGCAGTGGAAAAAGGACTG
GCAACTATCATACATGATAATTATATTGATGAAGATTATCCACTTCAATGGTTTTTAGAA
CAAGCGAAGGAACACCGCATAATAAATATTGCAACAGATAGCTTCAGATATAAATCCTTG
AAAGAAGCATTTACGAGTGCGGGTGCGCCTCTGATTCAAGTCCGTTCTGGTCCATATTCG
CATAACAGATTATCAAGCATGGTAGATAAACTATTTGCCTCGCATAAAATAATTTTTGGC
GATGATATGCTGATGCGCTGGTACTGTAACAATGTAGCTATTAAGTTTGATGCGCGTGGT
GAAAAAACATATATAAAAATTGAACCGAAGACACGTAAAACGGATGGTTTTTTTGCTTTG
CTGCATACACTAATGCTTGATGAAGAATTGCCAGAGACACGAGAAATAAAACTGTATGAT
GTGACTACGTACTAGGAGGTGATAAATATTGGGATTCAAAAGTTGGGTGAGTGGATTTTT
TAATGAAGAACAAAGAACATTGAATTTAACGGACACGGTATGGTGTTCTATTCCTTCTGA
GAAACTAAAAGAATTGTCTATAAAGAAATGGGCAATTGATTCTTGTGCTAATAAAATTGC
CAACACTCTATCTTGTGCAGAGGTACTCACCTATGAAAAAGGTGAAGAAGTCCGTAAAAA
AAATTGGTATATGTTTAATGTTGAAGCAAATCAAAATCAGAATGCAACTGAGTTTTGGAA
GAAAGCAATATACAAACTTGTATATGATAATGAAGCTTTGATATTTATGCAAGATGAATA
TATTTATGTAGCTGATAGTTTTACTAAAAATGATAAATCACTGTATGAAAACACATATAC
AGAAGTTACTTTAAAAGACCTCACATTAAAAAAAGAATTTAAAGAATCAGAAGTTTTACA
TCTTACTTTGAATAATGAAAGTATTAAATCCATCATCGATGGGTTTTATTTGCTTTATGG
GGATTTATTAACTGCTGCGGTTAATAAATATAAAAAATTAAACTCTAGAAAAATAATAGT
AAAACTAAAAGCGATGTTTGGACAAACTCCAGAGGCAGAAGAAAAATTGAGACTTATGCT
ATCTGAGAGAATGAAGAAGTTTTTAGCAGAAGGTGACTCTGCTTTACCTGTCGAAGATGG
AATGGAAATAGACGAACTTGCGGGAGATTCTAAAATAGCAGAATCAAGAGATATAAAAAA
AATGATTGATGATGTTTTTGAAATGGTTGCAAATAGTTTTAACATTCCACTTGGTTTAGC
AAAAGGAGACACAGTGGGCTTAAGTGAACAGGTTAATTCATTCTTAATGTTTAGTATAAA
TCCTATCGCTGAGATGTTTACCGATGAAGGAAACAGAAAGTTTTATGGTAGGGATTCGGT
TTTAGAAAGAACCTATATGAAATTAGATACTACAAGAATTAAGGTTCAAGATATTCAAGA
AATTGCGAGTTCAATGGATGTGCTGTTCCATATCGGTGTAAATACAATAGATGATAATTT
AAGAATGATTGGACGTGAACCTGTGATGAGTCCAGAAACTCAAGAGCGTTTTGTTACAAA
AAATTATGCACCTTTAGGTGAGAATGAAGAAGATTTGAAAGGGGGTGACATAAATGAAAA
TAAAGGAGATTCCTAAAATAGAAAGTCGATTAGAGTTTAAAAACAGCTCTGAAAACCCAG
AAATCGCGGACTTGTATTTATACGGATCAATAGGTAGTGGCTGGTTTGATGATATTACGT
CTAGTGAAGTACAGAATTTTTTAAAAACATCTAGCGTCTCTCAAATAAATGTACATGTCA
ATAGCGGTGGTGGAGATGTTTTTGAATCCATTGCTATTCATAATCTATTAAAAGCACACC
CAGCTAAAATCAGTATTTATATTGATGCTCTTGCTGGAAGTGGTGCATCTGTAATTGCAA
TGGCAGGTGATGAAATTATTATGCCAAGCAATGCAATGATGATGATTCATAAAGCCTGGA
CAATAGCAGCTGGTAATGCAGATGAATTTAGAAAAGTTGCGAATGACATGGACAAGATTG
ACCATGCAGTGACGGAAAGTTATACAGAACGCTTTGTTGGGGAGCGTGAAGAGTTAGTAA
CATTACTTACTAACGAGGAATGGTTAACAGCTGAAGAATGTGTGACACTTGGTTTTTGCG
ATTCTATTGGTGAAATTGAATTAAATGAAGAGGAACAAGTTACTGAGAATTCAAATGAAG
CAGTAACAGTAGCAAGTATAGTTGATAAATATAAAGTAGTTGCATCAACTGAAAACAAAG
CAATTCAAACAAAAAATAATATTTTTAAAAGTATCGCAAATAGAAGCGATGCTTTTTTAT
TAGGAGGAAATGACAAATGAATAACCTTGATAAAAAAGATTCAGAAACATTGAACATCAG
CACAGCATTTTTAAACGCAATTAAAGAAGGCGCGACAGAAGCGGAGCAAGTAACAGCGTT
TACAAACATGGCTGAACAAATTCAAAACAATATTATCGCTCAAGCTCGTAAAGAAGTAAA
TAGAGAAATGAATGATAATAATGTACTCGCTAGCCGTGGTGCCAACGCTTTAACAAGTGA
TGAAAGCAAATACTATAATGAAGTCATTGCAGGAAACGGTTTTGCTGGAGTTACTGCATT
ACTTCCACCTACCGTTTTTGAGCGTGTGTTTGAAGATTTAACGGTGGAACATCCTCTATT
AAGTAAAATTAATTTTGTTAATACTACTGCAACAACGGAATGGATTATTAGTGTTGGTGA
TGTCGCAACTGCTTGGTGGGGTCCTTTATGTGCCGAGATTAAAGAAGTTTTAGACAATGG
TTTTGATAAAATTCAAACTGGAATGTATAAATTATCTGCTTATATTCCGGTTTGTAATGC
AATGCTCGATTTAGGACCGTCGTGGTTAGATCAATATGTTCGTACTATTTTAGGTGAAGC
AATGGCGCTTGGTCTTGAGGCTGGTATTGTTAATGGTTCCGGGAAAGACCAACCAATCGG
AATGATGCGCGATTTGAATAATGTTACGGCTGGGGAACACCCAGTTAAAACCGCAACACC
CCTGACCGATTTGACACCAGCTACACTAGCAACAAAAGTAATGTTACCTCTGACAGACAA
CGGAAAGAAATCTGTCAGTGATGCGATTCTTGTTATAAATCCAGCTGATTACTGGAGCAA
AATCTATGCGGCAACTAGTTACATGACGCCCCAAGGAGTTTGGGTGACAGGTATCTTACC
AGTTCCACTTGAGATTGTTCAATCGGTTGCAGTGCCTGTCGGTAAAGCAGTAGCCGGTCG
TGCTAAGGATTACTTTATGGGAATTGGTTCAGAGCAAGTTATTCGCACATCAACTGAATA
TCGTTTATTAGACGATGAAACACTCTACTATGCTAAGCAATATGCGAATGGTCGACCTAA
AGACAATTCTTCTTTCTTAGTATTCGATATTACAGGTCTAGAAGGTTCGCCTGCTATTGA
TGTGAATGTAGTGAATAACGCGACACCCTCCGAAACCCCTGCTGAATAAAGCGGGGAATA
ACTATTCTACTATGAAAGTTGTAGAGTTAAAAGAAGAACTAGATAAGCGAGGAATCACAT
ATAACACTTCGGATTTAAAATCTGACTTAATATTAAAGTTAGAGGAGGATGATTTAAATG
CAGGTGTCTGATGAATTATTACAAGAAGTAAAAGACTACTTGCATATTACTTGGTCTGAT
GAAACAGAAGACAAACGTATAAGAAAAATCATTGAAAGAGTATCGGCACGCATTAGTCAA
CTGACTGGCGTGTCTTTTACTTTTGAAAAAGAAGATGCTGCGAAACAATTGCTTTTCGAT
GGTGTGAGATATGTAAATAATAATTCTTATGAATACTTTCAACAAAACTTTATTTGTGAA
ATTCAAAGCTTGCAATTTGATGTGGCGGTGAATATTAATGCAGAAGGTTAATCATGACAC
TTTTAACGATGGTGTCTTGTTTTATGGAATATCGGAGACACTTCGCGACTCTAACAGGAA
ACGAATAGGAACAAATTTTGTCAGTAAGGGCAAGTTGTTTTATGAAGAGGTATCTATGCG
TGATCAAGATGTTATGAGAATCAATGCAATGGGAAAAGATTTAAATTTAAAAATTAAAAC
TCATTATCGAAAAGAGGCAACATCTTATCAAAAAATCCAAATTGAAGGTGTTCAATATGA
AGTAAGTTATATAGATAAAGACAGAAATGTGCGTTTATTTTGGTATTTAACTAGGTCAGG
TGATGAAAATGAATGAGGCGACAAAAGAGAGAATTACAAAATTAAACGAGTATTTAATCA
CGAAACTTAGTGAAAACACAGGTTTAAATGTTTATCAAGATAACGTTAGCGAAACAGAAT
TAAATGAGGAAATGAATGGTGTTTACGATTATATCATTTTTTCCACTGGTGGATTTTCAA
AAAGTGACACCTCACAATTCACATTGATACAAGAAGTAACAGTTCAAGTAGCAACAGAGA
ATACTAGTGATTTGGATGGATTGCAAATTGACATAATTACTAGTTTAGAAGGAACCGGTG
GAGCTGGTCCTTATTATTTTTTGAACTCTACTAAAGGTCAAGTTCAAAAGGGGCAACAAG
ATGGCTATGTAGACGCACTGGAATTAATCTTTACAAGGTCATTTAAATATGTGTGCTAAA
TGGTCTTTAGAGTTTTCGGATGTTGAAAGATTGTCAAATTTGATTAGTCAAATTCCAAAC
AAATCTGAAGCTATTATTAATAAAACACTTGAGACAAAAGCAGTTCCACTTGTGAAGTTA
AACATAGAAAAAAGAATAAATCTTTCTAAAAATTGGAAAGGTCAATTGCTTAATAAAAAT
CATGCGCAATCGTCTGGACCTTTTAATGTGAAAATGGGAAATTTGGGGTTTGAATTATTA
ACAAAACCTAAATTCAACTATTTAATTTTTCCAGATCAAGGGATTGGAAAACACAATAAA
ACAAAACAAGACTTTATGCAATTAGGTGTAGAAGAATCATCTCAAGAAATAGTAGAGATG
TTAGAACAAGCAGTATTTAAAGAAATAAATGATACCTTAGGAGGTAAATAAAATGGCAAC
AATTGTTGAAGATTTTGATGCAACAAGAGTAACAAATGTAGGTACGAAATTCACTGGTGA
TACTGCAAGTATTGCATTTGGGTGTCTAGGTTCTATTGAAGGTGAAACAGAGTTACTCGA
ATTAGTAAAAAAATGTGAAGGTGTTGAAACGAAGAAAAAAACAACGCCCCAAAAAATGAC
ACTGACGTTGACAGGTCATGTAAAAGTAGACGTGTTACGAGATATTTTTGGTTTATCAAA
TGAAGGTTTGAAGGTAGGAGTTTACTCGTATGGTGCTGACAGTTTAAGTAAACCATTTAT
TTTAACAGCGGATGTGTTAGATGAATTTGAAGCGCAAACAAAATTAATTGCATTCTCAAA
TTGTGTGGCGGCAACAGGATTAAAAGTAACAGTAGAAAATGGTGCAGATGAAGTAGCTGA
AATTGAATTAGAATTCACTGCTATGATTGATGATAATAGAAAATGTTATTATGAAGCAAT
TGTATCAGAGCTTGATGCTACTGGTCGCGATGCATTTGTAAAGCAATGGCACACAAATTT
CACACCAGAAATGGTTGTTGCCACACCCTGAAACTCCCCTTGAATTGCCTTTGGAAAATG
AATCTGGCATAGGGGACGACTCAGAAGAAACAACTCAAGATTAGACGGGGTAAATTATCC
CGTCTTTTTTATTTGCATAGGAGGAATTTTAATGGAATTTACAATAGATTTTTTAGATGG
AACTAAAGCGCAATTAGACTCAAATGTCACAATGTTAACTTTATATCGATTGCAAAACGA
AGGTGAAGGTGCTGTCGATGGGAAATTTTTAAAAGGTTTTATGCAAAAAGAAGCAGATTT
AGACCCTATTTCAATTGCACAAGCAATGTATGCGGCGTATAGACAAGCTACAGACAAAAA
AAAAGCAAAGAATTTTGAAGAGTTTATGGAAAATTATCAAATGGATTTGGAAATTGATAT
GCAAATTTATTTCGCAATTGTTACGAAGCGAGCTAGAGATGAGTTTGCAAAACAATTCAA
AAAGAAAACAGGTAGTTCAAAAGGAAAAAAATAAAACTGCCGGACATCATTATTGAATGT
GTAGAGGATTTGTACACTTTATATCTCTATGTGTTTGAACTAAATCGTGATGATATCTGG
CAACTGCCCTTAACATCCGTTCAGATGATAGCAGAGAAAAAGACTGCAATTGAAAACTGG
ACAAATTATGAGAACGAAAAGGCAGGTGGGAAATAAATGGCAAACAATCAAGCGAAAGTT
ACATTTAAAGTTTTTAATCAGGACTTCAATAGAGCCATGGCAGAAATGAACGCTGATAGT
AAAAAATTGAGACAAGAATTAAAACTTGAACAAGAACAGTTAAAAAACACTGGATCAGAA
ACTGATAAATTAGCAGCTGATTTAAATGGTCTACAAAAGCAATATGATGTAGCTAGTCAA
AAAACAAAAGAAACAGCGCAACAGCTAGAAAAGGTAAAAACAAAATTTGGAGAAAACAGC
ACAGAAGCAAGTCGGATGGAGTCAGCTCTTAAGAGCGCGCAAATAACAGAACAACAACTT
GCTAACAAAATTGAGCTTACTACTGATGCTTTAGAGAAGGCAAAATCAGCAGAAACTGGT
AGAGTTGCTTCTTTGAATAAATTGCAATCAGAACAATCTAATTTAGAAGCTCAATCGGAA
AAATTGGCAAGCGAGTATAAATTAGAGTCGGCTGCGATGGAAGGTACTGCTACAGAAGCT
GAAAAGCTTGCTAGAGCTGAAAAGTATCTTGCTGATCAAACAAATGTAGCTGAACAAAAA
ATTAAGAATATGGAACAACAGCTAGAATTAGTTAAACAAGAATATGGTGAAAATAGTACA
GAAGCTTTGAAGATGGAAACATCATTAAATGAAGCAAAGATGTCTGTGTCGAAACTAGGC
AATGAGTTGACTGAATTCAAGAATGACTCTAACAATGCCGGGCAAGGGATGGATGAATTA
AATAATAAAATGTCTGGTGCGGTTATGATGGAAGCGGCAGAGCATATCGCAGCTGTAGGA
GAAAAACTCAAGGAAATTGGTCAATATGCACTTGAAGCTTTTCGTGAAGTAGATGAAGGT
CTGGACACAATCATTACAAAAACAGGTGCGACCGGAAAAGCCGGAGAAGATTTATCAAAT
GTATTTGATAACATTGCAGGCAATTCTAAGTTTGAGTTTCAACAAATTGGTGATGCTGTG
GGTGAGCTCAACACTCAATTTGGATTTACAGGTAAGGAATTAGAAAAAAATTCTATGAAA
CTGTTGAAGTTCTCTGATATAAATGGTTCTGATGTTACTAACAGTACTATGAAGGCGAAA
CAGGCACTTGAAGCTTATGGATTGGAAAATAAAGATTTATCCATGGTTCTTGATTCGGTG
ACTTATGTTGCGCAAGGGACAGGTCAAAGTGTCGATGACATATTTGATAAGGCTGTCAAG
GGTGCACCACAGATTGAAGCATTGGGTCTATCATTTGCGGATGGTGCACAATTAATGGGT
AATTTGGACAAAGCTGGTGTCGATTCAAGTGCCACATTATCTAGTTTGACAAAGGCTAGT
GTTGTGTACGCAAAAGAAAATAAAACTCTTGCGCAAGGTTTATCTGAATTAGAAGGTAAA
ATTTTGGGAGCTAAAACAGAGACTGAAAAAATTAATCTAGCTGCGGAAGTTTTTGGTTCA
AAGGGTGCGCCACGAATGGTAAAAGCTATAGAGGACGGTCGTTTAAGTTTAGACGGTCTT
GCAGGAACGGCGGAAATGGCTTCAGGAACAGTGTCTAAAACATTTGAAGCAACTCTTGAC
CCTATAGACCGACAAGATGTCGCTTTGAATAATGTGAAAATGGCAATGGCTGATTTGGGG
AACTCTATTGCAGAGGTACTTGCGCCAATTCTAGACGCGCTTTCATCTGTCTTACAAAAG
GTGTCAGAGTGGTTCAATGGACTACCTGCCCCTGTCCGACAAGTGACAGTTGTAATTGGA
CTGTTGCTAATAGGTTTTACCGCATTGCTCCCAGTCATAACTGCGATAGTTGCTATGATT
GGCATTTTAGGAACAGCGATGTTAGGCGTGGTAGGCATTATAGCAGCGATAGTTGCTGGA
ATTGCTATATTAGTCGTTGGATTCAAATGGTTGTGGGATAATTGCGAAGGTTTTCGGAAT
TTCTGGATAGGATTGTGGGAATGGATTGTTGCGGCTTTCAAAGCAGCTTGGGAATATATT
CAACCAGGTTTACAATCTATTGGAGATGCACTTAAAAAGTTCTGGGAAGAATATGGTCCG
ACAATTATTGGAGCGTTGCAAGCTGTTTGGGACTTTATTGTAGGCTTTGTTGCTTGGTTA
GAACCATTGTGGACATTTTTATGGGAAGGTTTAAAAAGTACACTTAAATTTGCATGGGAT
GCAATTTTAGCTATTGTTCAATTTGCTTTAGATTATCTTGGTGGTTTGATTGACTTTTGG
GCAGGGATTTTCACAGGTGACTGGGATAGAGTTTGGAAAGGTATTCAAGAAATGACTAGT
GCTGCTTTGGAAGCTATCAAAGGTATATTCTTTGCACTGGTTAGGTGGATAGATAATATT
CTAAAGTCTTTAGGAATAGACATGGGTGCTATTTGGAAAAGCATCACTGATGCTACAAAA
ACAGCATGGAAGTGGATTAGTGATTACATTGTTAATCCTATTAGAGATGCAAACAATAGA
GCCAAACTTATTTTAGCTGCCTTTAAAGCCGCCTTTAAGATTGCTTTTGATGTAATACGA
GATAATATAGCAAACACGTGGTCAAAAGTAGAGGATGAAATTATAAAACCAGTGAAAAAT
GCATATGATAAAGTTAAAAACATTGTTGACGATATTAAAGATACATTTAAAAATCTAAAA
ATAAAATTTCCTAAAATTGAAATGCCTCCAATGCCACATTTTAGTTTGAAAGGTAAATTT
AGTTTAAAAGAGATGACAGTTCCTAAATTGGATGTAAGCTGGCATAAAAATGGAGGTTTC
TTTAACTCAGCATCTGTCATTGGGATTGGAGAAGCTGGTCCGGAAGCCGCTGTGCCTCTT
GTTGGGAAAAGGATGGACCCTTTTGCTGACGCTGTATCAAATAGAATGCTTTCATCGCTA
CCTAGTATGGCACAAGGGAAAATATCTGAAAACAATAATGATGTCAAAGTTGAAATTAAT
ATGAATAATAATTTATATGGTGCTGCTGATGAAGATAGATTAGTCAATAAAGTGAAACGC
GAAATAACTAATAGTATGAATTCTAAAACAACAGCATGGGGAGGTAGAACTTCGTGAATT
ATCAAATCTTTATAGATGATGTCTCATGTAATGATTATGATTTATGTGTTGCAGAAAGAC
CTTTGCTAAAAACACCTGAACAAGACGTTGAAATTAGAGAAATTAGAGGAAGAAATGGTG
CTTTTATTATCCCGTTTGCATATAAAAATGTAGAAGAAGAGATTTCATTTAATTTTTTAG
ATGATTCTAAGTCATTTAAACAACTTTTTAGAGAAGCAAAACGGTATTTTATGAATGGGA
AAAACCTTGTATTCTCTGATGATCCACATGTATATAGAAAAATTGTTCACGTATCTTTTT
CGGATGCAGAAAATACCGTTTTAGAATACGGCTTTTTTAATGTTATTTTCACTTTAGACC
CTTTTCAATATGCAAATACAAATATTATTGAAATTAATAAAGGTGACTTACTCGTCAATG
AAGGAACTATAGAATCACAGCCTTATATGAAAATTTATGCGACCGGAGATGTTACTTTAA
ACATTTCAGGAAATACCTTTGTTTTTAAAGATATTGATGAATATATAGAGCTTGATTGTG
AAAATCTGATGGTGTACAAGACAGTGAATGATGTTATTGCCACAGCTGACAATAAAATGT
TTACTCCTGATTTTCCGGTGCTTAATGTAGGAGAAAATTATTTCGATTGGATTGGAAATA
TAGAGAAAATCGAAGTCAATCCTTATTGGAGGTATGTGTAATGATACCAATTTTATATGA
GTCAAAAAATACAGATTTTGAAAATAATGGATTAGGTCTACTAAAAGACATTATCACTGC
AACAGTTGACGAAACATTGAATGGACCGTGTGAGTTGACAATTGAATATCCTGTAACAGC
AAGGCTATTCGATAAAATAAGTGACGAGTCTATTTTCAAAGTAAAGTCAAATGAAGTGCA
AAATTTTCAGCTTTTCCGAGCATACAATATAGTGCGTGACGAATTTACCAGCTCCATTAT
AGTGAAGGCTAAACATATTACAAATGATGCTACTTCAAATTTTGTAGAAGATTTCACGGT
CGAAAATATTACACCAGGTGCCGCATTAAATAAATTGTTTTCTTCTACTGCTTATCCCTC
TAAATTTTCTGGAACGTCAGACATCGCTACGTTATCAAGTACTAGTATACAACGAAAAAA
TCCCCTTGAAATTATTGCGGGAGTCGAAGGCTCTCTCTTGGATACATGGGGAGGGGAGTT
AGTTCGTGATAACTTTAGTATAAAACTATTAAAACGACGTGGGAGAGATAAAGTTGCATC
TATTAGATACCGGAAAAATTTAACTGGATTAGAAACTGATGTAGATACGGAAAATGTAAT
TACTCGAATTTATCCATTCGCGAATAAGCAAGATTCAAATGGTAATGAGCAAACGATTGT
ATTGCCTGAAAAATATATAGATAGTGAACATATTAATGCATATTCGAATGTAAAAATCTT
GGCAGTTGATTACTCATCTGATGACACAGTGACAGATGTAACAACACTTCGAAATGTAGC
GGGTAAATATTTTATGAATAATAAGACAGATATACCAGAAATGAATATCAAAGTATCTTT
TGAGCCACTTTCTGAAATGACAGGTTATGAAAAATATAAAAATTTGGAAGCAGTCGAGTT
AGGAGACACAGTCACAGTTTATCATCCAGATTTAAACGTAAATATAACTGCAAAAGCTGT
TCGAACAAAATATAATGTTATTACTGAAAAATATGAAGAAATTGAGCTTGGTAGTGTGAA
AGCAGATTTCACAGACACATTAAAATCAGATATAAGCAAAATTATCGACGAAGTTCCGAC
TCAGGATTGGATGCAGAATGAATTAAAAGCAATAGGAGATAGTATCCAAGGCGCAAACGG
AGGTAACATTTATACTTTCCCAACATTTAAACCTTCGACCATGTATTTTATGGACACTGA
CAATGTGAATACTGCAAAAAAAGTGATGGTTATGAACAGAGAAGGTATAGCGTTTTATCA
AAATGGGATAACCGGCATTCCTAAAACCGCATGGGGAATAGATGGTAAATTTGTTGCCGA
TTGGATTGGAACAGGGACCTTAAGGGCTATCGATATTGAAGGGGTAAGCATAACAGGCTC
ATCAGGTTTTTTTGACACATTGTATTCAAGTTTTTTACCAGGTCTCCCAGCACCTCAATA
TAAAGAAGAACTGAAAATGGGCGGAGGTGTTGGTTTCCATTTAACCGCAAAATCGGTGAC
AAAACCTTATCCCGCTCTGCAAATGAGAATGAACACGAATGGAGATTTAGGGCTTGCTAT
TGAAGCTGTGAATGAAAATACGGGTGCGATAGATGCTGATAGGGTTGTTAGACTGTCCCC
TTTTGCGGGAATTGAAACACCTTTAATTCAAAGCGACGGTTGGTGCTGTATTGGTGCTAA
TTCTGATGGTAAAACCGCTTCTATTGATCGCCATACTTGGATTTCCGGTGGCGGTCCACA
ATTACGTTATGTGCCGCATCGAGCTAGTAATTTTGAGACTGCTAGTTCAGAAGAATATAA
GAAAAATATACGTAAAGTAAAGAAAACTGCGTTTGGTAAAACAGCTAAGCAAGTCATAAA
CGAAACAGATGTTTTCACTTATTCGCATATTGCTGATGAAACAAACGAAAAGAAAATCGG
ATTTATAGCTGAACAAGCTTCTGATTCGCTGACTACAGCCGACGGAAAAGCAATTGACTT
ATATAATTCTGTTGCGTGGCTATATCAATACGCAAAAGAAAACGAAGAAGAAAAAGAAGC
ATTAAAAGCAGAGGTAAAAGAGTTGAAAAACTTAGTAAATAAATTAGTAAACGAGGTGAG
TAAATGACTGCTTTAAGAAAAATAAACGCAACATTAGACTTAAATAGAAAATCTTGGAAT
ATTGAGCGCATTGAAGCAGTTCAAGGTGATATTGATTCTCTGATGATAGCAGTTCAAATT
GTCGAAAACGGTAAATTGAAAGACTTAACAGATTATAAGCCAACGTTCGCGGTAGTTTTA
CCGGGCACGGTCAAATATGTAATTGACGATTTACATTTTAGTAACGAAAAAATGAATGAA
GGTTACTTCGAATACACATTTGTAAAAGAAGCATTTTCTGTTCCGGGAGTGTATGATACA
GCCCGTTTTATTTTGCAAAATGAAGATGGGACAGAGCTATCTGGTATGCCTCGTTTTACG
TATTATGTTGAAAAAGACCCGTTGCAAGGAAAAGTAGTAGCAGAAAGCTATATAAGTGAT
TTCGAGAGATTAGAACAAATGATACATGCTGTAGAATTAGAAATTGCTGAACTACATGAT
GAAGTGACAAGTGAAAGCGTGCGTTTAGATAGTGAAATTGCGGCACTTGATGAAAAAATC
AATACAGAAACTAGTAAGCTTCAAAGTGAAGCAGATGACTTGCAACAGCAGTTTGATAAC
TTAAATCCCGCTCAATTCGCACAAAAAACTGTTTTGGATGAACATGTTAATGATGCTGAT
ATTCATGTCACAGCGACTGATAAAACAAACTGGAATGCAAAAGAAACAGTAGAAGGCGCG
CAGGCTAAAGCAGATAAAGCACTTGCTGATGCAAAAGCTTTTTTTGAACTATCTAGCTCT
GTACAAAGTGTTACTTTGACGCCGAAGAACGGATTTGTTGCAAGTCAGCCTTTAATAGCT
CGATACATTAAGTTTGGCAATCGGTTTCTAGTCATTGTTAGCGGAATTGTAGGCAAAGGG
ACTGGAAGTGGAACTGGCATATGCGCAACGTTACCAACTTTTTTGGCTCCTGATGCGAGC
TGGAATAAACTTTATTCCGCTGCACAGCAGAGTACGGCAGCAAGTAATCAAGCGAATATA
TATCTAAGTGTGAGCGCTGATATAAATATCGTTGGAGTTGGTTCGGTAGACGTGAACACC
GGACTTGATGGCATAATTTATTTAACTAAAGAGGTGACAACATGAGCGAGTTAATAAAAG
TTTTTAAATATGATGACAACGGCGTATTTGAGCGTGACGACTTAATTATTTTAAAAAAAG
GGGAGAAGATTCCGGATGGCTATACACTAATTGAACCACCAGTACCAGCAATTAATCCGG
TTTTTAATACGAAAAAGCAAAAATGGAGTCCTGGTGAAGAAGCAAGCATTCCTGAACCGC
CAGAATTGACCGAGCTTGAAAAATTAACACAAGATTATGCGGACTTAATGCTTTATGTAG
CAGAAGTCGAACAGAAGACGGAACAAACGCAACAAGATAATGCAAACTTACTATTATCTT
TGGCGGAGGCAGGTGCTTTGTAATGATTAATTGGTATGAAAAAGTGAAAGATTATTTTTT
AGGCGGCTACTATACTGAAGCAGATGTTAATAAATTCGTTACTCTAAAAAAGATAACGAG
ATCACAAGCAGATGAAATAATCGCTATGAAAGAAGCAAAAGCCGAATAGGCTTATTTTTT
ATGTTGAAAATAGGGGATGGTTGGGATGTATGAAGGCTTAACGAAAGTATTTGATTATGC
TTTAGCAAAAGAAATGTTTTTCGCGGCGCTATTTGTCGCACTGTTTATTATTTTGTTGAT
TATTACTAAAAGAATCTGGGATGACTCAAAAATAGTAAGAGTAGAAATGAAAGAAGAGCG
GGACAAAATGGAAACAGAGCGGGAGAAGCGGGATAAAGAATCGAAAGAAGAACGAGATAA
GTTTATTAGTACGATGAACGAACAACAGCGTTTAATGGACAAGCAAAATGACATGATGGG
GCAACAGCAACAGTCAATTGATAGTTTGTCAAAATCGGTCGGTAAATTAGCACATAAGGT
AGATTTACTAGAACACAAAATTACAAAATAAAGGATGATAAAAATGGAATTTGGAAAAGA
GTTACTAGTTTATATGACATTTTTAGTAGTTGTAACGCCTGTTTTTGTGCAAGCAATTAA
AAAAACAGAGCTAATTCCTTCGAAATGGCTTCCAACAGTAAGTATTTTTGTTGGGGCCAT
TTTAGGGGCCTTAGCGACATTTTTAGATGGTTCTGGATCGCTTGCAACAATGATTTGGGC
AGGTGCACTAGCTGGAGCGGGCGGAACTGGTTTATTTGAACAATTTACTAATCGAGCTAA
AAAATATGGAGAGGATGAAGACAAATGAAATTCAGTAAAGGGCAAAAAGTAAAAGTAGTT
GATACAGATAGCGTAAAGAATGATAAACAGCTAGATGAAACAGCAAAAAACATCATTGCT
AAGAGTGAGCATAAAGGAATAATTACCAAAACTGTTCATGAAGAAGGAGATAAAGATTTA
TTCTTTGTCTCTTTTTATATTAATGATGAACGCGTAACGCAAGGGTTCCGAGAAAATGAA
ATCGAAGGGGTGGAGTAAAATGGCAACAGTAAATGGTGTATCCTTCAGACAAAATTTAGT
CTCAAGTTCAAAATATGGCATCAAAGCGCCGAACCGTATGGATGCAAAAAAAATTACTGT
ACACAATACGTACAATGATGCTACAGCACAAAATGAGACAGATTACTGTAAAAACAACAA
TAACGAAGTTAGCTTTCATGTTGCAGTAGATGATAAAGAAGCCATTCAAGTTGTGCCATT
CGACCGTAACGCCTGGCACTGTGGTGATGGTGGAAATGGATATGGAAACAGGAATACCAT
CGGTGTAGAGATTTGTTACAGCAAATCTGGAGGTTCCAAATATACAAAATCAGAGCAAAA
TGCAATCAAGTATATTGCAGGGCTATGCGTACAGCAAGGAATTGTGGCTTCGAAAGATAC
AGTTAAAAAGCATCAAGATTGGAGCGGAAAATATTGTCCACATCGTGTTTTAGCTGAAAA
ACGTTGGCCGTCGCTACAACAAGCAATTATCGATGAGTATAAGCGTATTACATCTAAAAA
TCCAAACAGACATGATGGGAAAATCGTTGACAGCGCGCCACTATTGCCAAAAATGGACTT
TAAATCAAATCCAGCGCGCATGTATAAATCAGGAACTGAGTTCTTAGTATATGAACATAA
TCAATACTGGTACAAGACGTACATCAACGACAAATTATACTACATGTATAAGAGCTTTTG
CGATGTCGTAGCTAAAAAAGATGCGAAAGGCCGCATAAAAGTTCGAATTAAAAGCGCGAA
AGACCTTCGTATTCCAGTGTGGAATAACACAAAATTGAATTCTGGGAAAATTAAATGGTA
TGCACCTAATACGAAATTAGCATGGTACAACAACGGGAAAGGATACCTAGAGCTTTGGTA
TCCGTCAGACGGCTGGTATTACACAGCAAACTATTTCTTGAAATAAAACTATTGCCCTCG
CATTTTGCGGGGGTTTTTGTTTTATAAACAGGATACTTTTGTGATACTTATAAAAATGTG
AATTAGATTACAATGGAAGTAGTGATTTTAAGATAAAAACTAAAATATTTTTAACTGTTA
ATGAAACCCTCTGTTTCAAGGGGTGCAAAGAAGGGCGCAGAGGTATTAAATTTGGCTTTT
TATTTATTTTTTGAGTTACAGGTTGTATCTTTTTATAAATCTTCCAAATGGGAAATACAA
GGACATTGTACTGTTTGACCAAAATTGACGTTGAATTTTGATTTTGGAAAAAGGTTTACA
AGTACGCTTAAAGTGTATTAGAATGATATAAGATGTAGTGACTACAAGTCACTTCAATTG
GATGTTAATCCAAAAAGGAGGGTTTAAAATGAAGGACGTTACTTTATTTGCCCGTTATTT
AATCCATAGCTATGAGAGCTATTCGAGATCTTTATTTGAGAACAGTGAAATGAAGTTACA
AAAGCTAATATATTTGGCTCAGCGCCAAAGTATAGCTTTAACTGGCGAAATTCTATTTCA
AAATGACATTCAAGGGTGGAAGCATGGTCCTGTTGTACCAGAATTAAGATATTTCTTAGA
AAATGGGTATACCCCTTATGAAGGCGAACCATTATCTGAAACAGAAAAGTATATTATAGA
CAATGTAGTAAACACATACGGAAAGTTTGAAGCATGGTCTTTAAGAGAGATGACACACAA
TGAATTGTCATGGAAAAATAGCAGAATAGGATTAAATGATGAAGATAGCGGTTGTGAAGT
TTTAAAGCTAGAGGATATTGAAAAAGATGCTGAGAAAGTTAGAATTTTTGACCATCAATA
CGGCATGTATCTTGATGAATTTGAAGATTTTAACGAAGAGGTGCTTCGATGACAGATTCT
TCAGATTTAATAGGTACTATTAGAACCTCGAAATTTCCATATTATGATGTTAGAGAAAAG
AAAATGAAGTATAAGTCTAGACCGATTTTAGTAATCAATGCAGAAAAAGATTTAATTCCA
TGCGATTTGACGGTTTTACCAATATCGAGAGTAACTGAAGAGCGTCATATTCATGAGGAA
TATGATTTAAAAGTTCTCAAGTCTGACTATCCTCTTCTGAATTTGAAAGAAAATAAGTCA
TATATACGAACGCACAAAGTCAATACTGTTAATAGTAATGATGTTGCAAATAAAGAAATG
TCATCTTTAAAAAATACGTACCCTGATTTATACAGTGTTAGTATTGCTAAAGTTAAGCAA
TTCATTGACGAAATTAACTAACCCACCACTCGGTGGGCTTTTTTTATGCAAAAAAATACC
CTGAACAAAGAGTTCAAGGTTGCTGTTATTTTCATTTATTTTTAAAGGGATGTCAAACAG
CTAAATGAGTTGAATGAAATAATGAACGAAAATCGTTCATGTGAATATTATTACATATAA
TTTTATGCAACACAACACTTTTTAAGACTTGATTTTAAGAACGTTTGTTCGTATAATGTT
AGCAAGAGGTGAAGTAAATGTATAACTTATTTGATGATATTTTAGAACATTCAATAGTAT
TAGCAGATGCTCTCAAACGCAATTAGTCGATAGAAGTACTGTTTTTTAAGAACAATCATC
ATGTGCGATACAAGTATGTAGTTCCTGTTTATTTGGACCATGAAAGAAATATAGTTCAAT
TACAGCGATTTGACGAACGAATAATTGACATTAATATAGAAGATATTATTTTTTGCGAGG
TTATGACATGAGACTATATAGCTTTAATGATTTTAAATATATTTGTTACGTGGAGGGAAA
GAAGAACGCTGTTGAAAAAATCTTCTCTGGACTACTTGAAACAAAAGAATTAAAGTCATT
TTATAAAAACCTTGAGAAAAAACATCTTGATATAAAAACTATTTATAACGAATATTTATT
TCAATGTAATAATAAATAATATTTATTATTACATAAAATGTTTGTGGTATTATTTGTGGT
ATATATATCCTAAATGGCTTTATATCAGTGTGTGTTAATCCCTCTCAGGACGTAAATAGC

## Sheet:  PNUSAL002541 
Prophage predicted from shotgun genome of PNUSAL002541, 2017 multistate outbreak, soft cheese, (ST1, CC1, IVb)
Prophage	Region Length	Most Common Phage	Completeness	# Total Proteins	GC %	Score
1	41.1Kb	PHAGE_Lister_2389_NC_003291(16)	intact	62	0.421	100
Prophage 1, total 65 CDS
CDS Number	CDS Position	BLAST Hit	E-Value
1	149452..149494	attL	0
2	149901..150104	PHAGE_Lister_B054_NC_009813: gp35; PP_00151; phage(gi157325319)	3.22e-28
3	150136..150324	hypothetical; PP_00152	0
4	150330..150812	PHAGE_Lister_B054_NC_009813: gp34; PP_00153; phage(gi157325318)	2.98e-15
5	complement(150859..151278)	PHAGE_Lister_vB_LmoS_188_NC_028871: hypothetical protein; PP_00154; phage(gi971750823)	5.27e-38
6	complement(151302..152228)	PHAGE_Lister_2389_NC_003291: Ply protein; PP_00155; phage(gi17488524)	5.89e-86
7	complement(152231..152434)	PHAGE_Lister_LP_030_2_NC_021539: hypothetical protein; PP_00156; phage(gi514051955)	7.06e-41
8	complement(152461..152724)	PHAGE_Lister_2389_NC_003291: holin; PP_00157; phage(gi17488523)	1.81e-47
9	complement(152728..153138)	hypothetical; PP_00158	0
10	complement(153140..153361)	hypothetical; PP_00159	0
11	complement(153391..153552)	hypothetical; PP_00160	0
12	complement(153848..154618)	hypothetical; PP_00161	0
13	complement(154621..155631)	hypothetical; PP_00162	0
14	complement(155646..156491)	hypothetical; PP_00163	0
15	complement(156551..160945)	PHAGE_Lister_2389_NC_003291: tail tape measure protein; PP_00164; phage(gi17488515)	3.3e-48
16	complement(160946..161089)	hypothetical; PP_00165	0
17	complement(161125..161496)	PHAGE_Lister_2389_NC_003291: Gp11 protein; PP_00166; phage(gi17488514)	4.84e-05
18	complement(161559..161810)	hypothetical; PP_00167	0
19	complement(161821..162408)	PHAGE_Lister_2389_NC_003291: major tail protein a; PP_00168; phage(gi17488513)	9.18e-34
20	complement(162424..162705)	PHAGE_Lister_2389_NC_003291: Gp9 protein; PP_00169; phage(gi17488512)	2.56e-09
21	complement(162836..163237)	hypothetical; PP_00170	0
22	complement(163239..163481)	PHAGE_Lister_2389_NC_003291: Gp7 protein; PP_00171; phage(gi17488510)	1.22e-05
23	complement(163555..163851)	hypothetical; PP_00172	0
24	complement(163989..165134)	PHAGE_Lister_2389_NC_003291: major capsid protein a; PP_00173; phage(gi17488508)	3.07e-104
25	complement(165168..165878)	PHAGE_Entero_c_1_NC_019706: head maturation protease; PP_00174; phage(gi428781740)	1.4e-37
26	complement(166019..167227)	PHAGE_Lister_2389_NC_003291: hypothetical protein; PP_00175; phage(gi17488506)	1.18e-73
27	complement(167239..168846)	PHAGE_Lister_2389_NC_003291: terminase large subunit; PP_00176; phage(gi17488505)	0
28	complement(168872..169225)	PHAGE_Lister_2389_NC_003291: terminase small subunit; PP_00177; phage(gi17488504)	4.78e-10
29	complement(169348..169656)	PHAGE_Lister_2389_NC_003291: Gp54 protein; PP_00178; phage(gi17488559)	2.32e-25
30	complement(169657..169989)	PHAGE_Lister_List_36_NC_024364: hypothetical protein; PP_00179; phage(gi658307682)	2.54e-50
31	complement(170127..170648)	PHAGE_Entero_EFC_1_NC_025453: hypothetical protein; PP_00180; phage(gi725950543)	1.65e-21
32	complement(170669..171016)	PHAGE_Bacill_vB_BhaS_171_NC_030904: ribonucleotide reductase A subunit; PP_00181; phage(gi100062)	4.07e-38
33	complement(171018..172310)	PHAGE_Entero_phiFL4A_NC_013644: DNA helicase; PP_00182; phage(gi281416462)	0
34	complement(172388..172687)	PHAGE_Staphy_2638A_NC_007051: ORF037; PP_00183; phage(gi66395482)	9.01e-24
35	complement(172875..172988)	hypothetical; PP_00184	0
36	complement(172997..175444)	PHAGE_Clostr_phiCT453A_NC_028991: hypothetical protein; PP_00185; phage(gi100019)	0
37	complement(175478..175660)	hypothetical; PP_00186	0
38	complement(175873..176049)	hypothetical; PP_00187	0
39	complement(176051..176209)	hypothetical; PP_00188	0
40	complement(176373..176696)	hypothetical; PP_00189	0
41	complement(176738..176959)	PHAGE_Lister_2389_NC_003291: Gp41 protein; PP_00190; phage(gi17488546)	3.86e-07
42	complement(177007..177348)	PHAGE_Flavob_FCL_2_NC_027125: hypothetical protein; PP_00191; phage(gi827047267)	1.54e-08
43	complement(177414..177590)	hypothetical; PP_00192	0
44	complement(177604..177834)	hypothetical; PP_00193	0
45	complement(177841..178014)	PHAGE_Lister_LP_030_3_NC_024384: hypothetical protein; PP_00194; phage(gi658607645)	2.87e-15
46	complement(178027..178221)	hypothetical; PP_00195	0
47	complement(178264..180063)	PHAGE_Strept_315.6_NC_004589: putative DNA polymerase A domain; PP_00196; phage(gi28876473)	0
48	complement(180195..180857)	PHAGE_Staphy_phi7401PVL_NC_020199: hypothetical protein; PP_00197; phage(gi448244654)	9.42e-53
49	complement(180860..182041)	PHAGE_Clostr_phiCT453A_NC_028991: hypothetical protein; PP_00198; phage(gi100016)	5.29e-115
50	complement(182043..182690)	hypothetical; PP_00199	0
51	complement(182726..182941)	hypothetical; PP_00200	0
52	complement(182958..183854)	PHAGE_Roseob_2_NC_041958: hypothetical protein; PP_00201; phage(gi100023)	1.56e-79
53	complement(184074..184412)	PHAGE_Deep_s_D6E_NC_019544: hypothetical protein; PP_00202; phage(gi423262373)	4.2e-19
54	complement(184430..184687)	PHAGE_Lister_2389_NC_003291: Gp32 protein; PP_00203; phage(gi17488537)	8.32e-49
55	complement(184693..184959)	hypothetical; PP_00204	0
56	complement(185230..185409)	PHAGE_Brevib_Abouo_NC_029029: hypothetical protein; PP_00205; phage(gi971767221)	1.63e-09
57	complement(185410..185613)	PHAGE_Bacill_BCJA1c_NC_006557: cro; PP_00206; phage(gi56694875)	5.99e-08
58	185864..186220	PHAGE_Bacill_phi4B1_NC_028886: DNA-binding helix-turn-helix protein; PP_00207; phage(gi971821252)	7.35e-31
59	186244..186756	hypothetical; PP_00208	0
60	186785..187324	hypothetical; PP_00209	0
61	187406..188584	PHAGE_Lister_LP_030_3_NC_024384: integrase; PP_00210; phage(gi658607688)	5.9e-154
62	complement(188692..188764)	tRNA	0
63	188692..188734	attR	0
64	complement(188852..189808)	hypothetical; PP_00211	0
65	189864..190577	PHAGE_Microc_MaMV_DC_NC_029002: pentapeptide repeats family protein; PP_00212; phage(gi971764755)	1.14e-09
Prophage #1 Sequence
TGGGTTGTGAGGGTTTCGAACCCCCGACCCGCTGATTAAGAGTTCGGTTTGTGCATGGCT
CTTAATAGATGTTAATAGCTGTTAATGGCGGTAGTATGCGATTTACTAGTTTGATAAAAC
GATTAATAGACGTTAATGGATGTTAATGGATGTTTCGCGCTACCCATGTTCTACCCACGT
GGGTACTCTTGAAATGATACAAGTTTTATGTGATAATGTCTACATAGATTGCTATTGCAA
CTCTATAAATTTCATTCAACTATTAGCTGTTTGACATCCCTTTTAAAAAAAAAATAAATG
AACATAACAGCAACCTCGAATAAATTTTCGAGGTGTTTTTTTTATTTTAAAATAAATTTA
ATAAAACTATTGACTATAACGGTACAACGTGATAGTATATAAATATAGCAAGGACATCAA
ATATAAAACAGACAAAGGATGGATGAGAGATGACAAACATAAAAGCTATTTTCGAAAAAT
CGGGGCATGGACACTTAACTGAAGTTATAGAGGATTTAAAAGAAGGTTATGAAGTAGTAA
TAAATGTAGTAGATAGAGATACTTTTAATCTCATGAATGACTTAAATGCAACTGGCGAAT
TTACGGTGTATGAAGATGCCATAAACGACACAATCACAATCGAACACTGCTAAAAAAAAA
TTAAAACAAGAGAGAGTGAATTGAATGAAAAATGATTACATGTTTAAAGAAATCGCAGAA
AAAGAGCAAGAGATTAAGAAGCAGCTTGAGCGATGGAAAAATCGGGGTATCAGAAGTGCA
GGCTTTGAAAGCAGAAATATTGCAGAATTATTTACAGAATTAGCTAATCTGGAACGCTTG
TCCGATTTAAAAATAATGGAAAGCGAGGCATAGTAAAAATGGCTGGGTATTTAAAAAGAT
ACGCTGAAGATAGAGGATGGACGCTGTATAGATTGGCAAAAGAGTCTCACTTAAGCGACT
CGACACTTAGAACAGCGGATTTAACAACTCTGAACAAGCTATCGGTCATAAACATTAAGA
AGATAAGTGAAGCTGTTGGAGAGACACCTGGCGAGGTGTTAGATGATTTAATTAAATTCG
AGGAGAGGGTGGAAAAGATGAATATTAGCGAACTGATTAGAGAAATCAAAAACAAAGACT
ATACAGTACGATTGGAAGGGACGGATGACAATAGCATCACCAAGCTAATCATTGATGTCG
ATAATGATGGAAATGAGTACGTAATTTCTGAAAGCAAAAATGAGTCTATAGCTGAAAAGT
TTGCATCTACCTTCAAAAACGGCTGGAATAAAGAGTATGAAGATGAAGAAGAATTTTATA
ATGATATGCAATCAATCATCTTAAAAAGTGAGTTAAACTAATTAAAAAAAAAAGACCTCT
TAGCTTTGCGCTAGGAGGTCTTTCTGCTTATAGTTTTGCAATAGAGTTGTATGCTAGGGT
CTCGCATCGTTTAACATCTGCTAGTTTAATCTTGAATCCCCACTCCCATGTGTCGTTGAA
AACAGCACAATTTACATAGCCAGCTTTCAAACTGGACGGGTCAATTCGTACAATCTCACC
TCGGGTAATTTTGATAACGCCCTTGCCCCCAACGCTCTCTGCGAGCTTTTGAGTTACTTT
AGCCAGTGCAATAACGTAACTTCCCGAGATCGCGGGGCATGTCCAATGCGCCCGATTGGT
GTATCCCTTAATAGTCTTAAATAAACAATATCCGCCACTCTCGTATTTAAAAATGGCGTT
GCGTGGTAACTCTGTAACTACCTTTTTGTATGTCTTATCTGTGTATATTTTGACTCCGCT
TTCTACTACAATGTTCTTTTGTGCCATCCTTGTTGCCCCCTATGTTTTTTTTATTTTAAG
AAATAATTAGCTGTGTAGTACCATCCATCTTTCGTATACCACAACTCCAAATAGCCCTTT
CTATTATCGTACCATGACAATTTTGTGTAAGGTGCGTACCACTTAATTTTCCCCGAATTC
AGCCGTGTATTATCCCAAACCGGAATCCGTAAATCTTTCGCGGATTTAATCTTAACAGGT
ATACGACCTTTCGCATCTTTCTTGCCGTTGCTAACACAAAAACTTTTATAGATATAGCAT
AATTTACCGTTGATATAGGCTTTATACCAGTATTTGTTATGCTCATAAACAAGTATTGCT
GTCCCTGCCTTGTACATACGAACTGGACTTGATTTAAAGTCCGTTTTGGATAGCATAGGT
ACACTATCCACTACTGCCCCAGAATGCCGGTTTGGATTTTTAGATGTAATACGCTTATAT
TCATCTATAATCGCTTGTTGTAGCGCTGGCCAGCGTTTTTCGGCTAAAACACGATGCGGG
CAATACTTCCCAGACCAGTCTTGATGTTTTTTAATGGTATCCTTCGTAGCTGCAATTCCT
TGCTGTACGCATAGCCCTGCAATATACTTGATTGCGTTTTGTTCTGATTTTGTATATTTG
GAACCTCCAGATTTTGAATAGCAAATTTCTACGCCGATTGTATTTCTGTTTCCATATCCG
TTTCCACCATCTCCGCAATGCCAAGCGTTACGATTGAATGGTATAACTTGAATAGCTTCT
TTATCATCTACTGCAACATGGAAACTAACTTCATTGTTATTGTTCTTACAGTAATCTGTC
TCATTTTGTGCTGTAGCATCATTGTACGTATTGTGTACAGTGATTTTTTTTGCCTTCATC
ACATTCGGTGCTTTGATGCTATATTTTGAGCTAGAGACTAGATTTTGTCTAAAAGGTACC
CCGTTAACTGTAGCCATTCTTACTCCACCCCTTCGACTTCATTTTCTCGGAATCCCTGAG
TTATTCTTTCGTTATCAATATAAAAAGAGACAAAGAATAAATCTTTATCTCCTTCTTCGT
GAACAGTTTTGGTAACTATTCCTTTATACTCGCTCTTAGCAATGATGTTTTTTGCTGTCT
CATCTAGCTGCTTATCATTCTTTACGCTATCTGTATCAATCACTTTTATTTTTTGCCCTT
TACTAAATTTCATTTGTCTCCATCCTTTCTATTTTGAACTAGCTCGCTATCACTTGTGCC
AGGGGTGGTTGGGTCATTAACTACACCTAAGACACCTAGTAGCAAGAACACTGAATTTAC
AAAATCTAATGCTTGCTTGTTGATTGTATCTGCGGGAATTGTCACACCAAACCAACCGAG
CAGTTGCTGCGCTAAGACTAGCACCAGCGGGATAACTGATACCCAAAATACTTTTGATTT
CACTCGTACTTTCCAATTGATTTTCATCGTCATACCTCACAATCTTTTTATGAAATTTTG
AACTAACCCCAGTGCCACAATCGTAGCAAAACCAACCAATACGCCTGGCAGGATGTTAGG
GAAGTCGAATAGAAACACGACTGCAAAAAACACCGTTATCAGTGTTGCAAGTATCAGCCC
TAGCATACGCATAACAAGTCCTAACCGTATTCGATAATGCGCTTGTAGCAATGTTCCTAC
CCCTACAAGAAGCGTCATCGCTAAGAAGATAAAAGCCCACACATTTTCTGGGATGAAGTG
CGCGAGCAGTTCGTATGATTCTGACACCTGATTATCAAATAGAGAAGGGTTATAAAGAAG
CGCGACAACCTCATAAGCCCCAAAAACCGTTACGCCTGACTCTATCACTGCAATTCCTTT
GAATTCTACTGTTTGTTTAAATGGCATATCAAAACCCCCTCGTTATCAAGAAAGTTAGTA
TGCCTACGAGCAGAGATGCCAAAGCCCCGGTAATAACATTCAAACTCATTTTTCTATCCT
TTTCGCGCTCTTTTACAAAGCTGTCCAGCTCTGCTGATAATGAGGCCTTATCCTCAGATA
ACTGTTTTACTTCTTTTTTTAGGGCTTCGAACTCCCAGCGTTGTATTGGTTCTAACATGT
CCTTTGGCATTCTAACACCTTCTTCTCTTAAAAATAACGCTATTCTGCGCTTTCAATCTC
CTGCTGCTCTGTTTGTGCTGTGTAGTACTCGTCAAGACGCGCTTGTACTTTCGCACGAAT
CGATTTAGGTACATCGTTTATCGTTCTGTCTGAGTTTTCATCAAGAATGGCGTCAACAAA
TAAATTAACTAATGCACTCACTCTAGTTCACCTCCTAGACCGTCGACAATAATGGCTAGG
TCTAGGATGCTGTCTCGTAATTCGATATTTTGCATTTTGAGCTTATCTATTTCAGTTAGT
GTGCTGGCTTCATACTCTTTAATAATCTGCTGTCTGCGTTGTTCGTCGACTTTCGCCTTA
CCATTTTCAACTCGTACAAAATCTAGCTTATTGAAGTCATCCTCGCTTGCTTCGATTTTT
AAAAACCCTTCTTGCTTCTCCGATGACCAAACCGTGATAAACCCATCTGCATTTAAAAGA
ACATAGTATTGTTTCATTAACCCACCCCCCATATTTCTCTTAAGCACTTAGTTCTAAAAT
TTACGCCGTCAAGGACGCGTACGTTGTTCGAACTCCCCTGAACCTGCGTAAGACTGATGT
ACGCATATTTATACATAACCTTAGTAGTATCTTCGACCATGATGGGAATTGAGTGCCCCG
CGCTTTGATGTGCTGCAATAAAAGGAACTGGTACAGGGTAAACCAGCCAACCCCAATCGT
CTGCACCTGTTCCAGGCGTATAATGAGAGAATACAAGGTACAGCATCTGATAGTCATTTG
TTTTCAAATTTGGATAACTGAATTTGTGACCTTCGTCAAGATAGCTCCCGCCGCTCCAGA
AACAGTCGGCTCGGTTCATTTTCTTAACCACGTCTGCTATACCTCTGCCTTCGTTCAATA
CGCCTATTCCCTTTTGAAAAATCGGTACATGTTTATTAACAGCCCCTACCATGGTCGTTT
CCTCAAGCAAGGTAACTGCTTTAATCATGCATGTATAGGCATCTGTAATCGTCTGATAGC
TTGTTTCGACAACAATATACTTCGCAGTGGTGAGGTCAAACACTTCGTCTGATAACACTC
GTACACATAGCCCCCCTACAAATATCACAGAATCGGCCTTCACTGTGTAGCTGTTTGTAG
TTCCGACTTGTGTGATAGAGCCAAAGAAGCCATTACGAGAAGTTCCAACGAAGGCCCCCA
GCTCCGCCCGTGTGTCAGCAGCCTCGATATACGCATCATTTGTATAGTTGAATGTTTTAA
TCGCCATACCTATTTATAACCTCCTTCTTTTAAATCTTTTAGTTTTGCAGTGAGTGAGCC
TTTTTTGATACCTGTCTCCAGTTCGTAGCGCGGCGATAGAATTCCTTTATCAATGTTGAT
TGTATAGGCTGAGACTAAATCATCTACTAAAGCGCCGTCTTGCATTCTAAAGCTCACATA
GTCGCCAATATCATACTCTTGACCGAGCTGAGCAACATTGTTCTTAAGCGTATAGAACTT
TACTGTATACTCAAACTGTAGCTCTTTCTGCTTTGCTACTGTCCGTTGAACTAGCTCAGC
ATGTGTAATGTTCTCCCGGATATCATAGATAAAACAGCTCGCATAATCGGCGCTTGCCTT
ATTATCTATGAAGTGATAATCCCGATTGTTATCCTCACCTGAGCCAAGACCGAGTATCTG
ATTATAAGCTTCTTTCGTATTCCTAATTACCTCGCCCTGCGTGTGCGTGATATCCGTTAG
TAAAACGACCTCTCGGCGCTTGTCTCGCAGATATTTGCCCTTCAGTAATAGCCTTCTGTT
AGATACAATAAAAAGCTGGTAAGTGATATCGTTAGAAACGCAATTCGAACGATGAAACCC
GAAGGCAGTTTGCATACGTGGGGAGAGGGAAAAGGTAGTCCTATCTTCGTCTACCTGTGC
AATGATATTTGCAGCGGGAAAAGCTAGTTGTATTGTGTTTTTTAAAATGGCAAAAGAGCC
CCCTGTGTAAACAGCAGAGCTTACTAGACTTCGTTTAAGCAGATAGTTCATCTGTACTCT
ATCAAGTATTAACCGAATGTCAAAACCTGAATAGGTGAAAACTCCGCTGCTCTCTTGAGA
CTGCTTCACTACTCCAGAAAATATAGGCTCTTTCCCATCGAGTACAGTGATGAAGTCATC
TGTTTGCACGTTACTCGACCTAGTTTTGATTTCAAATGACTGCCAGTCCCACACATGTAC
TGTAAATGAGCCTCCTGTTACGCTGATGATATCTTTCTGATTCAGCAATTTATCGAACAC
TAGACACGTGAGCATTATGCACTCACCCACGTTTCATATATGTCTACCTCAATGGACCCC
CGAAGATTCTGACTGTCTACACTAATCGAGTATGGGACACCTGGCATAAGGTCAAAAAAG
GGTGGGTCCGCTGCAAATAAATCAAAACTGGCTATCGAGTTAACTTCGTCTTTTCGAACG
AACATATCAAAGTTATCAATGATGAGTGTTTCTCCCTGATTAACATTGCCGTCGTACTTG
ATGCGCTTCTGAAATCTTGACGTAGTATCTTTTATAGTTAGCGTGAATGCTGAGACCTCG
CCGCGTATTCTTATAATGAGCTTTGCAAAATGATTTCCACCTATGTTCGTGATTGTTCCA
GAGCCAGCTTTGTAAGTCTGACCATGTGTCCAAGGATGTGAGTAGGGGTGCTTGTGAGCC
TCGTCTGAGCCTTCAAGGTTTATAGTTACCTTCTTAGCCTTTGCAGAAACCCACATTTTC
GAAATTCGATCAAAAGACACTTTAACTTTTAGCTCATCTCCGTCCTCTTCAATTTCGCCG
AAGCTAAAGGACTTAATTAAAGCTCTTGAGAACATTTCTATACCAGATGCGTTTTTATAA
ATAAGTGTTCCATATGCATCTGCGCCCTGCTGACGCATCAGCTGGTCATAGTTTAAAATC
CTCGTTAATTCACGTTGGTTCTCATAGATGTTTCTATTATCCCCGAAGACGCTTAAAAGG
CTAAGCTCCCCTGTGAAATCGGCTGTCGCTAGTCTCGTATTTGCAACATAGACATGGTCT
GAGTAATTACTTTCTTCTACAGTGTTGTCATATGCAAAGCCCATGCCCTCGATGTTGTAC
AGAAATTGCTGATAGGGCATGGAAAAATCAGCAATTTCCCCAGCGCTATTTCTATATGAT
ATTGTCCTATAAGCTGTCGTCAATATTTGTCACCTAGCCTTTCATCAATCGCGTCAACTA
GTTTGTTAATATCCGCTTCTTCGCGTATAGTTAAGCCATTCAACTGAAACTGGATATAGT
TCTGCGTTGCATTGAAGCTCGTCGCCAGCTCTTGCATCTTCTGCTGATATGACATGGCTG
GCGAGCCATTTACGGCATCGATGGCACCTTCGGCCATGCTAGCTGCGGCTGCGGCTGCGC
TATCTGCATTCTTATCAATCCCGAGCGCGTACCCATCTACAAAATCGCCACCTTTAGGAA
CCAGCTTCTTGGCCGGCGAGGCGGATTTCTGTGCTTTTTTTACTGCTGATATCGCGTTAC
TCACCATATTAGCTGCGGCTTTTGCAGCTTCACCCGCTACAGAGTTAATACCAGAGGCAA
ACCCGTCCGCAAAGTTTTTACCTTCCTGCTTAACTGAAACGGAACCTGCACCGGACTTCG
CACTATTAGCTACACCCTTACCTGCGTTTTTGGCTGCTGGTTTTTTACTGTTAGCGCCAT
CGACAAAGGACTCCGCATTATCTTTACCTTCTTTAGACAAATCTTGCTTACTACCTTTTT
TCTGTAGTTCGCGTAGCCCTGCTAAAAATTGATTGACATTGACTTTACCATTTTGAAAGC
CATTTACCAGTCCATCAATATTTGTTTTACCTACGCCTTTGATATCCACTTTAGTGTCTG
TTTTAATTTTTGACTTTAATCCAGTCAGGTAATTATTGACGCTAGGAAGCCCTAAGTCCA
TACCTGCTTTTAGAGTAGCGATATCATCCTTACCAACCTTTGTTAGGTCCTTGTCGTATA
TTTTATCAAGTTGCGTTTTGTATTTTCCTTCAAGTTCATTTAGTGTAATGCTTCCCGTGT
CTAACCCATTCCGTAAAGTAGTGATATTATCTTGCCCTACTTTAGATAAATCATTGCTGT
AGATATTCAGCATAGATGCACCGAATTTTTCTTTTAGCTGGTCTAGCGTAATAGCACCAG
CTGATAGCCCCTCGCGTAAGGTGTCCATGTCCTTTTTACCAACATCAGACAAATCCTTCG
CGGTGATAGATTCCAGTTTGCTAGAAAAGAAGTATTGCAGCATAGGTAGTGCCTCTTCAC
CGCCAGCCTGTATCGCTTTAAAAAACTCTTTCGCGGTCTTGTTTCCATTTTTACCTAAAT
CAATTTTAGTATTTGATTCAAGGTCAAGGCCCCACTTTTTAGCCGTAGCCGGGATGTCTG
CATTTTTCTCATTAAGCCCTTTAATGAACTTCTCGCTTAACGTTGTTGCATGTGTTGCAA
TTTTATTGCCTGAAGAATCTACAGAGTCAACCATGCCCTGCGTATCAAGCTCAACTTGTT
TCTTTGCTTGTTCTGCGCTCATGCCTGCTTCCATATAGAATTTAACGAGGTTATCTTTAA
ACTCTTTTAGGCTGCCCTCGGCCTCTTTGTTATTGTCAGTTAAGCTCTCAATGTAAGCCT
CATTTTTCGCTTTAATCTCTTCTTGCATAGCTGCTTTATCTATATAGGTCTTTTTCTCCT
GTGACCAATATTTGATAGTGCCGTCTGCCTGCTGCACTTGAAGCTGACTTAGTTTTGTAC
CAGACTCGAGTATTACATCGCCCGTATTTTTGACGGACTCCGCAAGACTTTTATTTGTAC
CGGCAAATACCTTTTGCGCTTTATAGCTATTCTCAGCAAGTAGCTTACTGTTGCTCGCTG
TTAGTTGATTGTAGCTTTCCTGACTGATGTTCCCATCTGCTAGCGCTTTTTTCAAGTCTG
TGTTAGTTTTCTTATAATACTTTTCTGCCTCTTTAGTTGAGGCATCTCTTGCTTTTTTAG
CAGTCTCTAGCTGTTTATCGTAAGAGGATTTTGATATAGTGTCTTGGTTAGCACTCGCAG
CCTTGGCTATTTTCTCCTGGTCCTCAACTGATTTAGAGAAGACTTTGAGCTGCTCATCTA
GTATCAGTGTGGCCTCGCTATAGCGTTTTTGGTCAGCCGCGGTCATTTGTGCCAGATTGC
CATTATACTTATCTTTTAGAGCTGATACAGTGTCCATTGCGCCCTTGATTTTATTAATGT
TCTTATCAATAGAATCATTGACCTCTTTAGTCGCCTTCTCTGCTGATTTCTTACCTACCT
CACCTGTGCCTTTCGTGATAGTATCAATCTCAGTTGTTAATCTGCTACGATATGTTTCAA
GCGCGGTTATGGCTTTGCTGGCCATTCCTGAGTAAGCTTCGACCACCTCATTGGACATCT
GCTTTGCATTTTCGACTGTCGCTGTCTTCATCAGCGCCATATTAGTGTGCGCCGTGTCCT
TCATTTTTACAAAAGACTCGCCAGCTTTTTGAGTCCCTTTTGAAACACCTTCACCGTAGA
GAACAGCGTTGTCGATTGACTTAGTGACTTCTTCGTCGTGTTTTTTACGTGCAGATGTAA
CAGCGACTAGTGCTCCACCAACAGCCAAAATCCCCAGTCCTACACCTGCGATAGTTGCAC
TGACAGGATTGAGGGTCATCATTAAAAGTCCGATTCCCGCAGTAACTGGTCCAATAGCTG
CGGCTGTTGCTGCGAGTCCGATGATTAGCTTTTTAGTCTCATCATCTAGCCCTTTAAACC
ATGAGGCAAATTCTTTTGCAGCGCCTGCGATTTCTGTCATCACTGGTGCAAGTGCTGTAC
CTATATCTGCGATGGCATCTTGCAGTGCACGCATGGCCACTTCCAATTGATGATTACTTT
CTGCGGATGTATTGAGCTTATCTAGCGCGCCCTTTGTATCCATTAAGCCTGTTTGAGCGT
CTGTCATAGCGTACACGGCTTTATTGCCTAAATCCTCGAACTTTGTACCAAACAAAGCGG
TACCGAGCTGCGTCGCCTTCTGCTGGTCATCCATACCCTTCAAGTCCTTGCCAATTGCCT
TGAACATTTGCGCAGCTGATACTTCGCCTTTTTGATATTCTTTGAACATTTTTTTGGTCG
AGCCTGACATCTCTGCCATAGCTTCTGTAGTTGATTTAGAGCCATCTTGAATGCGTATAC
CGAATTCTTTCACTAGGTCGTTGACATAGTCTAGGTTATATGCACCCTCTTGCGTCCCTG
CGTCAAGAATTGCGAACATTTCATCTATAGAAAACCCTGCTTGACTGAACAGCGGGGCAT
ATTCTGAGATGTTATCAAACAGCTCATCCGAAAAGTTAAGGCCGTTTTGCGCGCCCCAGG
CAAGTTTCTGAAAAGCTTCCTCTGATGATATTTTGAAATTCTTCATCAGACCATCGCCAC
CGCGTACCACCTCGTTGACGTCTGCATCAAAAGTAGCAGCTAAGTTCATAGCAGTTACTG
TTGCTTGCTCTAGCTCTTTGCCATCCAAGTCTCTCATTTTTAACTTAACTCTTGTGAGAG
CGTCTGTTACCTCTTCTAGTGATTCACCATAGCCATTTGAGTAGATTGTTCGAGCAGTAG
CTGAAAGCTCCGCAGTCTGGGCTTCTGTCGCACCTAGTGCGCCCGTGATTTTACTTTGTG
AGTCCGCTACATTCTCAGCGGCTTGTATAGAAGCTGCGCCGATAGCAAGAACGGGGACGG
TGATGCCAGCTGACATCCCTGCCCCAGCTTTAGAGATGTTCTCTCCCGCTGCTTTTGTCT
TTACACCAAAAACACCCAAGTCTTTATTAGTCTTATCTAGCTCATTACCAAAATTTGCAT
AAGCGGTCTTGGCCGATAAAAGTTCCTTTTCCAGCGCTTCAACTTCCTGCGAGTTCTTTC
CATACTCTTTTTTAGCTAGCTCTAGCTGCTGCTCTAAGTTTTTCACCTGATTAGCAGTGT
TTCCCATCTGCCTTCCTAGAACCATCTGAGAAGCTTTCAGTTTGTCCGTTTCCTTCGCAC
CGTCGCCCATTGTGGCTATTTGTAGCTCCAGTTCCTGGTCAAGTCGTTCATTTGAGCGCG
AAAGCCTATCCTGCTCACTCTCAAGTTTTGAAAGTTCTTGTCTTCGCTTCGCTGATGAGC
TATTGGCTTCATTTTCAGACTTAGCTAACAACTCTATCTTTCGTGCTGTATCTATTGATT
GATTAGCAAGACGTTGCTCTGCTATTTGTAAATCCAGCAGTTTCTTCTCTAGATTTTGCG
CCTCTTTGGAATTGTCTCCAAAAATCTTTTTAGCCTCATCAAGATGCTGCCCTGTTGTCT
CTATCTTCTTGCCTGTGAGCTCTTGCTCTTTCGCAAGTTTACTCATTTGGCTCTCTAGCT
TATCTGATGCAGAACCCGTTTCTTTAAGCTGCTCTTGCTCTAATCGAAACTCTTTATTTA
GTTTCGCAGTATCTGCGTTCATCTGCTTCATAGCGGCGTTGTATTGCTGGCTATCAACCT
TAAATTTTATTTTCTTTTCGTTGTCTCTACCCATCTACTTTGCCGCCTCCTTCTGCACAT
GTTGTTTCCACGCGTCTACTGCGATTTTATTTTTCACATATCTGTTTAATTGAAAAAATG
GACGATTCCAAAATACCTCTTCACTAATCCCAAAAAAATCAACATAATAGCTGTACAAGT
CCTCTACAGTCCCAAATGTGACTTTTGGGAAAGCTACTTTCCCGAACTGCCTGCTGATTT
AGGAATTTTTTTCATAAGTGAGTCAGCAAATCCGCTGAATGTTTCAACATCCTGCTTTGT
GATTACTGCACCTATGCAGTATGTTAACTGGATGTAATCTATCTGATAAGAGCGGATAAA
CTCCTCGTAACTCAAGTATTCTACTTTATTTGCTTCTCGATATGCTGCATACAATGTGTT
AAGTTTAAGTCGCAGTGGTAAATCTGCCTCTGCTGTAGCATTCACTATCTTATCTAAAAA
GTCCTTGTCTACAATGCCCTCATCCTGCAAGTCCATAAATGTCGCTGCTGTAAGCTGTGT
ATCTATATCAACCATTCCGTGATTTTTCAATTCAATTTGAGCCATACAATTTAGCCTCCA
TTTCCAAGTAAAAAAAAGAGCCCATTTCTAGGCTCTTTTTGTTGTTATTATTCTGCTGCA
ATAACAGCTGTTTTCTGACTTACTTCTTCTGATACTTCGCTTTCCGCGTTGTATTTTGAG
ACAGCTGAAACCTTAGCGCTGTATACCGTTTCTGGTGATAAATCAGTACTTACAAATGTG
GTATCGGTTGTTTCTTCTGCTGTTAGTGCTCCCCCTAAATAGACTCTGTAAAAAGAGGCC
CCTTCGACTGAGTCCCACGCCCACGTGATGGAGTCATCCGTGAACGTCGAAACCCTCAAA
TTTTGGGGCTTAACTGGGAAATGTATAGTCTTCTTTGACCATATCTGGACTAAAGTCAGT
GTGCCATTTCTCTTTCACTTTCTCGTCTGTAACCTCGCTTGCTAATGCGTCATATCGAAG
GTTACCGCTTGAGTCGCGCATTGCTTTGATTGGGATTTCAACCTCTGCAACTTCCTCTGA
GCCGTTTTCTAGGCTCCATTTAATGCCGCCCGTTACAGACACATTCGGAAATGCAAGTAA
ATGAGGCTCTCCGTACATGTCGCGCTCCTCTGCTGTTAAAGCAAAGTTTGCTGTTTTAGA
GTTTGAGCCATACGCCCAGATGCCTTCTTGTAATCCTTGTGTGGTTAGACCGTAAAGCTC
TCGAGCGACGGACAGGAGGATATGTCCCGTAAGTGTTCCCTCCATCATTTCCGGTTTACT
GACCTCTTCCACGGGAACCCCTTCCGCTTTTCGTGCTACGGTTTTAATCGATGCCTCCCC
TTCGAATTTGGAAAACTCTCCGAAGAGAACGCCTTTTCCTTGTTTGCCCTCCTTATCCAC
TTTGAGCCAGTGTACATTAGAAAAATCGTAAGCAAAGTATTCTTTTTTAACTACCATGTT
TATATTTCCTCCTTAAAATTCTATTGCCCTGTCCAGGGCTTCGTTTAATGCTTCTAGTAT
GCGGGGTGTTCTATCTGTCATCCCCTCATTAAAGAAGTGTTGTGCGATGAGATTAGATGA
GCCTCGCCCTTCGTCAGGGAATGCTAAATACCCAAAAGAGCCTTTTTTGCTTGAGGCTCC
ACCTTTCGCTACTATTTCAAAACCTAGGTTCTCCATTCTCTTGAGTAACGGATTAGAGAA
TTTTGCATGGCTTTTCTCCCTTACTTTTTTAGCGCCTCTTTGACTGACTGGCATACGTCT
TATGATGCCCTCAATCGCAAGTGGTGCACCTTCCTTTTCAAGAGACTGGTTTATTGCTTT
CTCAACGTCGCCAGGGGAGTCAGCTATCTTTTTCAGTAGCCGCTCTAGGTCGCTAGCATC
AAGCTCAAACCTTACCATCTACATCGCTCTCCTGTTTTGAGTATAAGCGTGGTCTTGTTA
CAGTAATTTGCAGTATTGTGTATTCCTCTTTGGTATCCTTGTATAGCAGTGTATCCTCAG
TAGAATCCCTAAAGTTAAGGCCCATCCTCACAAGTACGTCAATTATATCCTCTAAATCTG
CTGCGGTTTCAGAAGTGGAAGGCGAGACATAGGAAACTACTACCCTCTCAATATAGGAAG
CCGGGCTACTGCCTTTTTCTATGCCCTCTCGACTAAAAGATATAAAATGGTATTTACTAT
TCTGTATCTCCTCCGTTGTTGGCCAGCCCCTAAAAACAGGTATCTCTCCCGAGGCTAAGG
TGTCGTATATGAAATTGTCATCAATACCGGCTGGGTTAAAAGGCATGTTATTCGCCACCT
TTCTGTAGATACCAAAAGAGCTTCGTTCTCCCAGCATCCCAGTCTAAGCTTACGACGTCA
TACTGCTCACCCTCAAGGACTACTTGACTTGGTTTTCGTTTTGAAAAACCGGGCTCGTAG
GGGGTCTTGACTTTTAAATCAATAGAAACATTGTCGCCCTCGGCTAACGCATAATCTGAG
GAGCGGGCTTCCATAAAGGCGAAGTAAAGCCTGCCAGCCTCAGAAAACACCTTTCCTACA
GCCTTCCCTTTAATTCGCTTTGTTTGTATGCTTCCATACGCAAGCAGTCCATCATTAAAT
ACATCAGTTCTCGCTTGAGTAGCCATTCACAGCACCGCCTTTTAGTCCTTGCTTAAGCTG
GAACCTTAGCAATTCTGAGCGATAGTCAGACTCAAATAACGAACCTACACCATTGCGCTC
ATATCGTACGCGGTTTTTCAGTAAACGCGTAGCACTGCCAGGTTTGCTGAAATCAATAGA
GCCACCTGCGATGTCTCGCAGGTCCTCTTTTGCTTCTTCGATTTGCTCATCGAGCGCGGG
GTCATTCCAGGTGATTGCGCACCCGCGCTTAACATATTCTTTTAAATCAAATTCACCCAA
TATCAGCACCTTCAATCAGCGATAGTAATTCCGCCTTAGTCGCTTTTGCATTGTATGTGA
TTCCTAGATTATCAAGAATTGCTTTGAGCTCATTGTTCGTCATTTCTGCGTAACCCGTAC
TTCGAACTGGTACGGGCTCAGCTGGGTGTATCTAACTCTTTAATCAAGGTTAGCAATGGC
TTTAAGTTCTCAATATCAAATACAAGGAAGGATGTGTTATCTTTTGGACGGCCATTCGCT
AGCTGGCGGGCTGCAAAAACGGTTTGGTCTTCGAGGAAACGATATTCTTTAGAAGACTCG
ATTTTCCCCGTTGTACCAATCCCCATAAAGTAATCGGTTGGGACCCCTACGATTAACTTG
TTCTGTGCAACATAACGCGATTGGATATTTTGTGCATTGATAGGTAACGTCTGCACATAC
TGCGCAGCGGATGTCATTGTCGTAATCGCTCCGAAGAACTTGGACCAGTATGTCAATGGG
TTAAGCACGAAAATGATATCCGAAACCGCTCTTTTACCGTCTAGTGTAAGAGGTGCCATA
ATCTCTTCTCCTAGCGTTTGTGGCAGTAAATCATTAAGGACCTTCGCCTCTTTTACTGGG
TACTCTCCTCCAACCACTGCCCCATCAAGGTCCCGGTCCATGCCGATTGGCATGTCTTTA
CCTGTACCTGTTACGATAGCTTTCTCAAGACCAATAGCTAATGATTCGGATAGCAGTGTC
ACAATAAACTTATCAATCCAAACTGGTCCAAGCTCTAACGTGGAGTTATATAGTGGGATA
AACGCAGTAAGTTTTGTCTGGCCAATTTCAATCTTTTGAAAGCCATTACTTAATTCCTTC
GTAATGGCATCTGTTACATCAGACCATAAGGCGCCTTCTGCATCGGCTTTACGATATAAC
CAACGAGTGATACCAGTGGTATTAACAAAATCAATTGCTGCTAGCAGTGGGTGCTGTTCT
TCCAGATTTTCAAAGATGCGGTCATACACGGTAACTGGGATTACTACATCCAGGTTATCT
AATCCTTTATTTTCGATAATGGTGTTATAGAAATCTCGCTCCTGTGTATTTAGCACAGTG
AGTCCTCGTTGCGCCATCACCTGGTCGTCTGTAAGCCCCGCACGTGCTGCTTTTTCTGCT
TCCGCTACTAATTGCGCCTGGAACCCTTCTGACCATTCTGAGATAGCTGCTGCTTGGACC
TTAGGGTCTTCTGATGTCATCGCTTTGTCAAGAACGGCTTGAAGCTGTTCCTTTCCCATT
TTTACTTTGTCTGGGTTTTTCATATTTTAACTTCCTCCTCAAAATTAAAAGCGCGTTCAC
TCAGACAATGCTTTAAAAGCATCGAAAAGTGGACTCGCCTTTGTTGATTTATTTGTTGCT
TTATTTGTTGCTTTATTTGTCACTTTATTTGACGCTTTATTTGACGGCTCTAGCGAACGA
AGTACATTACTATCCTGTATCTTAGCTGCGACCGCCATGACTAGTGCATCTAAGTCCAGG
GATTGCTTGGCTGGTTCGTACTTGGTTTGCTCTTCTCTTGCTAAGCTCTCTGGTACATTT
CTGAATGTATTCGTAACAGGACTTTTCGCTAATGCTACTTGTTGTAACGGATTTGTTACT
AATGTGGCAAAGCCTAGCTCATAAGCCTCCTGCCCCGACATCCACTTCTCCTCTGCCATC
ATGGACTCGATTTCGCTCACCTCTAAGGTTGTATGTGTCCTGTAGGCGGCGATGATAGAC
TGCTTACTTGCATCTAACGCGCGGATGGCTGACTCAAGGTCTGACTTATTTCCGAAAGCG
CCGCCTGCCGGTTCGTGTATCATCATCTGTGCATTCGCTGGCATTTCAATGATATCCCCG
GCCATCGCAATTACCGAAGCGATAGAAGCCGCCATGCCATCGATGCGGACATGGATTTGT
GCTGGGTGACGCACTAACTGATTGTAGATAGCTTGCCCCTCGTATACGAAGCCGCCGTTA
GAGTTGATGTTGACGTAAATCTTGCTAACATCTCCCAATGCGTCCAAGTCTTTTTTAAAA
TCAAAAGATGTGATGTCTGACTCGTACCACTGATATCCATCTGCTACGATGTCGCCATAG
ATATCGATTTCAGCAGTATTCGATTCTGTATCTTTTTTGAAATTGAAACAAGAAAATTTC
CGTTTTGTCATTCTTCATCACCTCCTTTCAAGTATTTATCAATCTCTGCATAGTTCTTCG
TAATGATATGCTCATCAGCCCAAGCCTCGTCAATTCGTTCTTTTCCAATAAACTCAAGCA
CATCGTTAACACTAAAGGCGCCAATGCGTACAAGAACCTCCATACTCCCCGCAATGTCCT
TCAAGTCGAAGGCTTTGATGCGGTCCGTTGAAATTTTAACGCAATTACCTGCTAAGTATT
CCTCTTTTGTAAATAGTTTTCTATTTAACTCGTTCTCAATCTGTTCGATGATAGGATTAA
TGCAGAATGTCAAAAAGTTATTAGTCATCTGTTCAATGTCCGCCACATCACCTTTTAGCA
GACCGCGCGGGATATGAAAAGCCATAGCGACAAGATCAATAACATCGTCTACCGCGGCAC
GAATATCACGGCTACTGGCTTGATTCTTTGTATCCGAGCTGCTGAAATCATCTAGCTTTA
GGCCCTCCTCTAGCGTAACTACGGAGTCTCCTTCGGCAAAAAAGTTCTTAAATCGGTTAT
TCATGAGGTCGTCGATTCGTTTATCGGCTTCTGATTCCTCATCACCTTCATTTTCGTACT
TGTCAAACTCCTGGTCGAAAAGAGCACTGATGTTAAGCACAAGCTTTCGCGCATTCTTCC
TATTATAGTTTTTAATAGAACCTGATATCAGTTTCCCATAGCTGTCATAAAGGCCATCGA
TAGTCGCACGAATTTGCTTGTTGTTTAGCTCTAAAAACAGTACGTCTTTCTCATAAAAAG
TACGCTGGAAAACATAATTGTTAGATTCGACAAATTGATAGTCATTTGACTTAACTGCAT
ATTTATTTCGCTGATATGAGTCCGCAACCAGTAACTGCATATCGTCTGTCTGTACAACCA
GAGCACCCTCATCGCTATATATGAGCTGTGAGACTAAATCATTTAAAAAAGCTGTTTTCG
ATTGATTTCTGTTTGGTTGTATGTTGAGACTGTAGTAGGTTTCTCCTTTATGGGCTTTAC
CATTTTTGAATGTTTTAAATTCGCACCTTGCTAATGTTTTCGCGATTAAATTTACACTTG
TTTGAACAGCTAATTGCTTGAAGTATATATTCGCTGTAACCTCTTCAATTAAGTAATCCA
TTCGCTCCTTTCGAGCTTCATATGAATTCTTTTTACTGCCTGTGCCCAGGCTCAGAAAAG
CATCTAGTAATCCCAAATTATCACCTCCTAGTAACTGTAGCTTCGTGGTTTACGTCTAAT
ACGTCTTATTTCTTTTAACTCACCATCTTGCGTCAGTGCGTGAATCAGCGCCATAAACCC
GTCATTCTTGCGCTTCTCGGGGTCTATTTTTTCAAAGCTCACATTGCCTTTTGTATCGAT
ATCCAAATAGGTATTATTTGTATACCAGCGCATCATCATGTCGTTTCCGAAAACAAGTTT
ATGCTTGGCGAATAACATGTCGATAAGAGGCAGTACTTTTGTGTGTGTCACTTTCCCGTT
TCGGACAATCCATGGCTCAAATCCGCGTGACGAAAGCTCAGGTTTCATATATTGATACTT
ATAGTCATCCATGCAGACCCGCTGTATTCGATACTTACGAGCTTGCACTTCAAACCAGTC
CGCCACAATGTCTGGCTCTATTGTTTCACCCTGCACGATTGTACAGAGTCCTTGTTTTAC
CGCAGCCTCAATATCAAAATTAAACTTCTGAACGACTAACGCCGAGGCGGGGATAAAAGT
GTGATGTATCCAGTAGCGTTTGTCTGCGACTTTAAAGAGCAATCCCACAGCGCAAAAGTC
GCGCACGCGTGCGTAGTCTACCGCTCCTATACAGTTCTGGCCAACTAACTCTGGGAAGTC
TTGATTAGTCGCCAGTATGTTATCCCAAGTCGCAACTGCCGTCGCCAGGTTCTCAGTAGG
ACAGTTCATTCTCTTTGTCATGAACTCAACCATAAGAGAGGGTGTCACTTTTGCAGTCTC
GTACTCTTGCTCAACTTGAGCTCTGAGGTCACTGTTATAGCGCAGCATCGGGTTAGCTTT
TTCCCAATTTCGCGGGTCGTGGACTTCCTCTGGGTCATCCAACTTACACATGAATGGAAA
TAGTTTTGAGTTCGGTAATTCCCCACGAAGCACCATTTTTGCCCGCTCTTTTATATCATC
TAGAACGCTACCTCGAATATAGCCGTCGGTTGTCAAATAAAATCGACGAGCAAACGGAAC
CTTACCCAAACCAGTAGTGTGGACATTGAAAGACTTATAAGAGTCGTAAGCATGCGCTTC
ATCAAAACCAACTGCGCCTGGACGTCCGCCATCCTTTGTCTTTGGATTTGAGGTTCTTGC
TTTAATAGTTGAACCGTTTTTCCGATTCCGGATTTCAGTCTTACTCCAGGAATATCGTCT
TTTCATAAATTCTTTATTGTTCTCAAGCATGTCTCGAATATCTTTGAAGGATGTCATCGC
TTGCTCTTCTGACGTAGCTACAATATCTACGTTATAGTTTTTGACATTGTGGTTCGACGT
AGTAAGCTCAAACGAAGACTCAGACAGAATGGTATTTTTACCAAAGCCGCGTCCTGCGTA
TATGAAATATTCGTTAAACATGAGTTCAAGCTCGCCCTGTTCATTTCTTACAAAAACGTA
AGTGATGAAAGTTAGTAAGAATTTTTGAAAAGGATACTGCTTGAGCTTGAAAAAACGCTC
TGCATTTGCAAGAGCGTTATCAATTCGTTTATTATCTACAAAAGCATTAGGCGCATCTAG
TTTAGCTCGGAGAAAAGGCATGAGGTCTTTCATTTCTTGTGAGCTAGGAACCTCCCCGCT
ATCTACCATGTACATCCATTCTGATATCGCTGGATGGTACTTATACGGTATCATCTATAT
CCCCGCCTGTAACATCTGCTGCCGCCTCTGGATTCATGTCGAGATATGCGAGAATACTAA
GCATTTGCTTATTGACTTTTTGCTGTTCTGGGACAGAGTCATTTTTCTTCATGCCGTGCA
TGCCTACTACAACAACTCCGCGTTCTGATATATCGAGCTCTAGCTGGCATGCGGTATCCC
ACAATGACATGTACTGCTCTACTATATCTAAGAAAGGCTCTCTTTTTGCATCCTTCACTT
CTAAATGTTTCAAAAGTGAGTTTCTGATTTTACCACGCCGTTGCTTGTAGCTCTGTGATT
TTGCTAAAATTTCCCAGCTCTTATTTTCTGCCATTTTCCTCACATCCTCTCACATGGGAA
TTTAAAAAGTTGGACACCCATGCCCCTTCCCCGTTGTTCGGTTTCCCAGAAACTTTGCCA
TTTGGTTTGACCGGGGGGTGTCTAACTTTTTAAAATTTACCAGCGCTCTTCGTTATCAAA
TTTCTTTTTTTGTTTCTGTAATTTTTCTGGATGTTCTTTGTTGTGATGCATCTTGCAGAC
GCAGACTAGGTTACTTAGTGTCAACGCTAGTTCTGGATGCTCTCGCACTTCTTTGATGTG
ATGAACAGCTTCGCATTTACTCTGACTACCTTCCAGCTTGCAGAGTTGACATTCATGATT
GTCTCGCTCTCTTGCTTTTGCTCTTACCTTCTTCCACTCCTTGGAGTTGTAGAACCGAGT
CATGTCATCTAGCAGTATCATTCGAACTATCTCCGCTGTTGTCATTTATAGCAATCTCGT
GACATCTTTCGAAGTGTGACCGTCCCACTTAGGGGCAAACTCTAGCTCCATAGCATCAAA
GATATCCCAGTAATAGATAGGATAGTGATATGAGAACTCCCCTTGTGCAGTTGTAACTCC
TGCAATGAAGTAGCCATCATACATAGAACCATCCTCATGCTGCTTAGACTTCCAGCTATT
AGTGGTAGCATTACAAATGGCGGCAAATAATATCATCCTGTGATAATATAACTCCTCAAA
TGTGTGTGAGCCATCTGATACTTTACCTTTGTCCTCTAATGATTGTATTGACTTATTGAT
TTCATCTACTGAATTCATCCTAATGCACACCTGCCTACAATAAAAAGCCCAGCGCACGAA
GCACCAGGCTCTTTCTATTAGTCTTATTTATCTTACAATATCATAGTAGCATATAAGTTG
TGCCCATTTGGTGCCCAAAAAGTGCCCAGTTAAATCTATCGTTTAAATATATCAGAGACT
CCATCGAGGCCAAACATTAGTACACCCAACACCTCAGAGGCTTTGTTAATCTCTTTGTAT
ACTGTTCTTCTGTCTATGTTATACTTCTCGCTTACTTTCTCAGCTGTTAACTTCTTAGTA
TTAAGATACATATCTCTAATTATTTTAAATCGACGGCTGTCCTCAATGGTTCCGTTGTTA
CAAGCTATCTCGTATGTTAACAGAACGTTGTCAACGTATTTCATCATCAGTTCTGTCTTG
ATTTCTGTATCCGATAGTGACTTAATGTCTAACGCTTTCCCACCCATGAGATTTAAGAAT
GGCTCCAGTATCGTCAAATCCTTCACTACTTCATCACAATATAACTTTAGGTTGCGATAG
TTCTTTAGCAGTAGTTTGACATTTCGTAGTCGCCAGCTGTGGTCTTTCTTCTGCTGTTCC
TTTTGCAGCCTGCTGTACTCTTCTGTAGCTGTCTTCGTAGCCATTGCTGTTACTATCTCC
AGTTGTTTCTTACTCAACCCAAACGTCTGTTTACTCATTAAGCATCTTCCTTTCTATTGA
TGCTGTCTTTCTCACTAAACCCATTCGGATATCTAGCTTCTAACTTCGTCACATTGTTCT
TTGCTATCTCTTCTAGACTAATCCCCAGTATTACAGCTAACTGAGAAACGTACCACATTA
CATCGCCAAGCTCGGATATTAAATCATGTCTATTCAGTTCGTGTCCATGAAAGGCGTGCT
TTTTGATTATATCAGCTACCTCTCCGGCCTCGCCTGCTGTCCCCAGCGCATAATTTAGCA
GACCCATTGTATCTCCTTCGCCGTGCGCTATATTTGTTCGCATCGACTTTCGCTGATATT
CATTTAAAGTCATTTCGTTGTTCACGCTATCTCCACCTTTCATCTTTTTTAGCTTCCTTA
ATCTTTGCTTTAATTGCTTCTAGCAAGGCGTTTTGCCCATTTTCTTTTCCTTGCAAGACC
TTAATTACTTTTTCATCAAGCGTATTTTTTGCAACAAGGTGGTGCACAATAACTGCACTC
TCTTGTCCTTGTCTTACGAGCCTTGCGTTTGCTTGCTGATAATATTCTAAACTCCACGTA
AGCGAGAACCAAACAGCAATATGCCCTCCTTTTTGCAGATTCAAACCGTGGCCAGCTGAT
TTAGGGTGTACTGCGAGTAACGGTATCTTACGACTGTTCCACTCGTCTATTGTCTCGTCC
GACTCTAAGGTTCTAAGGTCCTTGAACTTCGCCTTTAAGCGCTCTAAATCATGCTTGAAG
TAATAAAAAATAAGGATAGGCTCTCCTTGTGATTCTTCGATGATGCCCTCTAATGCTTCT
AGTTTTCTATCGTGAATATGTTGCACATTCTTATCTTCGTCATAAATAGCCCCGCCCGCA
AGCTGTAACAGCTTGTTGGATAGCACTGCTGCGTTTACGGCTACTATTTCCCCCTCCGGG
AGAGTCAACACCAGCTCCTTTTCAAGAACTTTGTACTTATTCGTCTCTTCTGCACTCATA
GATACCTCGATAATGTTATCTGTTCGAGGAGGTAATTGTAGATAATCTTTAGCTTTCATG
CTTATACATAAATCACTTATTTTCTCAAATATACTATTTTCTGCCCCAGGCCTAAGAGTC
CAGCTATAGACCGTGTAACCGTTATGTTGCCCTGGGGTAAAATATTTATTTCTGTATTTT
GTTACGTGCTTCTCTAGCCTTTCCCCTCTATCCAATAAATACATTTGAGGCCAGAGGTCT
ATCAAACTGTTTGGTGCTGGTGTTCCTGTTAAGCCCACCAATCGCTTTATTAAAGGTCTT
ACCTGCCTCAGAGCTTTAAATCGTTTCGCTTGGGGGTTCTTGAATGCAGAAAGCTCATCA
ATCACTACCATTTCAAACGGCCACTTCCGACCAAAGTATTCTACTAGCCAGACAACCTGC
TCCACGTTTATCAGGTAGATGTCTGCCTCTTCGTTTAACGCTTCTAGTCTCTTTTTCTCT
GGGCCTATTATCTTCGAAATGGTTAAGTGAGAAAGTTGACTCCATTTTTTCACCTCATCG
CTCCACGTTTTTTGCGCGACTTTTAGAGGTGCTATTACAAGAACCTTATCTATTTCTAAA
TAGTCATATTTTAAATCGTTAATTGCCATCAGCGTCGTTAATGTCTTGCCTAGGCCCATG
TCAAGCAGTAAACCTGCTGCGGGGTGATTAATTATCCAGTTTCTACTGTAGTTCTGATAC
TCATGTAATACTGCTTTCATTTACTAAACACATCCCTGATAAACTTATCCACGCCCTCTT
TACTATCTATTACGAATACTAACTTATTCAAATCTGTTAGTTTTTTTATCCAGAATTTCT
GCAAAGGACTAGGCTCCTCCCCCGGCTTTTTTAGCTCAATGAAAAAATCAGCTTTTTGGT
TCATTGCAATTCTGTCAGGTACCCCCGAATTTCCAGGAGACACCCATTTCAAGCAAACTC
CTTTTCGTTTTTTCACCTCGCGGATTAAATAATTTTCGATATCGTTTTCAATAATCAAAA
TCGCCACCTCCAACATTTCAATTTCACATTTAAAATCAAGAGTGTCAACAAAAAATAGGT
GGTTTTATCTTATATACGTGTATAGGCGTATTCAGGCGTGTATATGCCCATCGCGCCTTC
CTAATACACCTAAACTACTCTTATATATAAAAATATTGTTGTTTTGTTGACACTAAGTCC
TAACCACTACGGGCAGTAAGCTTTTACCCGTCAACAAGAGGTGTCAACAAAGCAAAATCT
TGTTGACGGGTATAAAGACCCACATTGTTGACACTTGATAAGTTTGTTGACACCTCTTGT
TGACACCTATTTTTCACAAACTTCTTTACTCCAATAAAGTAATTCTAGTATACGCTCGCT
GCCTTCCGTACAATTTTCCGAAGCGTAAAACTCCTTGATTATCTCTCCAGTTTTCTATAT
TACGAAGCGCATCATTTATCTCACGCGCTTTTTGCTTTGTTAACTGTTTTGCGTCGCCAT
CCATTAACTCGCACCAAATTTCCATGGCGCAAATCTTGTCTCGCAGCACTAAGTCATCCC
GCTCGACCTCCTCGACCTCCTCGAAGTCCTCTCCCCTTAAAAACGCCCTTCTTGCGGCCA
CATTCCAACTACTCCAGTCAGCAGGCACAGGAGTTTCGAGATACTCACGGATGAGCCCCT
CCAAGACGTTGGACTCTGTAAACTTAGCTTGTTGCATTCTTGCTTGGCTCTCCATTTCGC
CTTGCAGATATAACGCTTCCCCTTCTTTGTAGCGGACAAAAGCCTCCGCCCAAATTTGGT
CCACCTCATCTTCTTTCAAGTCCGTAAATACTGACTTTTCACCAAACCCATGAACTTCTA
CAGGCCAGAAACGCCGATTACCTGTTCCATCTCGCAGAAAGGTGTTATCGTTTGTTGTTG
CTATGAAAATGCATTGTCTGGGAAAGCCTTGTACATTCTCACCATATGCTACACGGAAAC
GGTCTTCTCTGGCTGATATAAATGCTTTAGCTTTCTCCACTTCTGTTTTATTCAATGCAG
ATAACTCACCTAACTCCATAATCCAGTAGCCTTGCAGCAGCTCGTACGCTGATTTACCAT
GCAAATCCTCTAAGCTATCCGAATACCATTCCTTGCCTAATTTGTCTAGCAGTGTGCTTT
TACCAATGCCTTGTGTCCCAGTTAACGTAAGGACTTGATCAAATTTGATTCCGGGTACAA
GCACCCTGGCCACAGCGGCTGCAAACGTCTTGCGAGTCACAACCCTCGTATATTCCGAGT
CCGCCGCACCTAGATAATCTATTAAAAGTGTATCCAGCCGCTCTTTCCTATCCCACTCTA
GTCTACTCAGATACTCCCGAACTGGGTGAAAACGTTGGCGATGCATGACCTCCCTGAGTG
CATCTTTGATTTTGTCCTTACCACTGATTTGATAGACGGACTCAAGGTAATTGCGCAAGG
CGCTATCATCTAAATCATTCTTTTCGTCCACCTTCTTCGTGGTTTTTCGCCAAGGCACAT
TACCAAGGATAGACATTCGATAATTAAATTCGTTGTAGCCAAACTTCCCTCTCAGGTTTG
GGTCATTCTCTAAAATCCTTAGGATATTCGGAGCTGTGGATTCCACTTTGCCATTTCGAT
TGAGGGTTAGCTTCTTCATCCAGCTCTTATCTACTTCTTCGCTTTCCTCATCCACTTCGT
CCAGCATGTCTGCAAAATCTTCTAATGCACTTGTAAGCGAGGACTCAACTAGATGCTCTT
TGACACTGTCATCATTTCTTGCAAAATCAGCCATAGCCATAAATGAAGGCAAACGATTAA
CCGGAGTTCCTTCTTGAGCGTCATCATCCTGTGCACTAAATTTGTGGATACGCACTAAAT
CAAAAGCATTTACTAGTTTCTCGGAAATAGGGTCGGTGCCATGATGGCTATAGGCAAATA
ACCCATTTTCATATAATACTAATCCACCTGCTGTGCTTCCGTCGGCATAGGTGTATCGCC
CGTCCCCGGTAGGCTCATATCTATCTGGCAAAAAAGCCTCAATGGCATCTTGAATCATGT
AAGTTTTACAAAATGCTCCAACGATGCCAGGTTTCTCTAACGGATTACCTTGTCTATCAG
CCAATTTCTTACGTGCATTTTCACGTCTGGATGACTCTGGCCAAAATGACGAGTCTGTCC
AATCCTCGTAGCGGGCCAGCACCTTATCCGGGTCAAGCCATGCGCCATCTTGGTAATGAA
ACTCAAATGTGCCATCTTTCGCGGTGCTTGGCCAGTACATTAAACGGTGGGGCTGATAAG
TTGTATCATCAAATACATCGATATCCAAATCAGCTGCAATCCTTCTACTAACCGCTTGAT
ATTCATCTGGTGTAACTGCTCTTGTCAGCGGGATAACTACCCGCAACCGCGGCTTTGCAT
CAGTATGCTTATGCGTTGAGTAAACAGCACAAGCAAAGTTGTAAAACAGCTCTATCTCTT
CCCAGAGCCCTGGAGCTGCAAAATCGGCATCTAGCGTTATCAGTTGACGCCATTTTACAT
TTTCGGCTTTACGACGTCCTTTTAGCAACGTACCACCTACGAACCCACCAACGTCTTTTA
TCACAGATTGCTCTGCTTTCGACATCTGCAAGTATTCGTCGATAGTTTCTTTCGTTCTTG
TCGTCTGACTTATTTTCTCCAGTACTTTTTGCCATGAAGTTTCTTTGTTTTTCCATGCTT
TTTCTTTCCGGCTTTTCCCGACAGCTAGGGTCAGTTTGCCATCTGCGGAGATAGCAATAT
CTTTCGCATTCAATTACTAACCTCCTTTCTTAAATCAAAATAGGGCTCAGATGTTAAAAG
CTTTAATTATTTTGTCGCGTAGCTCTTCATCAACCCACACGCTAGTAACTTCGCGTGATT
TCTCAGCAGTGAGTGAGAGTAAATGAGCCTTCATAATAGAGCTGTATCTGATTTCAATAT
CCGCTCCATCTAAATTGTTGTACTGCTCTTCACTAAGTCTTAACTCCATGTGTTTAACCT
CCCCTCTGCCGCCTCGATTCCTCCGATGTTGTACCAATACCTACAATGAAAACATTGGAC
GTGCACAGGATTATTAGCATCTATGCTTTCAAATACTGCGAGAGTCTTAGCGCTTGTATC
GGGTTCACCACAGCGTGGACAGAAAGAAGTTGCATCGTCGTCACTATCTATAAAATAGAA
TCCGGCTCTTTCCATCTTGGCTCACCCCTTTAATTTCCAGGCCTTAACAATTCGCAAATC
GCAATACGTGAAATCATGCGCCTCGTCATTGCAAAGTCTTTGCACTCTAGCGGCGGCCTC
ACCTAAGGAATATTCGCAGGCTATTTCGGACCATGTCCCGCCGCGATTCTCATACTCAAT
GTAAAAAATTGCTTCCATATTAGCTTTCTCCATTACAAACTCCTTCCGCTTCTATGACTA
CAAAACTATACATATAATTCCCTAAAAAAGTAATACACTTTTCCAAAGTCACATGTGCAG
GGTCGCCGATGCATTCTAATTCTTTTGTTGTGTTATCATTCTTACAATACTCACACATTA
TTCCGCCACCTCTTTCCGAAGTACGTATTGTACAAGCCCACCCATCTGCTCAATATTATC
TCCCACATAAGTGGATGTCAGGATTTTCCATCCGTCATCAAGAAGCTTAATAAGCTCTTC
TCCCTTATCAGCAAGAAAACCTACCTGAACTATTTTATGTTTCATTCTGCCACCTCTTCC
TCCGGAGGAGCTATGAGCTCTTGTTTTTCATGGTCAATCCAAACTTTGTCGCCGTATTTT
TTATATGCAGCGCGTTCCTCTTCTGATAAAAATCTCGCTAGCATATACCTGAAAGGGAAA
CCGATACGGCAGCTCCCTTCACCTTTCAACCGAAGCTCAGATTTTTTTACAGGAGGCAGC
TCAAAATACTGAGGAGCCGTTTTCTCTAAATAAGCTACTGCTTTCTTCCCTGAACTATGA
ATTTCAATGTTTTGGACTCTCCCTGACATCATGCTGTAATAGTAGGTGATTGCTAGTTTA
CTCATTGCATTTCGGCCCCCTTCAAATTTTTATCGATTTTCGTCATTTACCTAAGTCTCC
TTACAGTTAAACCAAATGACGTTTCTATATTCACTAATTCCACCATCTCCTCTACAGATT
TTGCAGTGTAGATAATCTCCTTAGCGCGAGCCTTCTCTTTCTCAAAATGATGCACATTGC
CCAGACGTTTCAAAAGAGAAATTTTAAAATGGTCCAAGTCCGTATCTTCAATAATGTATC
TGTTAAAGACTTTTTTAACGCCATTCATATGCGCGAATAATTCGACAGAGTAGGTACCTA
TTTCAGTGAAGACAATCATTCCCACCACCCCGGAAACAGCTCAGGATTATCCTGCATATC
TCCTATGACCTCATGGTGTGAAGCGACGGCGTAACTTTCATTAGTGTTTCTATGCCCGAG
CCTGTAATCCGATGCCTCTAATACAACTACAAAGCCTGCCTCTTGGATAAGATAAGCAAT
GTAACCTATCTGGCCTTTAGAGTTAACAACTATATCTCCTTCAAAAATCTTCTTGCCATT
CTTATCTTTTAATCCTATATATTGTTCAAGTACAACACTGTCTGTTATATTCTCAGTGCT
GTCATCATGCCCTAAATCGCCATAAAGCACCTTTCCCTTTTGTAAATCTAACGCCAAATC
TGCAATGCTATTAGTGATATATCTGTTCTGTGTTTTATTAAAAACTCTAAACTCAATCTC
TCTCATGTCTCAACCTGCTCCTTCACAAAAAACACAAGTTCTGGCAATTCTTCAAGTCGT
ATTAAACATGTTGAGCATTTAACAACGTCTTTACTATCTTTAACCCACAACTTACCAAAG
TTACCTTTTAAAATCATTCTTGCAGCTGCTTCGTTTGAAATCTGGCTATACCGCTCCACT
TTTTGTCCTCCCTTAAATGTGGCATCTTTGCTCTTCCCACTCGTACCTAATCACTTGAAT
CTCTGAGGCCTTTACTAAATAACGCTTCTCGTTACTCAGACACGTAGCAACTAATAGTTT
ATGACTAAGTATCTTGTCTACCTTCAAAACCGTGTTTTTTGCAAGCAACACACTGACCAA
GCCATCTGCACTCTGCGTGAGAGTACTAGACATAGTCTGAACTCTGTCACCTTTCTTAAT
CACATTCAACTACCTAACCTCCTCCAACAGTTCAGGTTTAACTCTTAATATAGTAGACCT
ATGCACAGGTGGATATACAAACTCGTCGTCTGTGATTAAATCATATTTAGGCTCACCACA
TTCACACAACCCGCAATATTCCGCTGCAACGGCATGGTGTTCAATTAAATCCCCTAGTAT
CACTCTCTCAACCCCCTATCTGTAATCTCTGCCTCCAGCACGACGAGGCGCATGTTTTTG
CATCTTTAAATCATAGTCAAGTTGATAAGCAATAACGTCAGCTAGAATGGCATTAAGCTC
TATAATAGAAGCATTTAACATCTTTTCGCTGATAGTGTTTGCATATCCTCTGCTATGCAC
TTTTACTGGTGCAAGCTGCTGATAAATCATATTTATTAATTTTTGTCTTTCACTTACCAA
GGCTAAAACCTCCTAATCCTTCATATAGAAATCTGATGAGAAACCATCGCCTTGAAGTGG
TAAACCGGGAGCCCACGAAATTGGCTCTGCGAGTATTGCGTTAAGCTTATCTACAGAGCT
CTCCGACTCTGGCACTTCCGTGATGGCTTCATCGTGAACGTGCATAACTGTGCTGATTCC
TGCGTCTTCAATCCGACGTAGTGATACAGCCAGACAATCCCGCGCAATTGCTTGGACAAT
GTTCTCGACTAACTTCCCGCCGTATGTGTACTGTTTCCGCCAGCCTTTGTCCGTGACACC
TTCGTAGCAAATTTGAGGTCCATATTTCCCAGGCACAAGTTTAGCTCTGAAATACGCTAA
GTTTCGACCACTTGGTAATTTAATGAATAGGATGCCAGCTTTATAATAGAAAGTAAGCCC
TTTGTATTTCTGACTTTCACGAGTAGAGATAGCTAATTTTGCGTGCTTCTCTACGCCGCG
CCATAAACTAGTAATCGCAGGACTTGCTTTTCTCCATGCATCCACGATGCCTTGTAGCTC
ATTCTCTTTCAAGCCCATCTCAAGTGCCCCCATAGCGATAAGCGCATTCACTCCGCCGTT
GTATCCCAAGGCGAGCTCCGACACCTTCCCTTTCTGACGCAAGTTTTTGTCCACCTCTTC
AATTGGAATATGGAACATCTGAGAAGCCGAAGCCTCGTATATCTTCCCGTGACTGTTAAA
TACATCTAATCGCCACTGTTCACCTGCAAGCCACGCAATAACACGTGCCTCGATAGCACT
AAAATCGGTAATGTCGAAGGTGTAGCCATCTTCCGCAATAAAGGCGGTCCTAATGAGCTG
AGAGAGCACGTCAGGCACATTGCTATACATCATCTCAAAAGCTTCATAATCACCCGCTTT
CAAGTCCTTTCTAACCTCTGCTATGTCTTTGATGTAATTTCGCGGAAGGTTCTGAACCTG
GACCAGACGACCAGCCCAACGGCCAGTGCGGTTAGCTCCGTAAAACTGGAGCAGCCCTCG
CACACGTCCGTCATGACATCTTGCATGTTGCATTTTTTCGTATTTCTTGATGCTTGTTTT
TGACATCTCTTGACGCAGTAAAAGCATTTCGCGTACGTCCTCATCAAGCTCCTCATCTGC
GAGTAACTCTGATACCGAATCTTTATTTAAACTGCTCACTGGATAACCCATATCAGTCAG
CCAATCTTTTAGCTGTTGCACGGAGTTCGGATTTTCTAACCCTGTTAAACCCTTCGCTTT
CTTACTAAGGCTAGCCTGATACCTCTCTTGACATGCAATGGCATGCTTCACAAGGTCAAC
GTCAATCCTAACTCCTTTGTCAGCTATGCGCTGGTCCAATTCCCAGTTGCGTTGCTCGTC
TTCTGGGAAAGGGAACTTAGCAATTTTTTTAGAGATTGCACGCTCTACCACTACGTCCTG
CCTACAGTATTCGATAAATTTAGCCCATTTTTCTGATGCGTGCTCTGGGTAGTTTCGTGT
CCGACCACCATTCGCTTTAGTGGGCTTGCAAGGCATACAGAAATATCTTATAAGCGCTTT
ACCTTCGTTGTCTTTCTCCTGTGCAAGTCTGAGCGCTTTGGACATCATATCTAGGCTAGC
TGGCAGTCCTAAAAGCGTGCCATGGACCATCGTACACTGCCATTGCTCCGGGGGCATTTG
GCGATTGTAGTATTTTGCAAGGCATGTCCTTTCAAAGTTTGCGTTGTGTGCTGTTTTAAG
CACTCTACGGTTATTAAGGTCCTCGAGCACAGTGTCCGGGATTTCATCAATTGTTAGGTC
TATGGCCTTCACAGGCTCATCATCGTATGCATAAGCGAAGAGGAGGATTTCAAAATCTTC
ACTCTCCGTATACGCATATACACCACAGTTAGTTAAATCACGTCCTGAGTATGTCTCAAT
GTCAATCCGTAGAACTTTTTGACTCATAGGTCATCTTCGTCCTCGTCATCATCATCGTCA
AAGTCGTCATCGTAATCATCCAAATCATCATCAAAGTCATCCACTGCGCTCATAACCGCA
AAACCTAAGGGCTCTCCATCTTCTAAAAATAGTAGATTATTCAGACCAACAGCAATGCCT
TTACTGCCATTACTGTTGTAAGGGAATAAATCAATGCTTGCGCGACCATAGCAACCACTG
TAAAATTCCTCAGCCGTTAGTTCTTTTCGTTTTTTATTGATGACCCCAGGCTGACGTTTG
CTATTCGCATTTACAAAATAAGTTCCTTCGAATTCTTCCATATCCTCGCGCTCTTCGTCT
CCATCTCGAAGCGGTGTTTTTAGATTTTTTGGCGCTTTACCATTTTTACCACCCCAAAGA
CTGATAGCCTCTTTACTCTCTTTAATTTCAGCAATTGCATTCTTAATAGCTTTGAGGGTC
TTTTTATCCGTCTTGTCAATAATCAAGCAAACACTGAAACGTTTCTCTTGCCCTTCTTCA
CCTGCCCACGGTTCGAACACGTGCACATAACTAAATCTAACTTTTCCTGTTTTCACTTTT
ACCATTTTTCTATCGACTCCTCTAAAATATATTGGTCTATCATTGTTCAACATTTTTTCT
ACTTGCCAGTCTGCAATATCACCCATTGTTAATCCTCTAAATCATCTGCGAAGTCATCTG
CCGCATCCGATTTCAACTTAATAGCTTGTCTTTTATCTGTTTCAACTACGAGCGTCGGTT
TACCAGCTGGCTTTTCAATTAAATCACCAAGTATCGCACTAACTTGTTTTTTGCCAATCA
GCTTCTCCATGTCTGTAAGGCTAATGAGCTTTTTACTGAGCAGTTCTTCTTCTGAGTACC
CCTCTAGCTCCATCATAGCCTGCACCATCTCCGCATCTGCATACCTTCTATTACTACGCC
CCTCGACGAGCTTCCATCCCGGAAATTCGATGCCTCCAGACTCTGCCTCTTTTAACGCAA
AGCTTTTCACATCCTCCACCCAACTTTTCAGTTCAGCAACCTGGCCAAGTACCTTTGCGA
TTTCATCTGGTTGCAACAGGCGTGGGTCTTTGAAGTCATAGCTCGTTAATGCTAGATTTG
CCTCAGCTCGAGCTTTGCAGATACTACGGGCTCGACAGAATTTACACCAAGGTCCCGGGT
TAAGTTCTCCTTTCCCCGCATCTGCAAGTAGCGCTGCTGGCTTTACGACATTCTCAGCCC
AATCTAGTAAATCAGATACCTCCATCTCGAATTCGGTCACATCATCAAGTCGTGGCTGCA
CGATGGTCATACGCACGGTATGCAAGTCATAGTCCAGCTCAAACGCGTTATAAGCACCAA
GGCCATACAACATGAGCTGGCTATTCTCTTCTGCTGAAACAGGAACGCCCTTGCCGTATT
TTAAATCTATAATCTCAACAACACCATTGCCTACGATGACGGCATCACCTGTACCGAAAC
CACCCCTCGCATAGCTGGAGTAGTCCAGTTGTTGCTCAATAGAAAGAACTGCATTTTTAT
CTGCTGCATGGGCCTCTTGAAATTTCTCAATCACGATAGTTGTATACACCTCTACGTGGT
CAATCATCGAAGCATCATATAAACTATTTTTCTTTAAACGGTTTAGCTTTCTAGCATACT
CCGCTTTAGCTACATCGCCATTAAATTTTTGAAGCAGTAACTCAGCGAAGCTATGTGCTA
GCGTGCCCTCTTGAGCAAAAATACCGCCATTTTTCTGTTCTGGAAACTTTGCCTCAAGCG
CAATGGATGGTGTGCAATTCAGCCAACGGCTTGACCCTGACGCAGATAGTTTCGCGTGAA
TCTCAGGCATTTTACAAACCCAGCTCCTCTTTTAATTCTTTGACCTCAGCAGCAAAAGCA
GGATAATCTTCTTCTTCCAATGCGGCTAATGCTTCGACACCAAACATATTACGCAGGATT
CGCTTAACTGGCTTATTCTTTTTAGCTTGGACGAATGGGCGAACTAGCACACGTAACGAG
TCAAGTGTGACCTCTTCTTCGCCTGACTCATCCTTCTTAGGCTTGGTTTTTTTACTAGGC
TTATTTTCGGAGACTTTTTCTTTTTTGGATACTTGGCTAAGTCCAAACTCTTTCTCGCGC
TCGTCTAGCATCTCGATAAAGCGCTTATAATCAGCAGGTTTTAATTTATTCAGAGCAGCA
ACTTTAAAACCAGTCAGCATGACAAATTTTACTTGTACATTTTTGGTACCCCCCTCAAAT
CGGGAAACTGCTCTTTTAACATCCGCAAGTTTGAGTGGTTCTTCCTCTTCCTCTTCTTCC
TCTTCTTCCTCCTCTTCCTCTTCTTCTTCTTCCTCTTCTTCTTGCTCTTCTTCTTGCTCT
TCTTGCTCTTCGCTAAGCCCCTCCACCTTAGCAGCAGGTGCCTCTGGCTCAGCTATTACC
CTAGTAGGCCCTTCCTCTGTTCCTGACATAAGAACTTTTAAAACTCGTTGTAGCTCCAAA
GCATCCTCTACCGATTCAATATCAAAAGTTAATTTCATCTATAAACCTCCACTTTTCTTT
TTATTAGTTTCACCTGTTTTACTGGAATTACAAATCTGTCATGTGTTGCGTCTTCTACTA
GCAGCCCTTCATAACCGCCATACATGCTACCTCGAATAACTGCAAGTACGTAACAATGTT
GCCCCTCTACAGTACTTGCCTCTAATCCGGTTCTGTCCTGCACCTCAACAGTATCGCCTA
CCTCAATCATGTCTCCTCCTCTTCTCTCATGTGTATTCTGCTATGATATTAGCCCAGTGA
TAGGATACTGTCTCCAGCTGCCTTCTCTCTTCCTCGCATTCCTCTTTGACGCTTTCCATC
AACCCCCAATCAATGAGTGGGTTAATGTGCTCTGAGATTAAGTCGTCAATAACGCGGGGT
TGCAACGCGTCAAGTTCCCAACTCTCATAACCAAACTGGCTAATATAATCCGCTGCACGT
GAGTCAGATAATTTTGTGGGATTTGGCACAGGTGTGTACTCATCAACCTGGTCCATGTTC
AAAGCAATTCTTTTCACATCGGGAAAGATTTCAAAAGTAGCCAAGCGTTCTTCAATGTCT
CGACTCATGTCAATCCCGCTAGGGTCGTGGTCTCCTAGATGTAAGATGGTAATGTCTTTA
CCTGCTAGCTGCCAATCTGCTAAACGTCTAGCTGAGCGAAACATAGCGGATTGACTGACA
TAGCCACGACACGAAAAATAGTCCACATTCAGTTTATTAGAAGCCTGTCCAACAATATCA
ACGAGTGCATCCTTCTCTACCCACACCTCCACATGGTTTTTCTGCCCTGCCCAAGGGTCG
GTCCCATAGCGTTGACTTAACCTCTTAATAGCATTCTCTGGAGATGTTTCATAGTTGAAA
CCTCGCAGGAACCTTGTTCGGTCCACAATGGCGTTCCAGTCTATCAGCCCCGCGAGTCTT
GCATTACTGATAAGGGACCCGAGGTTTTTATAACTCCTTTCTTTATTTTCGATGATACCG
TTTGCTACTAGCTGATAGTAGATTTGTCGGAGCGTCAGCTCGTATCCTTGCCGATGGTAC
TCTTTAATAATTTGATTGACCTTTTCTATAAGCGCAAGACTGTCTGCGCGGAATCGCATT
TCCTTAAACACTATTTTGCTCATTTACTTTTAACCCCTAACCGTGTTAGACTATGCTTAG
ATATTAATTTCTGTATGCTCGTTTTCGAAGTTGCCGCTTCGTTACGGGCTTTTTTCATGC
TTTCAATTTGACCACCGCCTTTCAGCTTCTTTACTGCATCGCTGTACCCTACCCAGTAAC
AAAATATCGCAAGTAAAATGAGTGCAAAGGAGATAGTAACTAAAGCTTGGATTGCATCGC
TCTCACTCATTCTCAGAACCTGCCTCTCGGGTAAACCTATTTTGCATGTCTTGCAAACCT
GCTTCTAGCACGTCCTGCTGAGCCAGCATTTCCTCAATCTCCGCATGTGATTTAAAAGGC
TGATTGGTATCAAAAGCGATTAGATAGTCTAGATACCACTGAGCTTTTTCTAAATCCTCA
ATACCATTTTTCAGCTTCTCTCTAGTGACGTACTTCAATATGCAGCCTTTGAGGTGGCCT
CTAAACTCTTCGGTGGTTAACTTTGCTTTCATAACGTCGATGGTTTGCATAGCGCCCTGT
CGGTAGTGCGCTGGGTTCACATTATCCAGCTCATTTTTCATGTCTGCACCTCTCTTTATC
ACTCATAATTTTTAATCTCTTCTAGCTTTTCAATCAGTTGTTCATTCGTTAATTCAAGCA
AAATATCTTTTATAGAGTTTTTTCCGTCATGAGACTTTACAAGTACGAGAGATACAAAAT
TAGAATCAAGGTTTTCTATCACTCTCGCTTGATAGCCATTTTTAAAACGATAAGCAGTTA
GCTTTATACCGTTGTCACCTAATCGTATTCTTTCTGTGATGTATTCTTTATACTCATTTG
CGATTGTTTGCACCACCCTACTTACTCTCCTTTCCAGACTTCCAGCTCTGCTTTCAACTC
TTCTACCAATAGCTCTAGCTCTAGAATGCGCGAACTTTGTTGGATTGCTAGTTCTGTGTT
AGTGATTAACCATGTGCCATACTTAGTAGCAAAAATCACAGCAAGCTCTTTCGTTAAAAC
TTTTCTGTTTTTTGTCTGAGATGCGTATCTAAAAGCTTGTAATTCATGCTTAGCATTATT
CAGTTTCTCAGATAGTACATCCAGCTTTATAAGCTCCTCACCTGTCATGTGTAAACCCCT
CCATGTCCTGCAAGTCTCCATCCCAGGCATTAAACTGGTCGATGAGCTCTTGCTCCTCTG
GACTCCTTTTACTAGCAGCTACTCGCTTTTGATACTCAATCTTGAAGTGCTCTACCGCAT
CTCGTAATGAATTAAAAGGCCCGTAGCTTCTTAAAAGGTCCTCCTGGCCTATTTCATATC
GGAGCATGAGGTCTGCGGTTCTATAAAAAACCACTCCAATTCCCGATGTTAGGTTTTTCG
CCATCACTAATTGCCTAGTCATTCTTTAGCCTCCTCCTTCTCTCTCACCCATTCGTCCAC
TTGAGAACGGTTGAATAGTCTAACCCGTCCATTTATTTGCCTACTAGGTAGTTTTGCATA
ATTCGCCCATTTATAGATTGTGGGGCGCGATACGCCAAGGTAGTCTGCAACCTCTTGAGC
TGACATGGTCTCTTTCATCTAAATAACCTCCTTGTCAATTTCAAGTAATTTCGTAATTTG
ATTTTTGATATCTTCTACTTTTTTACCGCTACGATTTTCATTTAAGATATCGGATAAGTA
CGTAGGTGAGATACCAATTGTTTTAGCAAGCTCTGCTTGGCTTATACCTCGACGGATAAG
CGCAATTTTGACTAGCTCTTTCAGTTTATGCACAGGCATCATGTCATCTCCTTTCTCATT
TTCTATACAATCCGCTAATTTAATCCGCTAATGTTGACACATTCTATATAAGGTGATAGA
ATATGGACATAGCTAAATACGCCTACAATAATGCCATATCTGCTGGGGAGCTCGATATTT
TGGCTTTTGTTTGTTGTGCTATTAGCGTATTAAATTAGCTTATACGAGAAGTATACTAGC
CAACTGGATAGATGTCAACAATTTTCTACACATTTGGATAGAAATATTTTTCGTGAGCGC
GAAGGTGGTTGCAATGTCTACGTTTGACCGAATAAAAAAATTGGCAGAAGAACAAAAAAT
CCCGATTTCTGAGTTAGAAAGAAAACTAGGGATGGGACAAAACTCTCTATATAAATGGAA
AAATCAGAAGCCTACGATTGAAAAACTTCAAAAGGTTGCGGACTTCTTTCATGTTTCAGT
TGACTACTTGTTGGGAAGAACGAATAGAAAGAGTCAGCTAGATGCACTTGACGATGCTCA
ATTTTTAGATGTTGATGGACTAACTGCTGAGGATATTGCTAAAGTAGAAAGTGTTATCGC
GAAACTAAGAGAGGCACAACGTACAATAGATGAACTAGAAAACAAGTAGCCAGGAAATGA
GATGAGCCGTTAATGTATTATATGAAACACTACAAACCGACCATGACCGAGCTTCGCATG
TCTGAGAGTATGAAGAAGCACGGAATTACTAAACCATCGCAACTAGATACAGAGAAAATA
CAAATTGCGTACAATGTTTTAGTGATGGAGATGGACTTCCCGTCAGCAGCTTTCGGAGCA
TTTGGAATTGTGCTGTCACGCGGATTACGCGGAGAAGATTACAAAAATGCGTTTTTTCAC
GAGTTCGCGCATTGGTTGGAACACGCCGGAAATCAGCTGCAAATGACCAGACCACAAAAA
CTAATGCAAGAGCAGCAGGCTGAACAAATGAGTATGTACTTGCGCATTCCTTTTCATATG
TTGAATACGATAGACTTTTCGTCTGAGGACTGTATAATAGAGATATCTGAGACTTTCAAT
GTTCCCTTAGAGCTTGCAGGGCGACGCTTAAAGAAGATTAAAGATAATGTCCTGTGCCAT
AGCAGCACGGAGGCGTATCTACTCAGAGAAAACAAAATTATATAGAAACAAGGGAGAGAA
CGGAATGAAAAGGATGCTAACTCTAGCAATACTGTGTATAGCACTAGTACTAACTGGCTG
TGGCACAGATTCAGTAAAAGAAGATACTAAAGACACAGCTGGTAACAAAAAGAACAAAGT
GACAGCAACATCAACGCTTGATAGCTTTGTCAACGGGGATATACCTATGTACAAGAATGT
AGTTTTTACCGAGGAGACAGACCCAAACGAACTACTCGGACGGCCTAACTCCTATATAGC
CAAAATCGATTTTAATGATAAATCTGCAATTGACAGAATCGCTACAAAAAATATCGAAGA
CTTAGGCTTAGAGGAATCAGACAAGGGTGACCAGATACAACAGCTTATCAGTGACCGAAC
TGGTGGAACAATCGAAGAGTTTAAAACGGAGAAGGACCTTCAAAACAGGTTAGAGTATCT
ACAAGACTTACCAGTTAAGTCAAATGTTGATAACGAGTATCGTTACAGCAGTGGCAAGGT
TCTACTCAGAATTGACTCAGCTCTGACACCCAGCGAAGCAGAGAGGTATGAAAAAGCCTT
TCTGAATCAGTAGCCTAGAAAAGCTCTGAAAACAGGGCTTTCGCAACCTAAAAATCGAAC
ATAAGTTCTCATTTTGAAAGGAGGTGAAATAAAAATGGCAAAGAAGAAGCGATATTTTGG
GACAATTGAGAAGCTAAAGACAGGCTGGCGAATGCGAGTAACGGTTGGGTATAGCGAGAA
GGGAACCCCCATCCGCGTTCCGCGATTTACTACTACCAAAAATGCAGCACAGCGAGAAAA
AGAGCTTGCAGCATTCATCGACGAATTGGAAAAAACAGGCTACACAGCACCCTCTAATCT
CACCTTTCGAGAATTCGTAGAGACGGAGTGGCTAGTGAAACACGTGCCTGCAAATTTAGC
CTATGATACGGGACATGACTACTACGAACAGATAAAACGCAGAATTTACCCCGTACTGGG
CGGAGTAGCACTATCGAAAATTACAACTCTGCAAATAGTGAATCTAATAGATGATTTACA
AAAAAGCGGGAAACGATTAGAAGATAGCGATAATAAACGAGGCGTAAAAGATAAACCACT
GAGCGCGCACTCAATACGTAATATCTATTATGCACTGAGTTCAGTTCTTGAAGTTGCGAG
AAAATGGAGAGTAATACCCATCAATCCCGCAAAAGGTGTAGACCTACCAAGCAGAAAAAA
ACGTGCTCACACCATCTATCAAGGAGAGTCCCTTGAGCAAATGTATGAAGCACTCAAGAC
TGAGCCACTCCAGTTCCAGGTGATGATATACATCGCTGTAGTGACAGGCTGTCGCGAGGC
TGAGCTTGTAGCCCTTGAAAGAAAACACATAGACGAGCTTTCCAACAAGATACTTTTCGA
GCAGACAATAATAGACGTCGTTGGAGAAGGCGTAAGAGTCGTAAGTGATACAAAGAATAG
CGTTTTTGGGAAAGTAGACATTCCGCAGTGGCTAACCGATTTAATAATACAATACTTGCA
AGACGTTGAGCCTGGGGAAGGCGCATGGGCAGGTCATCATTTTTTATTCGCTGACGAAAC
TGGAAAACCAAAGCGTCCGGATAGTGTATATCAGCGTTGGAGAAGATTCATGGAAAGACA
CCATCTACCGCGCATCAGATTTCATGATTTGCGACATACATCTGCTACACTGCTCATATC
GCAGGGAGAACACATCAAAGTTGTTCAAGAAAGGTTAAGGCATAAATCGATGATAACTAC
CGCTGACACTTATGCGCATGTCCTGCAAGAGACACATAAGAAAGCAGCGGAATCATTCAA
GAAACCATTTTAAGCTGCTCTACCCATGTTCTACCCACAAGAGCTTTTTTATCATCTATG
CACAAATAAACCAGCAAATAAAAACCGCCTAATCCCAACGGATTAAACGGTTTTCTAATA
TGGGTTGTGAGGGTTTCGAACCCCCGACCCGCTGATTAAGAGTCAGCTGCTCTACCAACT
GAGCTAACAACCCGTTGTCGTATTCCGACAAAAAATATTATACCATAATTCAGCGATAAA
ACACAGCCGCAGCCACTCGCTGCGGCTATATTTTTCGGTATTAATAAACAGAATGTAGTG
GTGCTTTTCCTGCTAAGACAGCTTCAACATTTGCAATGGCTATTTTGCCCATTGCTGTGC
GTGTTTCCACAGTTGCGTTTCCGATATGGGGTGTTAATACGACATTATCCAGTTTAGCCA
AATCCTCGCCAATCTTAGGCTCGAACTCAAACACATCCAGCGCAGCGCCGGCGATAACGC
CTGTTTCTAATGCCTTAATCAGTGCAGCTTCCTCTACAACAGGACCGCGAGCAGCATTGA
TCAAAAAGGCACTTGATTTCATCGTTTTCAGTGTTGTTTCGTTCAACAGATACTTCAAGC
TGGGACTGTATGCCGCATGGATTGTTACAACATCGCTGCGCTTCAATAATTCTTCCTGAC
TCACAAACTCTGCATTCCACTCTTTCGCTGCTTCTTTCGGATGGTGCCCAGAATAAATAA
TTTTCATTCCAAAAGCAGCCGCACGTTTTGCAACAGCTTGTCCGATTCTTCCTAATCCAA
TAATTCCGAGCGTTTTGCCACTTAATTCAGTACCTAAAAAGAACGTTGGTGCCCAGCCTT
TGAATTGCTCGGGGGTTTCGCGGCATAATCGGTCGCCTTCTGAAATTCTCCGTGCTACGT
CCAAAATCAATCCAAGCGTTAGTTCCGCCGTTGCTTCCGTTGACACATCTGGCGTATTGG
TCACTGCAATGCCCAATTCTTGCGCTTTTTTTACATCGATATTGTCAAAACCGGCACCAA
TATTCGCCACGATTTTAAGATTTTTTGCCGATTCCAATACCTTTGCCGAAATTGGGGAAG
AAAGCGGGCAAATAATCGCATCCACTTCCGTTACATTTTTTATTAACTCTGCTTCTGTAA
TATTTTCCTCACCTGAAAAAGCTTTAACGTCCCATTTGCTAAGAGCTTCCATCGTTTCTG
GTAGTAATTTTCCTGCCACAAATACGCTCGCTGTCATCACGTTCACTCCTCAACTGCCAT
TTTTATTCTACATTCATTGTAATCCGTTTTTTATGAAAGGTAAACGATTTTCCGCTCCTT
TTCCTAGCAAAATACGGTATAATGAAAGCGGAAGTGAGGTCGATATAATGAAAAAAATTA
CTGCGCCGCGGATTCCTGATGAGGATTTGACGGTTTATCCGAATGATACATATTTTATTG
AAGATATTGGAGAAGTTAGTGAGCAAATCTTTAGAAAAACAACGCTAACTGGGGAAATTT
TCGAGCATTTTCATTTAGAAACGATTATTTTTGATGGGTGTGTGTTCGATTCTGTTTCTC
TTGTAAGCGCGAATTTGACTGATGTTGTATTTAAAAATTGTGATTTGTCGAATTTAGATT
TAATGGGCGCAATTATTCACCGAGTTCGTTTTGAAAATTGTAAATTAATTGGTGTGAATT
TCAGTGATGCTACGCTTAGAAATTGCGTTTTCGTTGATTGTTATGCGGATTATGTTGCCT
TTCGTTATGCTAACTTGAAATGGGTGGCGTTTGAGGCGGGCGCGTATACGAATAGTGATT
TTAGCGGGGCTCAACTGGTCGATACCTATTTGGAACGGCTTGATTTGAATAAAGCGCAGT
TTTTAAATTGCGCGCTAAATGGTGTTGATCTTAGCTCATGTATTTTTGAGTCTATCACTG
CAATGCCGCAAGATTTGAAGGGCGTGAGCATTGATTTTTCGCATGCTCCTGCTTTGATGC

## Sheet: CFSAN025772 
Prophage predicted from shotgun genome of CFSAN025772, 2014 multistate outbreak, Hispanic style cheese (ST1661, CC2, IVb)
Prophage	Region Length	Most Common Phage	Completeness	# Total Proteins	GC %	Score
1	43Kb	PHAGE_Lister_vB_LmoS_293_NC_028929(44)	intact	57	0.3707	150
2	44.7Kb	PHAGE_Lister_LP_030_2_NC_021539(47)	intact	55	0.3592	110
Prophage 1, total 60 CDS
CDS Number	CDS Position	BLAST Hit	E-Value
1	complement(789..1814)	PHAGE_Lister_vB_LmoS_293_NC_028929: pectin lyase fold containing protein; PP_00492; phage(gi971756895)	0
2	complement(1815..2837)	PHAGE_Lister_vB_LmoS_293_NC_028929: putative tail endopeptidase; PP_00493; phage(gi971756894)	0
3	complement(2852..3652)	PHAGE_Lister_vB_LmoS_293_NC_028929: tail component protein; PP_00494; phage(gi971756893)	0
4	complement(3676..9042)	PHAGE_Lister_vB_LmoS_293_NC_028929: tail tape-measure protein; PP_00495; phage(gi971756892)	0
5	5267..5280	attL	0
6	complement(9053..9655)	PHAGE_Lister_vB_LmoS_293_NC_028929: hypothetical protein; PP_00496; phage(gi971756891)	5.12e-142
7	complement(9661..10083)	PHAGE_Lister_vB_LmoS_293_NC_028929: hypothetical protein; PP_00497; phage(gi971756890)	2.1e-96
8	complement(10135..10374)	PHAGE_Lister_vB_LmoS_293_NC_028929: Ig-like virion protein; PP_00498; phage(gi971756889)	2.15e-43
9	complement(10397..10831)	PHAGE_Lister_vB_LmoS_293_NC_028929: putative tail shaft protein Tsh; PP_00499; phage(gi971756888)	7.04e-98
10	complement(10834..11214)	PHAGE_Lister_vB_LmoS_293_NC_028929: minor capsid protein; PP_00500; phage(gi971756887)	2.75e-83
11	complement(11241..11423)	PHAGE_Lister_vB_LmoS_293_NC_028929: minor capsid protein; PP_00501; phage(gi971756886)	2.42e-38
12	complement(11579..11905)	PHAGE_Lister_vB_LmoS_293_NC_028929: minor capsid protein; PP_00502; phage(gi971756885)	1.34e-70
13	complement(11941..12336)	PHAGE_Lister_vB_LmoS_293_NC_028929: head-tail connector protein; PP_00503; phage(gi971756884)	1.25e-89
14	complement(12355..13296)	PHAGE_Strept_EJ_1_NC_005294: major head protein; PP_00504; phage(gi39653721)	1.68e-132
15	complement(13356..13946)	PHAGE_Lister_vB_LmoS_293_NC_028929: capsid scaffolding protein; PP_00505; phage(gi971756881)	4.97e-99
16	complement(14025..15164)	PHAGE_Lister_vB_LmoS_293_NC_028929: minor capsid protein; PP_00506; phage(gi971756880)	0
17	complement(15170..16678)	PHAGE_Lister_vB_LmoS_293_NC_028929: portal protein; PP_00507; phage(gi971756879)	0
18	complement(16682..17956)	PHAGE_Lister_vB_LmoS_293_NC_028929: terminase large subunit; PP_00508; phage(gi971756878)	0
19	complement(17982..18524)	PHAGE_Lister_vB_LmoS_293_NC_028929: terminase small subunit; PP_00509; phage(gi971756877)	2.8e-122
20	complement(18570..19118)	hypothetical; PP_00510	0
21	complement(19213..19341)	PHAGE_Lister_A118_NC_003216: gp67; PP_00511; phage(gi16798854)	3.29e-10
22	complement(19369..19803)	PHAGE_Lister_A118_NC_003216: gp66; PP_00512; phage(gi16798853)	5.46e-99
23	complement(19943..20326)	PHAGE_Lister_vB_LmoS_293_NC_028929: hypothetical protein; PP_00513; phage(gi971756943)	8.81e-78
24	complement(20330..20590)	PHAGE_Lister_vB_LmoS_293_NC_028929: hypothetical protein; PP_00514; phage(gi971756942)	3.7e-44
25	complement(20679..20861)	PHAGE_Lister_vB_LmoS_293_NC_028929: hypothetical protein; PP_00515; phage(gi971756941)	4.12e-25
26	complement(20880..21359)	PHAGE_Lister_vB_LmoS_293_NC_028929: single-stranded DNA-binding protein; PP_00516; phage(gi971756940)	5.08e-104
27	complement(21362..21763)	PHAGE_Lister_vB_LmoS_293_NC_028929: hypothetical protein; PP_00517; phage(gi971756939)	4.88e-56
28	complement(21774..22001)	PHAGE_Lister_vB_LmoS_293_NC_028929: RNA-binding protein; PP_00518; phage(gi971756938)	3.28e-47
29	complement(22187..22402)	PHAGE_Lister_vB_LmoS_293_NC_028929: hypothetical protein; PP_00519; phage(gi971756936)	2.82e-37
30	complement(22474..22602)	PHAGE_Lister_LP_101_NC_024387: hypothetical protein; PP_00520; phage(gi658607859)	1.2e-22
31	complement(22656..22925)	PHAGE_Lister_LP_101_NC_024387: hypothetical protein; PP_00521; phage(gi658607857)	7.21e-51
32	complement(22938..23624)	PHAGE_Burkho_phi1026b_NC_005284: gp47; PP_00522; phage(gi38707937)	3.3e-27
33	complement(23639..24100)	PHAGE_Lister_LP_030_3_NC_024384: YopX-like protein; PP_00523; phage(gi658607644)	5.12e-29
34	complement(24160..24336)	hypothetical; PP_00524	0
35	complement(24341..24946)	PHAGE_Lister_vB_LmoS_293_NC_028929: hypothetical protein; PP_00525; phage(gi971756929)	4.87e-78
36	complement(25164..26141)	PHAGE_Entero_phiFL3A_NC_013648: DNA cytosine methyltransferase; PP_00526; phage(gi281416239)	2.33e-61
37	complement(26159..26302)	PHAGE_Lister_LP_030_2_NC_021539: hypothetical protein; PP_00527; phage(gi573007031)	5.15e-22
38	complement(26410..27342)	PHAGE_Lister_vB_LmoS_293_NC_028929: DnaD domain protein; PP_00528; phage(gi971756925)	1.89e-93
39	complement(27362..28069)	PHAGE_Lister_vB_LmoS_293_NC_028929: recombinational DNA repair protein RecT; PP_00529; phage(gi971756924)	1.51e-172
40	complement(28177..29151)	PHAGE_Lister_vB_LmoS_293_NC_028929: recombination-related protein; PP_00530; phage(gi971756923)	0
41	complement(29369..29557)	PHAGE_Lister_vB_LmoS_293_NC_028929: hypothetical protein; PP_00531; phage(gi971756922)	1.52e-40
42	complement(29573..29758)	PHAGE_Lister_vB_LmoS_293_NC_028929: DNA-binding domain-containing protein; PP_00532; phage(gi971756921)	6.4e-37
43	complement(29765..30289)	PHAGE_Lister_vB_LmoS_293_NC_028929: DNA-binding domain-containing protein; PP_00533; phage(gi971756920)	3.19e-126
44	complement(30411..31187)	PHAGE_Lister_vB_LmoS_293_NC_028929: antirepressor protein; PP_00534; phage(gi971756919)	0
45	31242..31493	PHAGE_Lister_vB_LmoS_293_NC_028929: hypothetical protein; PP_00535; phage(gi971756918)	1.09e-50
46	complement(31679..31960)	PHAGE_Lister_vB_LmoS_293_NC_028929: hypothetical protein; PP_00536; phage(gi971756916)	1.63e-55
47	complement(31986..32270)	PHAGE_Lister_vB_LmoS_293_NC_028929: hypothetical protein; PP_00537; phage(gi971756915)	9.64e-64
48	complement(32282..32476)	PHAGE_Lister_vB_LmoS_293_NC_028929: hypothetical protein; PP_00538; phage(gi971756914)	2.21e-38
49	complement(32700..32966)	PHAGE_Lister_vB_LmoS_293_NC_028929: hypothetical protein; PP_00539; phage(gi971756913)	3.02e-57
50	complement(32970..33248)	PHAGE_Lister_vB_LmoS_293_NC_028929: cro-like repressor DNA-binding protein; PP_00540; phage(gi971756912)	1.39e-51
51	33311..33643	PHAGE_Lister_vB_LmoS_293_NC_028929: CI-like repressor; PP_00541; phage(gi971756911)	1.74e-67
52	33676..34167	PHAGE_Lister_vB_LmoS_293_NC_028929: hypothetical protein; PP_00542; phage(gi971756910)	7.94e-119
53	34190..34408	PHAGE_Lister_vB_LmoS_293_NC_028929: zinc-ribbon domain-containing protein; PP_00543; phage(gi971756909)	1.56e-46
54	34424..35146	PHAGE_Lister_vB_LmoS_293_NC_028929: hypothetical protein; PP_00544; phage(gi971756908)	2.21e-175
55	35168..35908	PHAGE_Lister_vB_LmoS_293_NC_028929: hypothetical protein; PP_00545; phage(gi971756907)	3.11e-178
56	35974..37176	PHAGE_Lister_vB_LmoS_293_NC_028929: integrase; PP_00546; phage(gi971756906)	0
57	complement(37283..37355)	tRNA	0
58	complement(37443..38399)	hypothetical; PP_00547	0
59	38455..39168	PHAGE_Microc_MaMV_DC_NC_029002: pentapeptide repeats family protein; PP_00548; phage(gi971764755)	1.14e-09
60	43828..43841	attR
Prophage 2, totally 57 CDS
CDS Number	CDS Position	BLAST Hit	E-Value
1	complement(1..747)	PHAGE_Lister_2389_NC_003291: Gp15 protein; PP_02604; phage(gi17488518)	0
2	complement(843..2855)	PHAGE_Lister_2389_NC_003291: Gp14 protein; PP_02605; phage(gi17488517)	0
3	complement(2969..3607)	PHAGE_Lister_2389_NC_003291: Gp13 protein; PP_02606; phage(gi17488516)	2.13e-153
4	complement(3673..6720)	PHAGE_Lister_2389_NC_003291: tail tape measure protein; PP_02607; phage(gi17488515)	0
5	6721..6734	attL	0
6	complement(6753..6878)	PHAGE_Lister_LP_030_2_NC_021539: hypothetical protein; PP_02608; phage(gi514051946)	1.55e-23
7	complement(6935..7297)	PHAGE_Lister_2389_NC_003291: Gp11 protein; PP_02609; phage(gi17488514)	4.71e-64
8	complement(7346..7432)	PHAGE_Lister_LP_030_2_NC_021539: hypothetical protein; PP_02610; phage(gi514051944)	5.37e-10
9	complement(7446..8024)	PHAGE_Lister_2389_NC_003291: major tail protein a; PP_02611; phage(gi17488513)	4.89e-127
10	complement(8028..8399)	PHAGE_Lister_2389_NC_003291: Gp9 protein; PP_02612; phage(gi17488512)	3.14e-67
11	complement(8440..8811)	PHAGE_Lister_2389_NC_003291: Gp8 protein; PP_02613; phage(gi17488511)	3.31e-75
12	complement(8843..9142)	PHAGE_Lister_2389_NC_003291: Gp7 protein; PP_02614; phage(gi17488510)	7.61e-60
13	complement(9162..9419)	PHAGE_Lister_2389_NC_003291: Gp6 protein; PP_02615; phage(gi17488509)	3.99e-45
14	complement(9448..9567)	PHAGE_Lister_2389_NC_003291: major capsid protein b; PP_02616; phage(gi29789896)	1.07e-15
15	complement(9590..10651)	PHAGE_Lister_2389_NC_003291: major capsid protein a; PP_02617; phage(gi17488508)	0
16	complement(10759..11475)	PHAGE_Lister_2389_NC_003291: Clp protease; PP_02618; phage(gi17488507)	1.11e-147
17	complement(11489..12676)	PHAGE_Lister_2389_NC_003291: hypothetical protein; PP_02619; phage(gi17488506)	0
18	complement(12691..14292)	PHAGE_Lister_2389_NC_003291: terminase large subunit; PP_02620; phage(gi17488505)	0
19	complement(14327..14680)	PHAGE_Lister_2389_NC_003291: terminase small subunit; PP_02621; phage(gi17488504)	4.54e-72
20	complement(14794..15066)	PHAGE_Lister_2389_NC_003291: Gp55 protein; PP_02622; phage(gi17488560)	1.09e-47
21	complement(15072..15383)	PHAGE_Lister_2389_NC_003291: Gp54 protein; PP_02623; phage(gi17488559)	2.08e-71
22	complement(15836..16579)	hypothetical; PP_02624	0
23	complement(16677..17102)	PHAGE_Lister_2389_NC_003291: Gp53 protein; PP_02625; phage(gi17488558)	3.52e-70
24	complement(17115..17294)	hypothetical; PP_02626	0
25	complement(17342..17986)	PHAGE_Lister_2389_NC_003291: Gp52 protein; PP_02627; phage(gi17488557)	3.3e-69
26	complement(17989..18303)	PHAGE_Lister_2389_NC_003291: Gp51 protein; PP_02628; phage(gi17488556)	5.62e-70
27	complement(18641..20914)	PHAGE_Lister_2389_NC_003291: primase; PP_02629; phage(gi17488555)	0
28	complement(20937..21422)	PHAGE_Lister_2389_NC_003291: Gp49 protein; PP_02630; phage(gi17488554)	1.86e-107
29	complement(21445..22638)	PHAGE_Lister_2389_NC_003291: helicase; PP_02631; phage(gi17488553)	0
30	complement(22765..23454)	PHAGE_Lister_2389_NC_003291: Gp47 protein; PP_02632; phage(gi17488552)	2.57e-164
31	complement(23467..23946)	PHAGE_Lister_2389_NC_003291: Gp46 protein; PP_02633; phage(gi17488551)	1.06e-92
32	complement(23948..24331)	PHAGE_Lister_2389_NC_003291: Gp45 protein; PP_02634; phage(gi17488550)	1.18e-76
33	complement(24498..24671)	PHAGE_Lister_2389_NC_003291: Gp41 protein; PP_02635; phage(gi17488546)	6.47e-16
34	complement(24761..25195)	PHAGE_Lister_2389_NC_003291: Gp40 protein; PP_02636; phage(gi17488545)	1.9e-97
35	complement(25196..25372)	PHAGE_Lister_2389_NC_003291: Gp39 protein; PP_02637; phage(gi17488544)	8.3e-16
36	complement(25373..25624)	PHAGE_Lister_LP_030_2_NC_021539: DUF1642 domain containing protein; PP_02638; phage(gi514051982)	5.07e-57
37	complement(25645..25863)	PHAGE_Lister_LP_030_2_NC_021539: hypothetical protein; PP_02639; phage(gi514051981)	2.8e-45
38	complement(25887..26054)	PHAGE_Lister_LP_030_2_NC_021539: hypothetical protein; PP_02640; phage(gi514051980)	4.21e-32
39	complement(26105..26563)	PHAGE_Lister_LP_030_2_NC_021539: YopX-like protein; PP_02641; phage(gi514051979)	4.78e-108
40	complement(26822..27367)	PHAGE_Lister_2389_NC_003291: Gp35 protein; PP_02642; phage(gi17488540)	5.75e-34
41	complement(27379..27987)	PHAGE_Lister_P35_NC_009814: gp53; PP_02643; phage(gi157325418)	9.27e-70
42	complement(28069..28641)	PHAGE_Lister_2389_NC_003291: Gp35 protein; PP_02644; phage(gi17488540)	6.22e-128
43	complement(28791..29411)	PHAGE_Lister_2389_NC_003291: methylase; PP_02645; phage(gi17488539)	4.48e-154
44	complement(29447..29737)	PHAGE_Lister_2389_NC_003291: Gp33 protein; PP_02646; phage(gi17488538)	4.98e-67
45	complement(29756..30031)	PHAGE_Lister_2389_NC_003291: Gp32 protein; PP_02647; phage(gi17488537)	5.7e-53
46	complement(30101..30181)	hypothetical; PP_02648	0
47	30295..30516	hypothetical; PP_02649	0
48	complement(30702..30887)	PHAGE_Lister_2389_NC_003291: Gp30 protein; PP_02650; phage(gi17488535)	1.3e-32
49	complement(30890..31132)	PHAGE_Lister_2389_NC_003291: Gp29 protein; PP_02651; phage(gi17488534)	3.79e-49
50	complement(31154..31345)	PHAGE_Lister_2389_NC_003291: Gp28 protein; PP_02652; phage(gi17488533)	6.31e-31
51	31412..31615	hypothetical; PP_02653	0
52	complement(31963..32139)	PHAGE_Lister_LP_030_3_NC_024384: winged helix-turn-helix DNA-binding domain-containing protein; PP_02654; phage(gi658607703)	1.39e-08
53	32423..32746	PHAGE_Lister_2389_NC_003291: Rep protein; PP_02655; phage(gi17488532)	2.59e-50
54	32763..33215	PHAGE_Lister_2389_NC_003291: Gp26 protein; PP_02656; phage(gi17488531)	2.4e-91
55	33265..33696	PHAGE_Lister_2389_NC_003291: Gp25 protein; PP_02657; phage(gi17488530)	5.08e-98
56	33830..34984	PHAGE_Lister_2389_NC_003291: integrase; PP_02658; phage(gi17488529)	0
57	44748..44761	attR	0
Prophage #1 sequence
TCATGTTCTAACCACTCCCCCGCCACTCAGTTTCGTAGGCGTATCAGCTTCCCAAGTCCC
GCTATTGAGATTGAAAATATCGGCGCTTTGAGGATACAAACCAATCGCACTTTTTGCGCC
ATGGACGATATTCTGAACCTCGACTCTAGCAGTGTTATAACCGCGAACATCAACATTTTG
TGAGGCAAAATAACAGCCGTTGACATCAGCAGAACAAGCATCAATAAAAACCGCAGTGAA
CGGGTCTATTGCCTTAGTATTGAAGGCCATTCGGCATTTTGTAATCCTTACAAATCCGCA
TCGCGTCGCTTTAATGAAGTAGTTTTTCGTTGTGCCTGCCGTGTTCGTTTCTTCTAAACC
AGCAATATATAAATAGCCGTTACTTCCTGTCGCAGAAATACTTCGAACTTGGCATCCGGT
GCTACTGGTAGGGTCTACTGTTTCAAAGTTTGTAGACCTAATGTAGATGTCCCCTCCCAT
GATTGGCGGAATAACGACATCTTCATTATACCGACCAGGAACAATCCAGATATTCACAGA
GTTACTATTCAATACACGGGGCAAAGTCATTACTGCTTTATTTATCGTTTTAAAAGGTGC
ATCAATTTCACCAGTTCCTGCAATATCATCGCCTCTTGCATCATCCACAAATATTTCAAT
ATTGCTACTATCTAAGCCGTATAGACGTTTTAAAATGGTGTCTATATCGTTGTATTTATC
CATTAGATCATAAACATTCGTTGAAAGCTTTCCGACGCCTGAAACCAACGCATTTTCCGC
GTAATTTATTCTATCGTTTAATGTTGTGAATTCAGTTTCTGGAACCAGAGAAGAAACGCG
TGCGTCTACTACTTCATTCGATTCATTCCCACCGCTTTTAATAACTAAGTTAGATATACG
TTGATTTACATGCGTCATATCTTGATTAGCTTTTTCAAGGCTTCCAGCTAGTTTTACTAA
ATTGTCGTTATAGTCTTGCTGTAGTTCTGAGTTCATGAGCGGGTCTTGCCATTTTTTTAA
ATCCATCTATTTTGCTCCTTTCTTAATCGCTTTTGCTAGTTGAACCATGATGGAAACCAT
CGTCTTTTTATTGTTTGAGAGTGTCAGCTCTGGCGGTTTGTTTGTAAAAATGTATTTCTT
ATAAGCGACTATTTGCACTTCGTATAAAAGGCTTAGCGGTTCATAAACAAACATTACATA
ATCGCCTTTTCCGCATTCGTATTTAAGCTTTAAAGAGATATTCCCCGTGGTTGCTGGATA
ATCTTGCAGTTCAAGCTTCAAACGTCTTAGCATACTGCTAGAAGTTGTATAACGCTCGTC
TGATAACGGTTCTTGAATTCGCACGCCCCATTTAGCCGATTCCGGGCTGGTAAAAGTAAC
TGGCGGAAAGTAGTTATTTCCGTTACTGTCGACTTTGCCATATCCCCGAATTTGCGTTTT
TAAGGATAACGTATCAATATCGAAATCGACTTCGTTTGTGTGCTTGTTGTAGCGAATTTC
ATTTTCTGTATGCTCTCCATAATCTTCAGAGGGAATAAATGTTAATCGTTTATTGTCTGC
TAGCATAACAAGCTTATAATCTTCCAACACTTCTTGAACTAGCTTTAGTAAATTGCCATT
CCCAAAATTTTCTTGTGTAATATTTTCTAAAACCTTGTTTTTGTCAATGAGTTCAAAGCT
AAAACCTTGTTTATCAGCTGCGAAAATATGTGTCAAACAATCTTTTGCACTCTTAGAACC
CGAAATAGCGTTGTACTGATAGTCATCTTGCATCGTGAAATAAATATGCGTTGCTGTGAC
TTCTGAATAAACTATTTTCCCAACTGCGCCGCGTTTTAGCTGCTTAACAACAAATTCTTG
GCCATCCAGATAAACAGAGCTTTCATGATTTAATAAGTCGAAAACATCTTGATTATTTCT
TGTTTTCTCTACATAAAAATCTAGTTGCCATTGCTGATTTTCGACCCACGTTTCTGAAAA
TGTAGTAGGGTCAAAGCCTGTTAAAATCTCTTTGTATTGCTTTTCATAGTCACTTACAAA
TATGTCCATATTCTCACCCACCATCATTTATATAAAAACGGAAAATCCCACGTTGTTTCG
ATATTGCTTACATTCTCGATTTCGATTTCATTTCCGCCGGATAATAACGAAATAAGACCG
AGATTAGTTTTCCGCCCGCAACGCACTCCGTTTTTCAAGATGTTACTGCCGTCCAGTTCG
ATTGTGTCATAAGCGTAGATTTTCTCATTGAATACGAATTTTTCACCAGTGCTTTTATTG
TTAATTGTTAGTAAGCCGTCACTTCGACAATTCTTAATAGTAATTCTTAAATCGTGCATT
CTAGGGTCAATATCAAAGCTCCCCGCGTTATACACAATAAATCTGTTTGATGTGTGCTTA
TACTTATAATTTTGTGATACAATGCCTTGTCCCGCTTGCCAAATGCCCTCGCTGAAAGCA
AAAGGCGAAAGGCTAGTGCCTAACGATTCGCTAAAACCTTTGAAAACTTCAAATCTTAAC
GTAAACTGCGCATGCCCAGCACCTTTCCTATCAATATCGAAAGGTGCTGGATGAACGCAA
TATTTTTTTCCCGGGGTTTTCGTATGGAAAATGTAGTATTCTTTTCTAATAAAAATATCC
TCGAATAATTCATCAAGTCGAACGTGATAGTCGATATTGCCATTTGTTTTGAATCTGCAA
GTAAATTCAATATCGAAGCTATCGAAATTACTATCACTCGAACGATTGCCGTCGCTAAAC
TCATAGCTAGTATAATTATTGATAATTTGAGGACTAGCGCGACTTACTTCACTTATTTCA
AAGTTATGTTTTTCGTTTAACTTGATAATTTTATTCGCTTGCATTAAATATAAATCTGTT
TTTTTGTTCAAAGTAAGCCACCTCCGTATAGTCCTAAGTCTGTCATGCTGCCAATTCGAT
TATTAGAGTTGTTAGCTAATACTTCGCCATCTAAATTTAGAATGACTGGTTTAGCCCCGG
ACTCTTTAATTGCCTTGATTAAATCTGCATTGCTAGACTCTTTTGTCTTATTATCAATAA
TCGTCTTAACTGTAATAGTTCTGTTTAGATCAACACTTTTTAGGCCCAGCGCTTTTTCTG
CGGAAATCTTCGGCAAAGTTATAGCTGGAACGGTCAAATTAGAAGCAGCGTTTACTACTT
TATCAACCATTTTGTTAGTTGATTGCACCGCACCTTTAGCGCCAGCTAATACACCATTTC
CAAGTCCATCAGTAAAGAATTTCCCAAGCTCGATGGCCACGCGCGAAGGTGAATGAATTC
TAAGCGCCTTTTTCACCGAATTAGTGATTGTATTAGCGATGCTCTTAGCTGTGTTTTCTA
GTTGTTTCTTCTGACTGTTAAGTCCGTTTATTAGACCTTTCGCCGCGTTAATACCAGCGC
TATACATCGCATTAGCCGCTGTGTTACCCATTGACTTAGACGCTGAATTGATTTGATTCT
GAGTGCTATTAATCGCTTTGATAGTCTTAGCATCAGATTTAGCAAGAGCTTGCGCATACG
ATGAACCATTTTCTACTCCCGATTCTAAGATGTCGCTTATAATGTCTTTACTAACGCCTT
TTTTGCGCAGTTTTTCAACATTCGCTTGGAAAGCTTTGATTTCTTTTAAGCGTTTCTGCA
TTTCCGCTTGTATTGACTGCGGGTTTTCTGCGTCTACGTTGCTAATTGATCCATAGCTTT
GCATTTTTTCAGTGATTGAAGCAGCATACTCTTTACTTTGTTTCGTCAAGTCAGCCATCT
TTGTGTTAGCGGCTTTTAATTGAGCGACTACTTTATCACGTTTTTTAGCTGTTGCCGCTA
GCTTGTTTGTTTGTTGCCCGATATAGCCTTCTATGCTACTTAACGCTTTCGCTTGTTTAA
GTTGCCCGGTACTCTTATTCTTAGAATGTAATCCCGCGTCAATCGCTGATGATATTTTAT
CTTTCAGTGTGCTAGACAGTTTTTTGATTTGTGATTCAGTTCCAAGCGCGCTAGCTACAA
GATTATTCGCCGCTTTCGTCACTGCTTTATTTTTTTCTGAGATACCTAATGAATAACCAG
TTCCAAAATCTCCGCCCAATTTTTTAGATTTTTTAGCAGGTGAATGCGAGTCTTGTTTTT
TCTGAACTGCCGCTAATGCTTTACTTGCTAAAGAAGCGGCCGCCTCTCCAACCGCACCCA
TGCCACTCAAAATACCATTCACATATCCAGATGCAAAATCAGAACCAACTCCGCTGGAAT
CAACGGAACCAGCACCAGATTTAGCAGAATTGCCAATGCCAGTGCCTGCCGAAAATGCAT
TACCTTTTCCGTCCAAAATACCACTATTAAAACCGGATGCATTATTTGACCCTGTCATTT
TGAATAAATTTGGGTCAAAAGCGCCATTTTTTGCATTGTTTTTGAGTTCGGCACCAGCGC
TTTTATTTGCTTCAGCTGTACTCTTTAAACCGTCAGCGTTTGCATTTCCGCCTTGTTTAC
CGATATTGTTCATCTCACCTGGTAGAGGAGATGCTCCTAATTTCACTCCATCAAGTAAAA
ATTTGCCAGCTCCTTGAAAATCCCCCGATTTAATCGCAGTGATAAATTGGTCCTTGCCAC
TTTTCCCGTTTTGGAACATTCCGTTTGGCAAAGTTGAAAGAGTATTCATAACATCATCAT
TAATATTTAATGCAGCTGTTGTATAATCTCCGCTTTGAAGTGCTGTAACAAACGCTTGAA
CACCTTCTCCGCCACGTTGGCTCATAATAGCGCCTAATCCTGCTAGTGTATTATCAATAG
AGCCACTCACTTTTACAAAATCTTGCCAAACTGCGCTTAATTGTTCATCGCTAATATTTC
CCATTTCTGACAAGCCTTTTGCAAAAGTTTCTGCATTTAAAGTCCCGCCATTCGCGATAA
TAGCATTCATTTCACTAGCCCATTTTTGTAAGTTTTCAGCTAATGTTTTGTTCTTCTTCG
TTTGCTCGTCGATTTGAATTTGATAGTTTGCTTTTTCAGTTTCAGTTGTAGCATCACTTT
TTTTCTTTTTCAAATCAGCTAGTTCTTTTTCGCCTGTTTCGACCGCTTTTTTTCTATCTG
CATATAAGCTTTTTTGCACTTCTATACTTGTAGATCGTTCTTTTTCATTTAACGTCTTGC
CATTTGATAATTTTAGCAAGTTTCCTTCTACATAAAGTTGATTTTGCTTTGCTAACTCTG
CTTGAATATCCGCAGTTTGTTGTTGTAAAAATTTCTTTTGTTGTGCGGTTAATTCTGTAC
CATCGACCCATTTATTCCCTTTTAGTAATTTCGCATAATCTGCTTGAAGGGTTAAAAGGG
TGCCATTGTTTTTGTCAATCTCTGCTACTAAAGTCGCGTTTGCATCTGCTATAGCTTTTT
TACGCTTATCTCCTTCAAGGTCCTGAGCTTTTTCCATAGCTACGCTATATTTATCTTGAG
ATTTTTTAGTTGCTTCTTGATATTGTTCGTAAAGGTCTTTAGCTGCGTTTAAGAATGACT
TGGTTTTCTCATTAAGTTTCTTTCCATACTGATCAACTCCGCCAGATAGCATCGTATCTA
TTGCTTGATTTGACTTCGAAACAGTTGTTTCAGTTTGTTTGGCAGTTGTTTCTACAAGCT
TTAATGTTTCCTTTATTTTCTTGCCGGATGTTTCAGTTTTCTTTGCTGTTTTTTCGGCTT
CTCCGCCCATTTGTTTGAATGCTTCAACGGTTCCAGTCAGAGCGTAATTATCTTTGTTGA
ATGCATCTTTAATAGCTGAACCCGCATCCACAAAAGCATCTTTAGATTGTTCTAAACTTT
TCTTAGCACCTTTCAAATCCCAATGGAGAGCTTGAAACGCTGCTTTTATAGCATAGTAAA
GTCCCTGTAACGCTTTAATAGCTACTAACACTATTCGTGCTAGCACTTGAATAACATCAA
CTACAGCCGCTAAAGCGAAACCAAGTACAACCCACGCCCCCACACCGATATATTTCAATA
TGCCTTTAAACCCGCTTCCGACGGGTTTTAGGGCTGATACTATTTGTTTGAAAACATCTA
TTATCTTGCCGAATGAGTTTTTCACCGCTTCCCACATGCCAGATAGAAAGCTTTTTATCC
CCGCCGTGTTTTCCTTAAAAGCGGTATACATTCCATAGATAACAGCTATTACTGCGCCAA
CCGCCGCAGCAACAACGCCGAAAGCAGCAGTTGTTGAGCCGAGTTTTCCTGCTAATTTAA
CGAATGACCCTTTAATTGTATTAACTACAACTGAAAGTAGTGACCCGCTAGACGTCAAAC
TTTTTATCGCTCCTGCTAGTTTAGCTACTTTTGAAAATACGCTACTAATAATATTAAAAG
CCACAAATCCAGCGGCTACTTTTGCCAAAACTGGCGCCCATTCAATTAAAACAGGTATAA
ACTCTTTTATTTTCTGAATTAAATCAGAAAGCTTTTTCTGGAATTCAGGACTTGCTGTTA
CTGCCGCAAACTGTTTAAACGCGTTTTTAGCAACATCTAACGCTTGAATAATCGGGCCTT
TTAGGTTTTCTACGATATTCGCAAGACTCTTAACAGCTGCCGTTTTCATGTTCGCAAATG
AACCGCTGATAGTGTTACCTGCTGTTTTTGCTAGACCTGCCATTTTAGCCGTGTTCCCAG
CCATTCCTGTTGTTCCTTCTTCAATACCTTTTGTTAGCATTGCAATAGCTCTAGTTGATT
CTAATGATCCCTCGGAAACATATTTCTTCATTTCTCCAACAGATTTACCAGTCGAATTCG
CTAAAATTTGCCAAGCAGGAACACCCGCGTCAACTAAACGGTTAATATCGTCTGCATAAG
CAACACCAGACGCTTGTAATGCTGAGATGGCATCTGTCATCTGGTCAATTGATTCTGAAC
CGTTACCGACTCCGTACGCCGCATCAGCAATAGCGGTGAAAACAGGTTTTACATTCGCCG
CTTTCATACCAGCCGCGACCATTTTTTTAGCACCTAACGCGACAGCATCTAATGCGATTG
GTGTGCCGTCGATAGCGGCTGTAAGGTCTGTCATAACTAGTTGCGCATCTTTTGCTGAAC
CAGTAAGGACTGTTAACGATTTAGTTGCAGTATCAATCGTATCAACTCGACCAATAGCGC
TACCCACAACATTTTTAGTTGCTGCAATTAATCCGAACGCTGCTGCTAATCTGAGAATAC
TAAAGCGAGCTTGTTCGGCGGGCTTTTCAACTGAATTTTTAAGTGCTTCACGCATTCCAG
CGCCTGCACCTTTCGCCGCCGCTTTTGCCGCGTTAAATCCGCTTACTAATCCACTTTTAA
TTAAAGAACCAGTGCTTTTCGCAATGTTTCCTAGGCCTTTTAATGCTGAAATACCAGCTT
GGCCTGCCGCTTTAGCTCCGGATTTCACAGCGCTAAAGCCTGTTTTTAATGCTGATTTCA
CTGTTGTTCCTGTCGTTTTCGCCGCGCTTGATACAGCGCTAAAAGCTGTTTTCATTGCGC
TACTTACTGCTAATGCCGCTGATTTTGTAGCGCTAGGAATAGCTTTCACAGCGCTAATAG
TTCCTTTAACGCTCATATAAGCAGCAACTACCACCGCTTTGTAAGCTACTACGAAACTGT
TTTTCACTGCTGTAGCCGCTGTTTTAGCAGCTCCTGGAATACTTTTAATAACTTTTACAG
TAGTTTGAGCAAAAGAAATAGCAGCCGATTTAGCTGCTTGCAAACTACTTACTAATGCTG
ATTTAATACTGATTCCAGCGCTTTTAATTGCGCCGGGGATGGATTTAATGACATTAATTG
ATACTTTAACAGCTGACACAATACTACTTTGTACTGTCTTAGCAATTGAAAAGAAGCCGT
TTTTAATATTAACCGCTGTGTTTTTGATACTTGTTCCAAGTTCCTTTATCGCTGTAATAG
ATGCTTTAGCAGCGTTTACGAACCCAGTTTTTACTGTTGATGCAAGTTTAGATAGAGCGG
CTTGTACATTTGAAGGCAATTCACGCATAAAGTTTAAACTAGCTTTTAAAGCATTTGAGC
CAGCACTTCCCATGCTTTTAAACGCATTTACAAACGTGTCTTTTAATCGTTTCGATTGAC
TAGCAATATCAGATACCGCTTCTCTATACGCTTTATCTAATGCCGCCCCTGCATTTGTGC
CTGCTTTCGCTAAATCTTGTTCAAACGCATCCAGTTGTTTATCTGCTTTTTTATCGTCTA
AACTAATCTCAATTACTACTGATCCATCACTCATGTTCTCACCTCTAATCTTTTAACTTA
TATCTGTTTTTCAGTTTAATTAATTCGTTTCGTTCTTTTTCTGTTCCTTTCCCCGAAGGT
AATTCCGCTTGCCTAATGCCGATTATCGTTTTAATTGTTGTATCATCACGCAAACTTTCT
AACAATGCTCTAAACTTATACCAGTGCATTTTCCCCCGACTATCTAATAAATCAATATTG
TAGTCTTGTAAAAAAGAAGCGTAGATATAATCCGCATCTTGCGTTAATGAATATGAAGCA
ATTTCTTCCGCATCCTCATTGTTTGTAGCGCTTGGCATCTTGTTTCCGTCGATATCATAA
AGCAAACCATCGTCGTTTTCTTTAACAATATAATTAGTGAAAATATCAATAAGTACCAGT
GATTTTTCTTCAATATTCGCGTATTCGTCTTCCTCATTTGAACGTGGCCAAGGCATATCA
TCAGCAAATAGCACATCAATTGCTAGGTTAGCTCTGAACACATCAGATAAACTATTATCT
TCCGTTAAATCAATCACTCTTAGAACGTTGTCAAAAGCTAAATCGAGCTTATACTCTTTT
CCTTCATATTCGTAAATATCGTTAATTCCAAAAGCGAGCGAAAGCATTTAAATCACTTCG
CTTTTTTAGTCATTTTTGCTTTATATTTCTTTTGAATTTCATTTTGTTGTTTTTCTACTG
AACCGACAATGATTTCTGCAACTTGATTGTATACTTGGTACATTTTTAAAATATCTTTGC
ATTGCGCATAACATTTATCGAATGCTTTTTCGTCATCCAATAAAATTGCATATGCTTCAG
TTAAAGCCTCTTTTACATCTTCTTCTAATGTAAAATATTCTTCTGAACTCATTTCGTCTG
TATTATCGATGTTGTATTTATTTAATTTTTCCAGTTTCTTCTTGTACTTCTCATCTGCTT
CAATCCATTTGCGGCGCATTTCATCACCCAAACCAACTCTAAACAGTTCCGTGCCAAGCT
GAAACTCTTGATACGATTCTTCTAATTGAATATTGATTACATTATTTTGTGTCATGTATG
ATTTCCTCCAATTTAAAAGCCCCTACTGAAAGTAAGGGCTCATTTATTAATCTGCTGCTT
CTACTGTTACTTGTACTACTTTATTGATAAAAGGATTTTCTTTAGATGCGACTGTTATAT
TTGCAGTTCCTTCTGCTACACCTTCAACCACTCCAGTAGCATTTACTTTTGCCTTTGGTG
GGTTTGAAGAAGTGAAAGTTACTTCTTGGTTTGCTCCGGCAGGCAATACTGAGGCAGTAA
TAGTAGATGTTTCACCAACTTTTAACGTAATAGTCGCCTTGTCCACTTCGACGCTGGACG
GGCTCTCCTCAGGGTTTTGTAACCGTAGGTGTTTCATCATAAGCGATGCGGCAACCAAAC
GCTGGGAATTCTGTAGCATCGCCACCACCCGCGGAGCCTTTAATTTCAGAAACAGTCGCT
TTACCGATAGCTGTTTCGGTATCTGGAATTTCGATTTTAAACATAATCCCGCGATTTTCT
GGCGTTCTACGTTTAGCGACAATTAAGTTTTGCGCTTCGTCTTCACGATCGTGTGTCCCT
TCGAATGTGTAAGCTTCTGAGTAACCTAGCACAACCGTTTTTTCGTTGCCATCACCGTCA
TAATCGCCTTGCTCTTCGGTGTTGTCCGAACCATCGTCAGACACGTTTGTAATCCATTTG
GATAGTCGTTTCCAATCCGGTTCACCTGCACCAGTAACAATTTCAGCAACAGAATATTTC
GTTTTTGCGTTTTTAATTCTCATTTTTATTTTTCCTCGCTTTCAATATATAATTTGATTT
TGAAACTAGCGCTATAAATAAACGTCCCATCATCACTGACGGAAACAATATTAGGAACAC
TAGTTGTTTCTTTGTCTTCTAGCACAAAGCTGTTATTTAAACTCTGAATGCTTTCTAATT
CTGTGTTATCAAAATAAGCAGTAATAGCATTCAACACATTTAAAACTTTCATTTCTTGCT
TGCTAGAGCCGTTTAGGTTAAAAGAAAAAGACCGCTCATAAGAGCCGTCTTGATAACCTT
GCTTGTCGTTATTCGGAGTCAGTAGCAAAGCGATTGACTCGGGTTTTAATATCGCTGTTC
TTAATTTCATGTCCTTTAAATCAACGTTATTTTCGATAGCATCCATGACACTATCTAAAA
AATCTAATGACATTATAGTCCCTCCTCAACCGATTTTTGCGCTACTTCTATCCAACTTTC
TAACTTATCTACTTTTGCCCGTTGGTCCCATTCCGGGCCAGCTAACGGATGATGTGTGAG
TGTGAAATTGAAGTTTATTCCGTTGTAGAGTCTCCGTGCATAAATAGATGTCCACATTAT
TTCTTTGTCGTTCATAATAACGTATTGATTTGATAAATCACCCTCCAAAAAGGGGACATA
CAAAGAAATATCGGCAGCGGCTTGATTAATTAAAGCGAATTGTGCGCCTTCCTTGGCTTT
TTTTACATTCTTTTTGGCTTTTGAAAGGTCAATATTAACTTTAATCGGCATCAAACCACC
TCTATCTCCCAATGGTGCACATTTTCAGAGGTCGCATAACAAGGTATAACTTTGACAATC
TTATAAGCTTTTCCAGAGAAAAAAATTCTCGATCTACTTATAAAATCAGCTGGCACGTTC
ATGCTGTTCACTGCATCAATAAAGATAACCGCGTCATATCTATCACTATCGGATAATCCC
GCGATTTGATTTGATTTTGAGAAATCAACACGAACATGTTCAATCTCAATGCCTTTTTCA
TAAACGACTTGATTATGTCTATCTTCTTCTTTATACGCTTCATAACTAATGTTATGAATT
AGCCAGTCAAGAGGCAACGGAGGGGCATTTGTTATCGGTTTTACTACTTTCATTAACGAA
CACCTACCCCGTTGTAAAGAAGACCTGTATGCGCTAAATAGGACCTTACATCGCTACCAA
TCAATCCGCTATTAAGTGATGTAGCAGTTGATGCAAAATTACTATCACTAATAGAAGTTC
TTCCGATTGATACGTTATCCGGCTTAGAAACAGCTAACTCACTTGTTCCGCCCGCCTCTT
TGAAATACTCGATTTGATTACAAGTAGCTAACTGTATTTGATGCTGAATAAATTCGCTAA
ACGATTCAATCCCGCTTTTGCGTATTCGGTAAAATGTCACTGAATCAATTTTTCTTTCAG
CATGCTTTAACAGTTTGTCAAATTCATCCTGTTCCAAATGCTCCCCCGCATACTCGTTAG
TATAAAATTCTAGTGTCGTGTAAGGCATAATATTCGCCCCCTTTTATCATGCTCCGCTAG
CTGGTAATTCTTCAACTAGATGCTGAATACCAACGATACCGATTTGTTTGTCTTCGTAAA
CTTTTTCCCAATTTCCAGCTTTTGCTAGGTCCGCATTTGTTGGAGTGATTTCGTTAGCAT
CACGAACTGCATTTTTAAATTTAACTCCATATGGGTGCATTGTGAAAGCACGTCGAGTAA
ACACTTGGTCATTACCTTTAGAGGCATCCCGAGCTGTTTCAAATGTTGTTAACTTAGCTG
GGTTCCCTGTGTTTCTTCCGATGGAACCTGTTGCAAATAAATATGAAGTGTATACTTTTG
CTGCTCCTGTTCCTGTGGAAGGCACTCCGTCGTCTACAACTACACGATATCCTAAATAAG
TTGGGATATTGACTTCCCCACGAGCATTTGGAATAAATGCAATTAAGTTTTGTTTTTGCA
AGGCTGTATAAACCGCTGAATGCATAACCATTAAGCTTAAACGATCCGAAGAATCTCCAA
GAAGCTGTTTTGCATCTAATACTAAATTCCCCGAAATTGCAGATGTTGGTTTTGATAGCA
AGTGGGAACTTGCCAATGCACCGTTTTTAGCAAACAGTCCATTTAACACGGAAATTAGTA
CAGTTTGCTCACGACGCATCCACCAAGAAGCGATTTTCCCCATTAAAGCGTCTAAAGGGT
CGTCTCCCGAAATAACCGCCGCAAGTTCGTTGACTGACCATCCGCGCCCACGATACATTA
CCGCAGCAATGTCAGCGCTAGCAGTAATTTTACCTGTTTCTAGCCCTTTTTCACCGTCAC
CTAAAGTTTCGTCTTCGCCGTCTAAATCGTTCCAAAACGGCATATTAACAAGTAACCCGC
CCGCTGTAATATTTTGCGCAACGCTTGGATCAGCCACTGCAATTCCCGATTGGATAATTG
CTGATTTTTCAGATGTGAAGTTATCCATGTACGCATTAAAAACCTCTGGTGTTACTACGT
CTAATAATTTTGTGATTTCATTTCCCATTATTCACTCTCTCCTTTTTCCGTTAAAAATTT
TGTTAAATTAAATGAATCTGATTTTAAATTTTCCTTCAACGAACCGCTGAAACCAGCCGG
AGCTGTTGGATTGCCACTGAATCCAAATTTCGGAACCGCCTCGCTTTCTTGAGCAAACAA
ATAAGCATCGCTTTCTTGCAATGCTCCTAGCTGTTCGTCAAGGCCTTTCAGTCCTTCATC
TGTCAGTTCTAGTTTGTCGTTATCCAGTAAAGCTTTTACAGCCTTCGGATTTCTTGCTTT
CGCATTTGCTAAAGCTAAATCAAGTGCTGCACCTTTGCGAGTTTCTACTAATTTAGCTTC
CGAATCTTTTTTCAAAGTTTCGTAATTGTCTTGCAGTGTTTCCAATTGAGCTTTTAAAGA
TTTGCTCGTTCCGGAATCAGTTTTTAAAGCTTCGATATCATCGTCCCGTTGCGCAAGCTG
GCTTTTAAGCCCGTCTCTTTCTGCTTCCGCTGATGTTACCTTGTCCTTTTCGTTCTGAAT
CGACTTACCATGTTCGACCATAATAGAGTCGATAGTTTCCTTTTCCAAGCCTAATTCCTT
CAAAAAGTCTCTTTCCATTTCTTATTCCTCCTACGTTGTTTTTACGTGATACGATCACGA
GAGCCGACTTTTAACGACTTTCGTTCAGGTCGAATGTTAGGCATATACTTTTTCTCTGCT
ATACTGTCTTGTTAAATTGTGCGTTTTTACAAATGCTCTTAGCTTGCTTTGCTTCGTTCT
AACAGCTTGTTTAGCCTTTTTAACTGTTAGTTCATCGCCTAATTCTTCGGCAGCTGACAG
CTTGCGTTTAGCTGCTCTTATGTCGCGTTCCATCAATCGTTGTTGCTGACTCAACATATA
AACGCGTTTGTTTTCTTCTTCGTCTATTAACTCGTTCTCGCCTGGTGCAATGTTAATGCC
TTCAACGAAAGCAAAACGATGGTGACGGCAATTACAACCGAAAATCCCATCTCCATAACC
ATATCTAAGCTCTGGCGAGTAAATAGACATGTATTTATTGCCGTATTTCGTTTTTGTTTC
TTCAACAGATAACAAACAGATGACTTTGCCTTGAACAATTGAACACGTTGGTCTAGCTCC
TACATGTTGCGAAATACGCACTAAATCAACGCCATATTCATTCATTCGCTCATCTTCAAC
GCTGTTATAAACGCTGTTGACGGTTGTTCTTGTAACGGTTCGGACGTAAGCCTCTGGTGT
CCATCTTTTATTAGCCTTATCTACAAGCGCAGGAACGCCATTTTCAGCGAATTTAGTTAC
TGTTTCCGCTAATGCTTGTCTATGTGTTTTTAAACCAGCTAAGACGCTCTGTGTCGTTTC
GTGAATGATATCTGAATAGATTTGTCTTGCTTGCGATAACATCGTTTGATTGACGCGATT
ATAGTTGCTTTGTGCTAACTTAAAATAACTTCTCATTACTTTATCGACTATCGTTTGCCC
ATCGCTTACTAGTGGCAACACAGCGCCTGTTTCAGCTAATTTACTGAAATAGTTATCTAC
TTGTGTTAAATCGCTGTATCCCGCATCTTTAACAATAGAAAAAAGCTTCTTAGCTGAAAC
GCCGGAAGCTTTGGAAATTCGTTCAATCATTTGCTGATCTAGTGCATGAACTTGATTAAG
TTTTTCTATTTGCCAAGCAAGCACATTATCTGCGCTGATATTTTTCTTTGTTTTCAATCG
GCGAACAATAAGAGTGAACAATTCATTTTCGAGCGTTGTGTAAACATCAACAACAGGTTG
CACAAACAAGTCGAGTTGTCTTGGAGTTAGTGCCATCTATATCACTCCTCTTCGCCGAAT
ATCCCAGTCATATCGTTGTTAGGCATTTCCGCTTGTTTTTCCTTCGCTAACATTTCAGCC
CACTCATCAGCCTCAGCTTCAGTAATATTCCAAGCACGTTGTAAAGCAATTTTTAGCGGA
ATCATACCTTGATTTTTAGCGTTTGTGTAACGATTGATAGTTGTATCTTCGTCTTGCGCT
ATAGAGTCGTCAAAATCGACTGTAATCGTGTCTAACTCAACTATATCGCCAGAATAAGCT
TCGATAAATTTCCCGACCTCAAGAATGCTCACAATCATTTCTTTTATGCCTTGCTCGATT
AGTTGCGAATGACTGTTTTTAGTTTGATAGGTTTCTGACTTCTCGCTTACAACTTCTGTA
GCTGTTTTTAAGCCGTTTTCATCGAAAGTGAATGTGCCAGCAGATAATCCAACTTGCATC
GCATAAATGCGTAGCATTGCGTTTATAGACTCGATAAACTCAGTTGAACGTATCTCTACA
GATATATCTTTTACTGATTTACCATCTGCATCCTGGTCACCTTGATATAAAAAGAATGCT
TCATCAGTTGAATCGAAATAATTCGTGGTTGAGCCGTCTAGGTTAACAGCCGTTTTAACG
AAGCTCGAAGGCACCAATACTTTCTTTTTACCAAGCTTAAACTCTTGATAGTATGAATCA
AACATCAAATCAAGCGTTTTTAATGTGTCTAATGCGTTAGCATAAACAGAAATGCCGAGC
GGGCTCGTTAGATTCTTGTTATTCGCAATGTTAGGTTTGATATAAGTAAATGTCGGACGT
GTAAACTTTGACAATGGCGCAACAGGCTCAATATCATCAAACAGTAACGCTAAACTTACT
TTTGTACCAAGCTCGTTCGGGTCGTCTGATTGGTATAACTCCGTTGTGACTGTGTATACT
TCTACTTTCTCCCCTTTCCATTCGAGCCATTCGAGCAACGTATAATATTTATCGTTTTTA
TGAAAACTATTAGATATAACACATTCGTCTACATTCTCGCTATCATTCGAGAGAGGATAC
ATACAATCGGCTGTCGCGAATGAAACTTTGACGTTCTTTTTTCCGTCGTGATACACTTTT
ATTACAAAACCGCCCATCGCTTCGCCGTATTCGATGTAACGCTCCATATTTTTAGTAAAA
CCGTTCGTTTTCAATACATTAAGCACGAATTCCTCAGCGGCTTTATCATCAATATTGATT
TTCACTTTCTCATTAAAAAGAAGTTTAGACATGTACTTAGCTGTAACTTTCGGCAAATTC
ATAGATAATTGACGTCTGTTAACCGGATTGCCATTGTGTTCGTAATTTAGATTATGCCAT
TCAGCGTAATGGCCTTGATATAGCCGTTTCCACATGTCAATATACTTATAATCTTCATCA
TTAGCATTTACTTTTTTATGGTCTTTTACATCTTTCAGTGCTTTCAATAGTCCCATTCTC
CGCATCACTCCTTTCACGCTTGCGATTATTTGATTAATCAAGGTTTTCACCTCCTAGAAT
TTGAGACCTAACTTCCTTAGATTGTCTTTTACATAGTACTGAAAAGCATCACACGTATGA
TCATCTTCTTTGATGACTTCGGGCTTGTCTGTGTTGATTGTTTTAACATCCCATTGATAC
TTTCTATGTTCCTCGATGAATATTTGATTTTCTGGAATATCAAGATAATAAAAACGACCT
TGTGCCAACAAATCACACACAAAGTCAATCATATCCACTTTTTTACCTTTTGCGACGGGG
TGTAAGCTAACGCCATAATCTTTATAATATTGATTGCGAAGCCCTCCCTCTGCGCTATCT
ACTGTTTGCATATCAACATTTGTATTGTAGTTTCCAACTACTTTAGTCATAAAATCCCGC
AACTCCTTTGAATACTCGCTAGGCGCTTTTTTAACAACTTGATTAGCAGGACTATAATAG
TATGTGTTTAGCAAAATAACATTTCTTTTTGCAGTGAGACCGAAACTTAGATATGTTGTA
GCTGACACTTGATGTCCTGTATCAATAGCGAAATCAATTAAAATAAGCCTGTCATCCGCA
GGAATAGCTTTAAGCGGCTGAAACAGGTTCATGTTATAAACATTATCACCAAGACCAATT
ACCTCTCCTAGATACATCCAGCGGTAATAATCGAGGTCATTCTTTTTGTACTTCTCAATT
TTCTTAATGATTTGCTTGGATAAAAAGCCTTTTTCATCATCCAAATAAGTAGTGTGATGT
ATTAAATAATCATCGTCACCACGTTTAGTGTCTACATATTCATTCACCCATTCGTAAGGA
TTGCGAGGCGGGTTAAATGACATGTATGTTGTAACTTCTTGACCATCCGGCAAATCTTCA
CGAATGAATGTGTCTTCTACAACATCAATATCAGTCACGCCAGAGAACTCCGCTAATTCC
TCAAACCACAAATCGCTAACATAACCGACTGGAATTTTCATTGATTTTAGTTTAGCGGGA
TCATCACAACCAGAGAAGTAGAAGCCTGTCCCCCAAGTTTTATGAACGATTTCCATTGGA
GATTTACCAAAATTGAATTGGTCAGCAACACCCATTTCATAAAGCGCCCATTTAATCTGC
TGATAGACTGACTTATAAAGCGTATTAGCTACTTTACGTAGGCACACCATGTTAGATTTC
GGATTAGCCATTTTCTTTTCTACGAGCTTCAAACTAATAACAGACGACTTCATAGAAGAA
CGTCCGCCTTTTGCTATGATGTGATTATGTTTAGATAGCCACAAGTCATAAAAAGCGGGA
TTAATCATATCTGTTACATTGATAACCTGGTAATCAATTAGTTGTTTGTGTATCGTCGCG
TTCATCGGTGCCACCTGCCTTTTTATCAAGGTAGGCTTGCATTTCGTCAACGTTCGACAT
GATAATTGTTGTTGTTCCTTGATTGCTTTCTTGCTTCGTATCTGCTCTTAACTTATCGAT
TTGCGCTTGAATAAGCTCTTCTTGTAATTTATCTCTACCACCTGCTACATGACGCTTAAC
AATCTCTTTTAGTGCTGATACTCGTTGATTGATGTCAGCACTCTTTGTAACGACGGAAAA
GCCATCACTATTCGAAACTATTACTTCTTCTTCCATTTCGCCTCGAGCTATTTCGGTGAA
TAATTGCATAGCCTCTGTATAACCCATCACTCGCTTTTCTTCGAGTTCACTTAAAATCTT
ATCTATATAGCCTTTAATAACTGGTTTTGACAAGTTTTCCGTTGCTATACGATTAGCCGT
TTTCGAACTATAACCAGCTAGACGAGCGGCTTCTGTAGCATTACCGCATTTTATATATTC
ATCCGCAAATCGTTTTTGTTTTTCGGTTAGTTTCACTACATATCACCACACTCCCTTATT
TTGATAAAATAAAAAGGACCATCACAGGCCCTTTATTTTTCTTAACTCAAGTTTCTCTTT
ATGTTTAAATATTTTTGATGTTGAATCTATAAATTGTATTTCGATTGCAAAATTAAATTT
CTTGCCATCTGCATATTTTTTAATTTGTTGAACAATAAATTCATAATCAAACATTATTGG
TTCACCGGATAAATTAGGTTTAACAATTTCCCAATTTGCTTTATTCTCCAACTGTTTTAA
AAGAGCTTCTAAATTTGATAATTGTTTGGGTTCTGCTCTAAATAATAATCTATCCATCAA
ACTTGGCACTAATAATATTTGTCTAAAATTAATTTCCAAGCTAAATTTACTATTATTTAC
AGGAGTAATTATAAAATCTTTCGGTTTTCCATCACTTATAATTATACCGTTCTTTTTGCT
AACAAATGAATGTCTAAATAATATGGTTAGCCTTTTTCTATTTTCGTTACTATTTAATTT
TATAGCCCAAAACAATGCTCCTGCTGTCGCTAACCCACTTACCCAGTCAGCTAAACTCCC
AACCTCTAGTATAAAACTCATTTGCAACACCCTTTTATTTTTCACTATACCAAATAAAAA
CCACCTGCTCAATTTTCAACAGATGGAAAGGGCTATATATTTAAAAAACTGGTTAACGCA
CCAGTCAGCGCCGCATGCGTGTTTTACATCCAGTGCAGATAGGATATGAGAAGTGGAGCG
CAGACTCAATATATGATTTATTTTTGTAATCATCTTCACTTCTCACTAATAACATTTTAT
CACCTTTTTTCACTCAAAAAGTGCCAGAAAAGTGCCATTTTTAATTTAGCACTTCAATTC
CAAGCGTTGTTGCTAATTCAATAACAGCCTTCCTTTTCTCTCTTTTGTATTGCCTTTCTT
CGTAAGGAATATCAAGCATAATAGTTATATCTTGTAAGTTATGAATGAACTTCTCAAACA
GTATCTTTCTATGAATGTGCTCAAGCTGATTCAAAATAGCATCGTATTTTTTAACCGCTT
CTTGTGCTGCATGAACGTTATCGACATTATGAATTGCAGCATCTTCTACTTTCGAATGAA
ACTCATTGCCAAAATTTGGTGGCGTAATCTTGTACATAGTCGTCATAGTTGGAAATTTAC
GATCACCAGCCATCACTCGCAGCGTTAAATAGTCTTTAAAGAACTTTCTTACTGCTCTGA
CTGTCTGAATGTAGTTTATATCTTCAATTTGTGGTAGATTGAATAATTGTCCCATAAAGT
CGCCCCCTTATAATTATTAAAACATATTACTCCAAGCCCAAAATATCCCTTTAACCGCTA
ATCCTAGTACAAAAATCAGCGCTAGGATCCATAAAGCGTAAATAGTCAAAGCTCCTATAA
ATTTAGCTACTTTATCAATCATTCCATATCTCCTTATTCCGTTGATATTCATCCATATCA
AACAGCTTATAGTATTCTTTTTTGTTTCTTTGTGTGTAATTAAAGACTATCGACTTCGAC
ACTTTGAAATGCTCTGCAATTGCGTAACACGTTAGTCCTGCATTACGTAAATCAGCGAAT
TCATGAATTGTAATTTCCACCCATTTTTTCTTTTTCACGATGCGATCAAACGTTTTTGTC
CAATAAGTTTTTTGCTTTTCTTCTGTATTTTCTTTCATCAGATTGTTTAACTCTTTTTGC
AACTTTAGTAATTCCTCTAGTTCTACAACGTTATTTGCTATATAACTAATAATTTCCCGC
TGCCTTGCTTTACTCTTCGTCATCTCCATTACTGTCATTTGTTACACCTCCACAAATTGC
CCGCCTTTTAATTTCACACACTTAATTGATTGCATATAACGCATTTCAAATAGTTTTCGT
TTGAGTATAAACTCATTTGTCAACATGCCTTTAACATCGATTAATTCCTCGTGACCATCT
TTGTATCGAACGAGAAAGTCAGCTCTATATTTAATCGCATGATACTTTTTCCCATTCTTT
ACAAATGAGTCCTGCAAAATAAACTCTGGCTGTAAATCGAAACTCACTACTTCCCCGCTC
ATTTTTAATAGTTTCAATTGCTGATAATATGCTGCTTCTGCTTTGCTATCGAACTTTATA
TCGTCAATAACTACTTTCTTCGCATTGTATTTACTTCGCGTACTCGCTTGCTTCGTTAAT
GACGTACGCCGTATATTTCGCTTCAATCTCTTCGTCCCCCATACTTTCTATTTCGCTAAT
TTGGTAGTTTGTGACTTCTGCAATCGCATTAGCCATTTGTCTGATGCTCATTGATCTATT
TCTCAACTTTTTTATTGCTGTTTCTGCTGTCATTTTTATTCACCCTTTCCCTTAAAATGG
CAAATCATCATCTGAAATATCTATCGGCTTACCTTCGTTTGCAAATGAATCACTCTTCTG
ACTCGTATCCGCTCGATATGAGCTTGTTTTATTGTTATTTGAATAATTAGCTTGGTTTTG
GTAATTATTCGATGTAGCGCCTTCTGCGTTGTTATTTTTAGGCTCTAAGAATTGAACTGA
TTCAGCAACTACTTCCGTAACGAAAACGCGTTTGCCGTCGTTATCCTCATAATTTCGAGT
CTGTATTCGACCATCAACGCCTGCCATGCTTCCTTTCTTCAAGAAATTAGCAACGTTTTC
TGCTGGTTTACGCCAAACAACACAATTAATGAAATCTGCTTCTCGCTCTCCCTGTTGGTT
AGTGAATGTTTTATTTACAGCTAATGTAAAAGTCGCTACTGCTACGCCTGCTGGAGTGTA
ACGTAATTCAGGGTCTTTTGTTAATCGTCCTACAAGTACTACACGATTCATCATTATTTG
CTTTCCCCCTCAAAATCTTTAATTTCTGGTCGCTCTCCGTGAGTTTCAACCATATTTTTT
TTTGCTTTTTCAACTTCTTTTCTAAATTTGTCTAATCCATTTGCTTCGATTTTTTTCTGG
ATTAAAGGAATCACTTTATCTTTATAAAATTCAATTGCTGTATTGCGAGTGTTTACATCT
AGTAAATCTATGAGATCGATTGGATAATTTAACAATGAAGCTCCACTAGATATTTCATTA
ACGTGCAAGAATACTTGGGTTAATGTCCTTTCCGGATAAATTGCAAAGTCTATTCCAGCT
ATTGTCACTTGCGTTCCCATCTTCGCAACCCATCCACTTTTCGTTGCAATCTGGAACACT
TTATCTTTTTCAGATATTTTTATTGTGTTAGTCATTGTTCTCCTCCTATACAATCCCTAA
GACGACAAATCCGTCTTTTTGCTCATAATCTGTCATGTAAACTACTTCAACAGCGATCTG
AAAGCCTGAAAATTCATTGTTCCATTCGCGTAAAATCAAAATATCTCCTACCTGGAAATC
GCGGTCATTTTTTCGAATTTCGAACGTTTTACGCCCTTCCATCACAGCTGCGAAATATTC
GGGTGTTATTTTTAATTCGTGTGTTTTAGTCATCTATTCCAAACTCCTTCCGCAAACTGG
GCAGTACTTGATATTAAAATAAGCTGAGTACTCCTCTTTATTTCTAACTATGTTAGTAAC
GAGTTCTTTATCACTTGTCAGCCAAATTTTATCTTGTGGATCCATTTCATCAACAACGCT
TTCTCGTTTTTTCAAATCATCGTTGCAAAATTTACACATTATTCCGCCACCTCTTTCACC
ATGTAAGTTCCGTCATCATCTAATCTCAAACGATACTCTTTCAATGTTTCAGCTTCATCG
TGTAACTGATCACTCAAATCTGTTTCTTTGTCATATTTATCGTATAAGAATGCTTCTACG
TCTAACTTTATTAACGCAACATAGTAATCTTCATCAAGTTCTCCGTCATAGAAAACTTGC
TTAGCATTTTCCAACCATTTTTTAGCTGTTAGGAAGTCCGTTGTCCACTCTGTTACTTCG
TTATATGTTACTACTCCATATAAAATCATTCCGACACCTCTTCACTACTAACTGAAAACA
CATGTGGGTCGTCATATAAAGCGTTAATTGCAGACCGTAATTCGTTATCATCTTTTACCG
TTCTTTCATATGAATCAACAATAACTTCCCCCATGAAACGTTGCTTGTATGTTATTTTAT
ATACTTTATAATCTGTTTTTTTATCGTTCATTCCGACACCTCTTCTTCAAGAATCGCTTT
AATTCTTTCCGCTTTGTTTAGATCAACTGTAAAAAACAAATGCGGGTGAACATCGCCGAT
TGCCTCCCAATTAGTATATTTCTCATCATTCGCCAGAAACCAATCTGCCGTTGCTGCTAA
ACATTCATTTGTGATAATTCTACGGTTATCACTCATAACACCGTTTTTTAATATACGTGT
TAAATATATATCTCCTGAAATCGCCGCGTTTGCTAACTTTAAATTTTCGTATGCCATTAT
TCATGCCTCCTATTCATATTCCGAGTTAGTTCTTTCCAGTTGGCAATTACTTTCATCGAT
GATTATTTTCGCTTTACTTGTATAAATTTTAAACAAGGTTTCTGTTAGACCATGCAAACC
ACCCATGACTTCTTTAGCATCAAAATTATTAACCATATCTTCGTCTTGATCGTTAATTCT
AACTGAATACAGTTCACCGCTTTCGCTGATATGAAGCGTATACTTGCATCCGTATTCACT
CATATCTTCTTCCGCGTCCATATGAATGAAATAAGAGCTGTATGTTTTGTCTACGTGAAG
GGACATTTCATGACATTCTTCGTATTCAAGATTTTCTAACCCTTCGATTTCTTCGGCTAG
TTCATCGATTAATTCAGATAACTTATACTCACGTTTCGGATTAGTTAGCAAAGTCTCAAT
CTGCCCCTTTATTTGCGTTACTCCTTTACTTTTGATTTCATCGTCCAGTTTGCCTTTTAT
TGCCTGTAAAATCATATGATTGTAAGACTCTAAATCTAAATCTTTAAAATTAATTTGCAG
AGCTTCTTTTGCTGTGTTCTTAAGATTTTTTGAAAAGTCGCTCCATGATCCAAACAAATC
TTTGACAACACTGTCCACCGTTGAAGCAACATGCTTATCAATTAACTTCTGCACTTCTCC
ACTTTTCTCCATTTTCGCTAAACTATCATTCACCATTTTATTAAAATCCATTATTCCGTT
CCCTCCAATAGTTCCGGATTTTCGTGTATGTTGCCGATAACTGTCATAGCTGCTGAATCA
ACGCTAGCATCAAAGTAGAATCTTGTATCGAAATCTTCGGGATCTTCTCTTGTGATTTTA
ATCCCATCGATTTCTTTCGGTATCGTTTCGCCACTAAGTGCAGGCGGCTTAATCAAATCA
AGATAATACGCACATATATCCGTGTCATATTTAACCACTCCAACGTATTCAACTTCTTGG
TAGTAGCCCATGGGCCAGTGTTCTAAAACTACTTGCACAATGTCATTTTCAAAAATAGTT
TTTTCGTCTTCATCTTCGCGACCTATACAGCTTCCAAGTGTTTTTTCGTCTATCGCGTGC
ATGTTATTAATAATAAAATGTGCATAAGTTAATGTGCTAGCGCCTTTTCGTTCATCTGCA
AAAATGAAAGTGGCACTATCTTCAAACTGCATTAAATTACCGTAAACCCATTCTCCGTTG
TCTATTCGTTTACCTCTGAATTCAATCTCTCTCATGCTTCACCCTCCACTTCTACTAAAC
TGACTTCTACTATTTCGTCAGAACCATTTAAAGAACAGTTATTTTCTGCTGTTTCTCTGT
CTACATATAAGCAGTCTTTTGACAGATGCTCATTGTAGATGCCGTGCGGAAAATGTTTGT
ACAAGCCATTTTGCTTGATTGCATACAAGTTATTACTCATTGTCTTCACCATCCGCTTCA
TCAACAAGAACAGCAAACTGCCAATAAATATCACCTTCGGGCATGGCTTTAATTTCCGAT
TCCGTCAATGCTGCTTTCCATGATCCATAGTTGCGGTTCGATGTAGATGGCTGCATTTCG
TCAGTAGTTATATTTACGATAATATATGTGTAAGTTGTTTCTTTTTCAAAATCAGTAGAT
CGAGACGCAAACGGCAATCGCACATAATAAAGCGGTTCTTCCTCGACTTCGTAGCCGTCA
AGCCAAGCGCGGGCGAGTAGTTCTTGATTATCAGCTGATGAAATTAACCATTCGTACATT
TCAGCAGACATATCAGAATCTTCATAGTCTAACAAACAAGCTAAATCGTATTCGCTTTGT
TTACAGTGTTTTATCCAGTCATCGGCAAATTGCGGCACTTTTAAAACTGGAGCAGGCGCA
ACTAAGTCCCTTTCATCAAGCCAAGTCATGCCCATATCTCCACTATATTTAATTTGATAG
GATATAGCATTTTTAGTTTCTTCTATTTCAGTTACAACACCTTGTTTCAATTTACCTGAC
CAAATAAACTCTACTTTATCGCCTTCTCTAAATCTCATGCTTGTTCCTCCTTCAAATTCA
ATTGCTAAGGTCTTGCTTTATGTTTAAATGCACTAATTGAATATATGCTTCTAATTCCAA
TACTTTCTTCAAATAAAGCGTGGCTATAAGCTATTGTCCTTGCTTGAAGTTTGTTTTTTG
CAGTAACTTCAAGCGTAAATGATTTATAAACGCCATCGTCGCGGTACGTTATAGTAGCTA
TATACGTTTTAGATTTCATTCTTCCTTCTCCAAATCCAATAAATTCTTAAATATCGCTTC
TAAAACCGGCACCGCAATAGAATTCCCCGCGAGTTTCACTATCTGCCTGTCAGATATACC
CGACTCTCGCATTGCAAAGTAGTCAATATCGCTGTAGCCCATCAAACGCAAGTACTCTTT
CGCGGTGATATGTCGAACCACATTGTCGTAATAAATAACTTGTGTTGCTCCTGTGGTTAT
TGTTTGAACAACTTGCTTACCTACACGCCCTCGCCTAGTTTTGCTCGTCGGTCTTTCTAC
ATTCACAGAGTCGAATTGTTCTACTTCTTGAAATCCTATTTTTGTATTTGTGTGAATGAA
TAGTTGCTTACCTTCTCTGAAAAAAAGTTGTTTTTCGTTTTCGGATAAGGCATAAGCTGT
CGGGTCAACATCAAAATCAATATAATCTTTTAAGCTCTTAACTGGCTTAACTTTTTCTGG
GAATTGAAATTCTTTATTATTTCCGAGTACGCTCACTACAAATACTCTTTCTCGGTTTTG
TGGTATGCCGTAATCGCGAGCATTTAGTATCTTGAAATGATTAGTATATCCAAACAGTTC
CATCGATTCTAAATAATGATCAAAGTGCATTCTGTGTCTATCAGATAAGAGATTAGGAAC
GTTTTCCCACACTACTTTTTTAGGTCTGGGGGTTAATTCGCTTTTAATTATCTCTAGTGT
TCGCTCGTATAAAATCGAGCGTCCGGTATTAATGTTGTTAAGACCATTTTTTGACCAGTC
TTGGCAAGGCGACCCATGAATAAGTAAATCTACACTCATGTTCCACTTTGTCACATCTTG
CGGCACATAATCATTTGAAAAGATGTTGTTGTAAGCTTGAACAGCGAAGGGCAATATTTC
TACATAGTCGAGGCTTTTAATATCCACCCCTAAATTTTCAAGTGCTTTTCGTGGAGCGCC
AATTCCCCCAAAAAGTTCAAGAATTTGAACCATCCATTTAGCCTCCGTTCTCACGCATAA
TTCTTAACCTCTTCTAGCTTTTCAATCAGTTGTTCGTGTGTTAATTCAAGCAAAATATCT
TTTATAGAGTTTTTTCCGTCATGAGACTTTACAAGTACGAGTGATACAAAATTAGAGTCA
AGATTTTCTATCACTCTCGCTTGATAGCCATTTTCAAAACTATAAGCAGTTAGTTCTAAG
CCGTTATCACTTAATCTTGTTCTTTCTGTGATGTATTCTTTATACTCATTTGCGATTGTT
TTCACGTCTGCACCTCATTCCTAGCCGCTAACTGCGCTTTAATTTCAGCGACTCTCTTTT
CTAAGTCTTCGCTTGATTCTGTTGTTGAAGCTTCTTGTTTTGTTTGTTTCTGCTCTTTGT
CGAACCAGTCCGGCAATACTTCTTCTTTAACTGGTTTGTTATATTTGTTGTAAGTGGGCT
TGTTATATTTTTGCTCTAGCTCTATCTGTCGTTGTTTTTCCGCTGCATCAACATCAGCTA
TTGTTTTAAATCCTCTGTTTTCCCAGTTTTTAAGAATTTTATTAACGTAAGCGTAATTAC
GTTTGTTAGCTCCTTGTTCTGATGTAACTTCTAAAGCCTTCATGACAATTTCTCGATTAC
CTGCAAAATCGTCTACCCAAGCGAGTAGTTTATCCAATTCAACTGGAAGCATCATTCCGA
ATCCGTTTTGTTCCCAAAAATCCTTGAAATTTAAATCGCTGTTGTTGTTAATATCTTTCT
TTAATTCTTTAATTCTTAAGTTCTTTAATTCTTGTTTATGTCCCTTTCGTTGTACCATTT
GATGTTCTTTCGTTGTATCTTCCGTTGTGTCAATCGTTGTCCCTTTCGTTGTTCTTATTT
CATCAGAAATGCCTTGAAAGTCGTTGTAATTACTGATTTCGTACGTTGTCCCTTTTTGTC
TACTTTTAGTTATCGTTATCATGTCATTTTTTTTCAATAGTTCTAAGAACTTTCGAACCT
GTTTTCTGTCCGCATTCCATCGATTTGAAAGCCATAATTCAGATGTATGTTTTTGTCCTC
TTTTTATCGTTATTAACTCTCCGTTTATCAAAATATCCCTATCTTGGTGATTGGCTAAAA
GGAGCAAATCCAACCACCATTTTAAATATTTTTCATTCTCCCAAATCCAATGTTCTTGTA
GAGAACGATAAATTTTTATCCAACCACTAGACATGCTCCTTTTCTCCTTTCATTTAGATC
ATTGACCCTTGAACCTCCGAGCCAGCTTCTAACGTGTCAGACGGCGTTATAGGCGCCTCT
ATAATGTCCGGTATTGATTCATCGTCTGTAACGTCTTTTCGTTCTCTAGGCTCTGCTTCG
TCCTCTGTAACCGCTGTTTGCATATCGATGGATAAAATCCCCCATTTACTTAACATGTTT
CTAAGAACGGTCTTTTTAGCCATTGCATCGTAGTCTTTTTTCCATCCAAAATCCGATTTA
CTAAATTTCTGTTTATGCGCTTCTATTTCTTTACGAGTCCAATAGACCGTTTTTTCAAAG
CCATTAATTAACTGGAAATAGCCACAGTAGCCAACAACTTTTTCACTTGTATTGTTGTCT
AAATCTAGTTCGATTTCTTCAGTAAGTCGGTTCCATTTCAGTAGCTCACCTTCGCGCACT
TCGATAACATTAATGCTTTTATATTGTCCTGTGCGTAGTGCTAACTGGATGTATCCTTTA
TAACCAAGCTGAAACTGTGCTCTGCCTTTGTAAGGAACAATCCACGCATAACCTAAATTT
TTGTCAATCGGTAAATCTAGTGTTGCCGCTACCATGGCGGAAGTAACAACTGTCATCGGG
TCAGTTTTTTGTAAATAGTCGTCGCCATTATAAAGATTTAAAAGGGAAGTTAAAAATTGA
GGCGCTTTTTTATCTAGTACCTTTTCGAATTTCTTGCGCATTGTCGGTGCTTCTAGCAAA
CCTTTTAAGTCTAATGATTGTGCGCTTGCTACTTGCCCTCCATTTTGTTTATTTGCTAAT
TGATTTTTTAATTCATCGTTAGTTGCCATTATTTATTCTCCTTAACTGCAAATTTTCTAT
AACTAGTTTCTTTACGTAATTTTTTGTAAATGTCTGGATGTTCTTCTTTTAAACGTTTAG
TGTCTACTCTTGAAGTAATAACAGGCTTCCAAGTAATCGTAAATTCGTCTGCGATGGCTG
TTTCAGCTTCTTTTAAATCATTCTTGATATTATTATCAATTTCTTTCTTTCGTGTCTCTA
AAAGCTTTATATCGCGTTCTAAATTTGCTCTTTCAGCCAAAAATTCGTTGTATTTTTTTG
ATAAAATAACTTGTTTAGCTTCTGACTTAGCAAAACGATCTTTTAAATATTTTTCTGCGG
CACTTGAACCGTCTAGCGCCGGCGCTACATGTCCTTTTACGTTCGTTTCCCAAAAATCTA
ACTCAAAAGCAATTATTTGATTGATTAACTCGTCATCGCGTTCTACTTCTTTCCAAATGA
ATTTATTTCCTCCGATTAGAACTGCTACATACGCTTTACTTTTGCCTGTGACCGCTAAAT
AGTGTTGTATTTGCACTAGATAAGTCGCTGGTACTTCGTCAGCTTCCCATTCCTTTGTTA
AGTATGCTGATGCTGTTTTACATTCCAAAATAGCGTCTTCACCAACCACAAACCTATCAA
CGTTTGCCAACATAAAATCATGCTCTGGATGTTGATACATCATGTTGCTACGTCTTACTT
TCTTGCCAGTTCGCTTTTCGAATTCTTTTGCGACAACTTCTTCCATTTGATTGCCCCAGT
ATGCGGCTTCTCCCGCTGATTCATCTGGCAAAACTTGGTCTGTCTTATCTAGCCACAGCT
CAAATGCTGTTTTGTACTGATTTAACCCCATGATGATTCCCGCATCGCTTCCACCGATAC
CTAGGCGCCGAGTCAGCAACCATTGTGCCCTATCCATGTCTTTTACGCTCGCTAAGATGT
TCATTGTCTTTTCTTTTGCAATAGCCATATATGTTACCTCCATTGATTTTTTAATGGACC
TGAGGTATAATTTTCTTAAGGTAATATCTCAAATCCTTAAAGCGCGCACTGCTATGCGTG
CTTTTTTAATGTCTAAAATCATCGTTCCAAAGATCATCAACCACAAGTGGATTCTCAACC
ATGTTTATCACTTCCTCTCAGCCAGTAGCCTGCGATTACAGACATAAACGACACGAAAAT
CATTACTGCGAACACATCCATCACCGAGTGACCTCCTCATATCCCTTAAGTTTTAATTCT
TCTATATAGTCCGTCATGTTGTCGCAACCTGTTTCGTTTAACGGGATTTTCTGCTGAAAC
GCCGGATTAGCAATCATTTTTGTTCTGCTATTTGTATGAATTTCGCTATCACCGAAGTTT
GTTGTCTTTCTGAAAACTCTTTCTGTCATTGTTGTAGCCCTCCTTTATTTTTCTCCGCCT
TGAGCTACCCATGCTTCAAGTTCTCTTTTGCTAAAAATCCATGTCTTGCCGTTTATTTTT
TTGCCGGGTAATCCCGCATTTCTAGCCCAAGATTGAATAGTCCTCTTTTTCATACCTAAC
ATTTCCGCCGCTTCCTCAGCTGTTAAAATATCCTTTTCCATCGTTTCCATTGTTTCTCAC
TCCTTCACCAAACCGGATTTTAAATAATATTTATCTCGACTTTCTAAAATTTGTTGTAAA
TTAATGTTGAATGCCTTCGCTATACTTGTGTTAAGCGTTAATGCTGTTGCGATTACATCT
GTTATTTCTGAAATTGCTTGCTTTGCCGCTTCTCGTTGTAGCATGTCACCTTTTCTTAAA
TTGAATGTCATCGTTTCTAATCCGCTTTTTAACGCGTTTACTGCCTCTGTTACTTCTAGT
TCAAAGCGACAAGTTAAAGATGCGTGATGGTTGTCCAGCCCGTTCAGTAGAGGCGGAATC
ATTCCATTGCTAAATTCATGTGCGAATAAGTAAGTACTCTGTGGCTCGTTGTAGCTATCA
ATTAACTGTTCTGCTTGTTCAAGTGAAACTGTTCTCTTTCCTTTTAACTGGTTACTTATT
AACGCTGGCGTTACATAACTATCAATCGCTAGCTCTTTTTGAGTGCGAGTTTCTGCTAAA
ACTTGCATCGCGGTTGGTGCTGATATTGATTTTTGAAACATAATATCTCAATCCTTTTTG
TTTATTTTTTAGCGACTAATTAACAACTTATCGTTATATACTGTTGTTAGTCGCTCCCCG
TGACTAAGTTGTCTGCATAAGCGTCGTTGTGGTAGGCGGCGCTTAAATTACGACTTGATT
GTGTTCTTCCAATAACTTGTTTAATAGATATACTTGTCCTTTTCCTGTTACTTGTGGAGT
ATAAGTGGTTTTCATTAAGCCGTTTCTATCTGTATGAATATGTGTTTTTTGTTCAAACAA
TCCTAAGTTCATCGCCTTTTGCGACGGTTTGTTGTAATAAGCACCTTTACTTAGCAAATA
ACCGCTTCCTCTCAGCCATTCAAAAAGCCTGTTTTGTCCTATATCTAATCCTTTTTGTTT
TAGAATAGTAGCCAAATCTTTTACTAAAATTGTGTTCTCGCTCGTTTGTACAGCTTCCGC
AAAAACTACTTTCGGCTTTTGTTCCTCAAGTTTTTTTAACACCTCTTGCTTTTCTTGTTG
TTCCTCTATCCATTTTTTAGCTCTAGCGACTGGATCTTCTATCATGTATGAAAATGCGGG
ATATTCAGTTGCTAATTTCCTCGCTTGTTTTTCTACTTCAATGAAGTATTTTCTAATTGC
TCGACCCATTTCGTTGTTTTGCACCATTGCTAATTCTTTAGCAGTGTCTAAAGTCAAAAA
ATAATTCGTTGATGGTCGCCCATTGGTTTTACTCAAAGTTGAGTAAAAGTCTAAACCATT
CTCATAACCATAATTTCCAATCATTCTATATATCCAATCATTAAATCTTGTATTTACTAA
AAGCTTTTCATGAAGCATCCGGGCATCAACAAATTTTTCGCCTTTTTCATTTTCTAAAAC
TGGCAACATGTCATTTGCAATTACTTGTAAATTTGACATTTTGTTCTCCTTTCTGTTCGC
CCTTTCACAGTGCTATAGTTTTTGTGAAGGGAGGTGGAATTTGTGAAAAATCGCATGGAT
ATAATGTTCAAAGGTATCTCTGATGACCAGCCCATTGCTCTAATGGGCGTTATAAGCATT
ACATCTTTTCCAGATAACAAAAGTTTTGATTTAAATGATTTTTATTTAGAAGCCGATAAA
ACTTACAAAATCATTTATAAGGGTGCAAACGAGTTAGAAAACGATTTATCGAAAGTTTTT
CTAATGAACTCAAATGATGTCCTTTACATTGAGTTCACTATTTAATAACTGTTTCCAATG
ATTCCGCTAAAGCCGACACCATGGCGGAATCTCCCTTATTGATGGCTTCTTTAAAACTCG
ATTCAAAATTTTCCAAAATTACTAATTTACATTCAAGCCGTTTTTGTTTAATTGCTTCCA
TCATTTCAAAGTCCTTCATTTTTTAACCTCCTATTCTTTTTGGAAAAGCTTCACTTCACC
TTAATTTCTAACGAGTTTATAGTGTTAGCCAAGTCTTCCACCAAAGATTTAGCTTCACTT
AATCTCTTTTCTAACAAAGCGGCGTTTTCTATGGAATCCTCTACTCCATTCAGCTCTACT
TCCATTTCGATAATTTTTAGCTCTTGATCTTTTTCAAGTAAATCTAAAATGTTTTTTATA
GTGTTGTACTTAACGAATAATCTATTCTCTTTTTCATTACCATTTTCTAAAATTGTTTCT
AATTTAATAATTGCTTGTTTGATGTTATTCATTTTTCTTCCTCCTAAATTATGGTTTTTA
GTATTTTCCAGACCATAACAGTCTTCGCATTTCTTCGCTGATTGTGAATGGATGATATTT
GACTTGCACAATTGGCAACGATCCTGCTTTTAAATCTAACTTCACTGCTGTAATTCCTTT
TCCTAATTGCTTTCCATTAATTTCTAATAGTCCATAACAACAATTTCTATCTCCTTGCAT
CTCAATATTTAACGATTTCAAGTTTTCTGGTAGTATGTTTTTGGTTTTAAAAATCAAATC
TTTTTCTTCACTTCTTTTCTTACTCAAATATCTTATGTTCATTTTCTACCCTCCTATTTT
CTTTTGCCCAAATCGCCGTTAGTTTTTTCCGATAATCTACTAGCTAATGAATTAATTTCT
GAATAAAGTTCCGGCAAAATACTTAAATCGCTAAAATCTTCGCCAGTTATACTTAATTCA
ATGGTGAGTACTGACTCTTTTCTATTTCTCTTAGTTAGGAAAGAGTTTGTAAATGCAATT
TTTTTCATTTTCTAGCCTCCTATTTTGGTTACTCTCCAATCTGCTATAATTAGTTTGATT
GGAGGTGATATTATGATTAAAGTTTCGCTAATTGAATAAGGGAAAGTTCTTCAAAATATG
GAACTCTATTATTTACCTAGAAAAGGTGACGTCATTTCAAGTACCAATATAAAAGCACCG
CATTACCTAGTTAATGTAGTAGAACATGTAGATGGTCACGAACTGGTAAATTTACATGTC
CAGGAATTCGCGAATCAAGTTGTCGCAGGCAATGAGATTAACGGTTTCCGAAATAATCGA
TGAATCTATTGTTTTAATCCAATATGCATTTTTAATTGTTTCGCTATCTAAGTACACTGC
TTGTTTGGTAAGCACAATAACTTTTTGTCCACCTTGATAAGTTACATAACCCTTCCTAAC
AAGCAGTGTGCCTTCAGTTGTTTCCTCAATTCTTCCAACTACTCGTCCCGCAATTTCTAA
AATGTCTCCTACTTTCATTTTCTAGCCTCCTATTTTTGTTAGTTTTTTATTATCACTATT
AGTGATTTCTTTATTAAAAAAAATTTCTCCAACGCTTTTTCCGTAAAAATTTGCTACTTT
AATCTTTGTTTTATCTGAACTACCTCGATAACCTGCTTCCATTTTAGAAAGTAAACTATA
AGAAATACCGATAGCCTCAGCTGCTTCTAATTGTGTAATACCTTTAGCAATGCGAATTTT
TTTGAGATTATTAATATTAATCACCGCCTTTATCACTCTATGTGATAATAATACTATCAC
TTTACGTGATTGTCAATCACTTTTTGTGATTTTTGTTTATTTTTTTTAAAATATCACTTA
TAGTGATACTTAAGAAGGAGGGAGATATTATGACTATAGGCAAAAAAATATCTGAGTTGA
GAAATAAAAGAGGTATCTCTCAAATTCAACTTGCAAAAGATTTAAATGTTTCAACAAGTA
CTATAGGAATGTGGGAAACAGACAAACGTGCTATAAAAGATGAATTAATCGTTCAGTTAG
CCGATTACTTTAATGTAACAACTGATTATTTATTAGGTCGTGAAAAATTCGACAACAGCG
ACTTACTAGCTGCGCATATTGACAATGATTTGACGGAAGAAGAACGAATAGAGATAGAAA
AATATTTAAAATTTATCAGATCACAAAAAGAGTAGTTGCCTAAAAATTAACATTAGGGGG
CTAATTGATGAATAAAACAAGTTATGAATTAAAGCAAGAGTTTCCAGAATTGAATTTTGT
TATAAATAACAACTTACCAACAAAACTTTTCGGACTTATACAGAATAAAGTAGTACATCT
TCATCCTGATTTGTCAGAAAATGAACTTAGATGTACTATAATAGAAGAAGCAATGCACTG
GAAATATACCGCTGGAGATATAACAAAATTTAATAATGTAGAAAATATCAAGCAGGAGAA
ATTTGCGCGTCGTAAAGCGCATGAATATTTAGTAAATATACAATCACTCGCTTTATGCTA
CGATCTTGGCTACAGAACATATTATGAAGCTGCTACTTTTTTAAATGTTACTGAAAAATT
TTTGATTGAAGCAGTAGAGAATTATAGAGAAAAATATGGACTAATGTATAATAATGGTAA
TTATATTATACATTTTGGCTCTACCATTCAAGTTTTCCAGGAGGATAACTCTTTTTATCC
TTATGATTATGGGTGCTAATAAATTTTGACGAGGTGAACATATGTATTGCCCTAAATGCG
GACATGCACTAGACAATCACGAAAATCAATGTCCTAACTGTCTAACACCAATCATTTATC
AAAGCAACAACAACGGAAAAGCACAAAAAGCCGGCGAAATTATGGAAGAATCTGGTAAAT
TAATGTCAGGATGTGGTTGTTTAATGACATTGTTGATAACTATTCCTGTCATAGTAATTT
TAATAATTATGTTTTTATAAAAAGGAGATAACGGGATGAGTAAGTATAGTTACTTGTTAA
AAAAATGGTGGTTTTGGGCTCTTGCTATATTATTTTTAGTTATTTTATTTTACAGCTTTT
GGGTAATAATATACTTGGTGGCACTAGCTTCCTTAATATTCGGGATAGTAAAAGTTGTTA
AAAATGAAAACAGACGAAAATACACAATAATATTGACTATATCCGCTATATTTCTAATCA
CCTTTTCACTAATAAGAGTTGTACAGATGTATAACTATGTTATTAATAATCCAGAAGAAA
CTACAGCAAATGAGCAAAAAAAGAATACTGTCCAAGATGAGCAAACGGAAAAACCCGCTC
AAGAAGACGCTGCCGAGGACGAGCAAGCAGAAGAACCTGCTCAAGATGATGTATCTACAC
CCTCTAAAATTACATCAGATAGTATAGAGTTATTTAATGAGTCAATTGATCGCTTGATTT
CTGATTCGAGCGGGGTACTAATAAAAGTGGTTCCATTTGAAAATGAATATGATATGTTAA
TTGCGTACGTATCTCAAGATTTAAAATATCAAGATGAAGCAACTAAACAAAAAAATGTTG
ATTATTTAGGAAGCGAAATACAGCAACGTGCTCTAGGTACGCTCTTTGGTGGAGATAACA
ATCTAAGACCAATGGTTGAGTTCAGATATAAAGATGAGACAAAGATGGCTGGAAGTAGTG
CTTTTGATAAAACTAATATGAAGCTCAAAGGAAAATAAAATATAAAGGGAGCAGATAAGA
TGAAAAAAGGGATGGTTTTATTAACGGGGTTTTTATTAGCTTTTAGTATTTTTTTAGTAG
GTTGTGGAAATGAAAAAAATGATATACAAGTTACAAATACCAATGATAAAAGTAATTTCA
AAGAAAAAGAAGAAGCTCAAATGAAGTTAACAGAAACAGAAATTACACCAAATGATAAAG
GCGACTTTAGCATAATGGGCGTTGTCGATGAAGGTGCATCTGTTTATATTGAGTCAGAAG
AAGCAGAAGTTAATTCATCGGGGATGTTCGTTGCTTCTAGCAACTACACCGGCTCGGAAG
AAATTCAATATACTGTTACAGCTAAAGAAGCTGGAAAAACTGATAATGTACAAATTGTAA
CTATACTTCCACCCACTCTGAAAGAATACAGCGTTGGTGATACACAAGAAATCGGCGGGA
TAAAAGTAACTTTAACTAGTGTTGAGAAAACGAACGAAAGAAATCAATTTGATGATACCA
AGCCTAAGAATGTAGTTAAAATAAGTTATAAAGTTGAAAATAATTCTGGCTCTGAGTACT
TTGTCGATTCTGACATTGATGTATACGATTCTAAAGGTACAATGGGCGAAAGATACCCAT
TGGATAACACAACCGGGAAAATACCAAACGGAAAAAATATGAACGCAGACTTCCATGCGG
GAGTTAATGAAAGTGGAAATATTGAAATAATCTTCAACTTATTTTCTGATGCAAATTTAA
CGTTCCATGCAAAAATTTAAAAGAGAGCCTCTGGGCTTTTCTTTTTACCGAAAAAAGAAC
GTATGTGCGAAAGGAGGACTTATTTATGGTAAAAAAAGTAAAAGGTAGGCGTTATGAGGG
TTCTATTGAACAACGTAGCAAAAATTCATGGCGTATGCGCGTGACTGTAGGCTATGACTA
CAAAGGTACGCCGATTCGGGCTGACAGAACGACGCGAACAAAAAATGAGAGGGAGCGAGA
AAGAGAGTTAAGAAATTTCATCACAGAATTAGAGCAAAATGGATATACAGCTCCTGCAAG
AATGACATTTAAAGCATTTGTTGAGAATGAGTATATGCCAAAACATGCACAAAATAACCT
AGAAGTTAAAACCTGGACAGAATACTACAAATCTATAGTAGCAAGAGCTTACCCAGCCTT
TGGCGGCGTTCAAATGGATAAAATAACTACACTTCATATAGTTAATTTAGTCGCAAAATT
ACAAAAGCCCGGCGCAAGATTAGATGTTAAACCTACAGATTCAGACGAAAAGAAAAATAA
GCCACTTTCGCCACGATCTATCAGAAATATTTATTTTGCGATAAATTCAGTATTTGAAAC
TGCGGTTGAGTGGAAAGTAATCCCAATTAACCCCGCAGAGGGTGTAAGGCTTCCAAAAAC
AACTAAAAGACCGCCTACTATTTATACTCCTGCTGAAATTGAATTGTTAAATGCAGCTCT
AGTGAAAGAGCCACTTAGATTGCAAGTAATGATTTATATAGCGCTGATTTCAGGTTGTAG
AGAAGCTGAATTAGCAGCATTAGAAGTAAAACACGTGAACTTAATAGAAGATGAGCTAAC
ATTCGAACAAACGCTAGTTGCAAAAGCAGGAGAAGGTTTACTTCTTAAAGAATCAACTAA
GAATGATGTAGCTGGGATAGTTTCTATACCCGCTTGGTTAACTAATTTAATAGAAACATA
TATAAGCAATGAAGTTTTAGACCTAAAAACTGAAGGGAAATGGACCAATCACAAATTTTT
ATTCGCCAACATGGAAGGCAAACCGATTAGGCCTGATTCGATTTATCAGCGTTGGAAACG
ATTTTTAGAAAGACACAACTTGCCGGTGATTCGTTTTCATGATTTGCGTCACACATCTGC
TACACTTTTATTGAACAAAGGTAGAGATATAAAAATTATCCAAGAGCGGCTTAGACATAA
ATCTAGTGTGACCACTTCAAACATTTATGCACATGTTTTGAAAGATACGCACAAAGATGC
AGCTAGCGATTTTGAGAACCCTTTTTAAGCTTTCTGCCCCACCTCTGCCCCACTTAATAA
AAAAAGGCAATTTTAAACTAAAATTTCACAAACAAAAAACCGCTTAAACGCTTTGTTTAG
GCGGTTTTTATATATGGGTTGTGAGGGTTTCGAACCCCCGACCCGCTGATTAAGAGTCAG
CTGCTCTACCAACTGAGCTAACAACCCGTTGTCGTATTCCGACAAAAAATATTATACCAT
AATTCAGCGATAAAACACAGCCGCAGCCACTCGCTGCGGCTATATTTTTCGGTATTAATA
AACAGAATGTAGTGGTGCTTTTCCTGCTAAGACAGCTTCAACATTTGCAATGGCTATTTT
GCCCATTGCTGTGCGTGTTTCCACAGTTGCGTTTCCGATATGGGGTGTTAATACGACATT
ATCCAGTTTAGCCAAATCCTCGCCAATCTTAGGCTCGAACTCAAACACATCCAGCGCAGC
GCCGGCGATAACGCCTGCTTCTAATGCCTTAATCAGTGCAGCTTCCTCTACAACAGGACC
GCGAGCAGCATTGATCAAAAAGGCACTTGATTTCATCGTTTTCAGTGTTGTTTCGTTCAA
CAGATACTTCAAGCTGGGACTGTATGCCGCATGGATTGTTACAACATCGCTGCGCTTCAA
TAATTCTTCCTGACTCACAAACTCTGCATTCCACTCTTTCGCTGCTTCTTTCGGATGGTG
CCCAGAATAAATAATTTTCATTCCAAAAGCAGCCGCACGTTTTGCAACAGCTTGTCCGAT
TCTTCCTAATCCAATAATTCCGAGCGTTTTGCCACTTAATTCAGTACCTAAAAAGAACGT
TGGTGCCCAGCCTTTGAATTGCTCGGGTGTTTCGCGGCATAATCGGTCGCCTTCTGAAAT
TCTCCGTGCTACGTCCAAAATCAATCCAAGCGTTAGTTCCGCCGTTGCTTCCGTTGACAC
ATCTGGCGTATTGGTCACTGCAATGCCCAATTCTTGCGCTTTTTTTACATCGATATTGTC
AAAACCGGCACCAATATTCGCCACGATTTTAAGATTTTTTGCCGATTCCAATACTTTTGC
CGAAATTGGGGAAGAAAGCGGGCAAATAATCGCATCCACTTCCGTTACATTTTTTATTAA
CTCTGCTTCTGTAATATTTTCCTCACCTGAAAAAGCTTTAACGTCCCATTTGCTAAGAGC
TTCCATCGTTTCTGGTAGTAATTTTCCTGCCACAAATACGCTCGCTGTCATCACGTTCAC
TCCTCAACTGCCATTTTTATTCTACATTCATTGTAATCCGTTTTTTATGAAAGGTAAACG
ATTTTCCGCTCCTTTTCCTAGCAAAATACGGTATAATGAAAGCGGAAGTGAGGTCGATAT
AATGAAAAAAATTACTGCGCCGCGGATTCCTGATGAGGATTTGACGGTTTATCCGAATGA
TACATATTTTATTGAAGATATTGGAGAAGTTAGTGAGCAAATCTTTAGAAAAACAACGCT
AACTGGGGAAATTTTCGAGCATTTTCATTTAGAAACGATTATTTTTGATGGGTGTGTGTT
CGATTCTGTTTCTCTTGTAAGCGCGAATTTGACTGATGTTGTATTTAAAAATTGTGATTT
GTCGAATTTAGATTTAATGGGCGCAATTATTCACCGAGTTCGTTTTGAAAATTGTAAATT
AATTGGTGTGAATTTCAGTGATGCTACGCTTAGAAATTGCGTTTTTGTTGATTGTTATGC
GGATTATGTTGCCTTTCGTTATGCTAACTTGAAATGGGTGGCGTTTGAGGCGGGCGCGTA
TACGAATAGTGATTTTAGCGGGGCTCAACTGGTCGATACCTATTTGGAACGGCTTGATTT
GAATAAAGCGCAGTTTTTAAATTGCGCGCTAAATGGTGTTGATCTTAGCTCATGTATTTT
TGAGTCTATCACTGCAATGCCGCAAGATTTGAAGGGCGTGAGCATTGATTTTTCGCATGC
TCCTGCTTTGATGCCGTTGTTTGGAATACGGGTTAAATAATTGAAAAAAGATGGTTCCGC
GTTACCTTGGAACCATCTTTTCATGTTTAATTAGCCATTCTTTGCGCGCAAGACCGCCAC
CGTAGCCTCCTAATGCTCCGTTAGTATTGATTACACGATGGCACGGGACGATGAGGGATA
ATTGGTTAGCCCCATTTGCTCTTGCCACAGCTCGACTTGCTGTTGGCCGCCCTAGTTTTT
CTGCCAAACTTTTGTACGAAATTGTTTCGCCTATCGGAATTCGTCGCAGTTCATTCCAGA
CACTCTGTTGAAAATCTGACCCGATATAGCAAATCGGTGTTTTAAAATCAATCAACTCAC
CATTAAAATATCGCGCTAATTCGGCTTCTATTTGTTGAATTATTACTGTTTTTTCAGGTG
TAATAGCCGCGTTTAAGCGCATTCGTAATTTTTTAATTTCTGTTTCCAAGCCTTTTCGAT
CAACAAATTCCAGAAGCAATAGACTATCATCATCAGAAATTGCGAGCATTGATCCAAGTT
TAGTCTCAAGCCAAGCGGAGTATAAAATGGTGATATCGTTTGATTTGTGAGGAACCTCCC
CCATCGTTTTTGAAAAAGCATCTCGGAACCCATTTCCAGACTCATAACCACTTTCAATTT
GTGCATTAATGATCGAATTTCCACCCCGAATATGCTTAAAAGCAAGACCGAGACGCCGCG
AACGCGCATACTCAATAAAAGTCATCCCAAACTGCTTCTTAAACTGGCGCCGCGCTGTAT
TTGCGCTAATGGATAATTCATCAAAATCTTTATCCGTCCATTTTTTCTCTGGATTTTTCT
CAATTGCATCAACAAGCAACTTCACAGCTGGCGACAATTTCGTCGGATTGGAGAGTGGTT
CACAACGCTTGCAAGGCCGGTAAGATGCAAGTAGCGCCTCCTTGGCTGTACTGAAAAACT
CACAATTCTCTTTTAAAGGTTTCTTCGCCGGACACGTTGGGCGACAAAGTATTCCCGTCG
TTTTCACTCCAACAAAAAATACGCCTTCATAATTCGAATTTTTCTCCACTAACATATCAT
AATATTTATCAATATCCCGCTGATTCGTTATCACAAGGCTTTCCCTCCTTCGAAAATCCG
CTCAACTTCCAGCTGAATCGCTAAATTAGCCTGAAAAAAACTAAACGGTCCATAACTGAT
TCTTTTCACACCGATTTTTTGTAAGTCCTCGTTTGAGAGCATCCCATCCATCCTCATGAC
ATTGACCGGAAGTGGTGATTTCTCCACAAATGCGCGAATTAATTTTGGTAATAGCAGACC
CGGAATAAAAATAGCATCTGCCCCAGCCTCCTTGTATGCCTTTGCCCTGTCAATCGCTTC
TTCCAACAAGTCTACCGTCTCATCCCGCCCTTGGAAAAAGACATCTGTACGCGCATTGAT
AAAAATTTCCGTGCTCATTTTCGCCGCTGTTTCTTTGATTGTCTCGATTTTATCACATTG
CTCCTCAGTACTGCATAACCCCGGATTTGTAACGCCAATAAGCTGATCTTCCAAGTTCAC
ACCACAAACACCAATCACAAGCAACCGCTCCACATTCTGAGCCAGTTCCTCCAAATTTCT
AGCATACCCAGTCTCTATATCCACCGTTAGCGGCAAACTCACATTCTTGGCAATGCGCGA
AATAACTAAAAACATTTCGTCAAAAGTTAAATGCTCCCCGTCCACTACGCCAAGTGACTC
AGCAATCGCATAACTGCTTGTCGCTATTACTGGTGCTCCGCCTTGTTGGATTGCTCTGGC
GGAAGCGACGTCCCAGCAGTTGTAGAGGATTAGTGGGGTGGGTAGTTCGTGTAGGGATTT
TAGTTTTTCAAAGTTTTTTGTCATTGGTTTCAACTCCATTTGTTAGGATGGGGTTAGTAT
AGCAGGTGGGGAGATTGGAGGTACCAGGAAAATTAACATGGATGTTTTTTGGTAGATGTA
TGTAGAACTGTAAACTCTTGCATACGCTAAGTAGCCTAAAATTCTCTTCCTCATCTTAAG
CTACTTGTTCCCGTATATAGTTAATTTCATTCTCTCTTTGAAATTTGTTGTAGAATTTTG
TCACTTGTCTTTTTATTGGTTTTTAATGCTACTTTAGTTTCTTTTTCTCTATAATTATTA
ATAAAAAGCAGCACTATCTACAACCATCCTTACCAATCCCAGTTTTCCGTAAAAGTTTAT
TTGAATGACAATAATTTAATAAATCTATTTTCAATATCACTAGTGAGTTTAGCAATTACA
ATCCTGTTTACTCTTTTGTACTCTAAATTTTCACTTCCCCCATAGCGGGCAGGAGTATTC
TGGCGGTTCCCCACCTTTCTCTCTTCGACGATTCGATAAAACCCTACTTTGCATAATATT
TAAAAATTTATCCATAGCATCAAAAACATTATTAAACTCATATTTCCCCACTACACTAGC
TCTATCAGCTGTCATATAAACTTCAAACTTATCTTCATTCTTCTCAACTCTAACTTGATA
TTATTGTCGATTATTTTTCTCGCCTTCGAATATAGCGTATCTTAATTCCTGATAACCCAA
TAAATATCTTCTTCTAAAATTTTTTTATATTCCATTAAATCATAACTCATTATTTTATCT
CCTTGTTATTTATTGGTAACTTGATTAGCGAGCTTGCTCTTACTATTCACGACTTTCCGT
TCCAATACCAAACCGAAGATAAAGTATCTTTTTATTTTATAAAATTACTCTTCTTCTGTA
TTTTTCTCTGGCCATAAACCTGTTTCAGCATATTTCATTACTTCATAGGCACCGTCTCAT
GACTTGAACGCTTTTCCCATCAGCGCTTTTGTAATGGGAAAGAATAGTGGTTCCCAAAAA
CTTTGCCAAGCACCTGATTCATTACCACTAGGTACTCTCATATTGGTGGTTTTTTATATC
TACTAACACAGGGTTTTCTCCTAAACTCATAGGATCAAGTCCTAATAATTCTTCCAAAAT
TCTAGGATTTTCGTCAGCAGCAGATATAGCTTTATCTGTATACTGCTCATTAGACTCACC
TTTACTTAAGCTCTAATTTTTAAGGTTCAACAAATTACGTAAAATAGCCTTATAATCCAC
TTGATTCTGATCTAATTCTATGTCATATTCTTTAATCATTTGTTTAAAATACATATATTT
CCAGGTGAAATTAGCTAGAACTTTAGCTCCCATTGTCAAACTAGAGTTATCATTACTTAT
TGTATGAAAAATCATATCTATATCACAATAACCCACTACATAAGTATTTTTTTCGTTAAT
AAGACAAATGGCATCTTTCTTGTAATTTTCTATCTCGAACAAGTTAGAATCCAGAAATCT
TGACAGACAGTTCTTTGCATCTATCTCGTTAAAAATAGTATTCTTAAGTTCCGGTCTAGG
ACAAAGCGTCTTAAATCGGCTCATTTTAATCATTATTCCAAAATAAAAGATGGCTATTTC
TTTATCATGTAATGTCATAATTTTTGTTTTAGTACCTCTAGACAATTTAAATAGTTCGTA
TTTTAATTCATTGCAGGCTAAAACAAAGATAATATCTTGATTTACGATACCTTCTAATCG
TTCTCTTACCTCTATACTATTCGTGGACTTATTGTCTGTTATAAAATAGCCTGTACTTAA
AAAATTCGTTAAGGATTCTATCATAAGTATAAATACCACCTACATTGTAGCTTTCATCAA
ATTAACAAGTCTATTTATTTCCAACCGTTGTACACTAAAAATTTATCTGGAATTCTTAAT
TCAAGCTGTTCCTGTAGTTCTTTGCAAAAAATATCCATGTCTGCTTTGTCATACCATTTT
TGGGTATTAGTTTGAGCAATACCTAACCCCCCATTTACAATACTACATCCAAAGGAACCG
CGATCATAATTCAATATGATATTAAAAAAATTATATGCCGAAAATTCTATACTAAACTCT
ATCCATGGCTCATCTTGTGTTTTATAAATTGAAAAAGAAGAACTAATTTTATCACCCAAT
CTTTCTTCTATTTCATCACTAACTTTTGAAGCTAATACTTCTGCTTTACTTAATTGCATA
TAACACAGCTCCTTTTTTAAATCTCTTTAATTATATTTACCAATCTTGATTTCTCTTTTT
CTTTACTAATTCAGTAATACTCTCTAAATCCTTATATGTAAATGTATTGTCCACTCTCAC
TATGCTACTTATCTTGTTGTTATTTTAAAAACTTCTGTATTTTTTAGTTGATTTACAAGT
TTCTCAAATTCTAATATTACTGGACTGTTATAAGAACCACCATTATCTACAAACTGTCTG
CCCAGACTATTCAAATCTATTTTTTCTGTGATTAGGCAGTTTCCCTCAGCAGATTTAAGT
ATCTTTTCTGTTAATACATAAATATCTCTTATTATCCCATTATATAATTTTTGGTTAGGA
AACTCTTCATCAATTAATTTTAAAACATTTTGTGCGCGTTGTATTACTATCTCCATCTAT
ACCCCTCCTTTTAATATTGTATCTGTCGACTCGATTACTTGAGGTGCAATTTTCCCCAAT
ATTAATTTGCTGGCCTTTAGGAATAATTATTTCTGCTTCATACATACGTGTATTCTTCCA
TTCAGGTAATAATGCCATATCTATTTTTGCGTCTATTCGACTTATTGCCTTATTTATAGT
CACAAAACTTCCTGTAGACT
Prophage #2 sequence
AACGTATCGAGCGACAAGTGTTTGACTGGCAACAAACCCGTTTTTTGGCGTCAGAGTAAC
ACTTTGTACAGAGCTAGATAGTTCAAAAAAAGCTTTTGCATCAGCAAGTGCTTTATCTGC
TTTAGCCTGCGCGCCTTCTACTGTTTCTTTTGCATTCCAGTTTGTTTTATCAGTCGCTGT
GACATGAATATCAGCATCATTAACATGTTCATCCAAAACAGTTTTTTGTGCGAATTGAGC
GGGATTTAAGTTATCAAACTGCTGTTGCAAGTCATCTGCTTCACTTTGAAGCTTACTAGT
TTCTGTATTGATTTTTTCATCAAGTGCCGCAATTTCACTATCTAAACGCACGCTTTCACT
TGTCACTTCATCATGTAGTTCAGCAATTTCTAATTCTACAGCATGTATCATTTGTTCTAA
TCTCTCGAAATCACTTATATAGCTTTCTGCTACTACTTTTCCTTGCAACGGGTCTTTTTC
AACATAATACGTAAAACGAGGCATACCAGATAGCTCTGTCCCATCTTCATTTTGCAAAAT
AAAACGGGCTGTATCATACACTCCCGGAACAGAAAATGCTTCTTTTACAAATGTGTATTC
GAAGTAACCTTCATTCATTTTTTCGTTACTAAAATGTAAATCGTCAATTACATATTTGAC
CGTGCCCGGTAAAACTACCGCGAACGTTGGCTTATAATCTGTTAAGTCTTTCAATTTACC
GTTTTCGACAATTTGAACTGCTATCATCAGAGAATCAATATCACCTTGAACTGCTTCAAT
GCGCTCAATATTCCAAGATTTTCTATTTAAGTCTAATGTTGCGTTTATTTTTCTTAAAGC
AGTCATTTACTCACCTCGTTTACTAATTTATTTACTAAGTTTTTCAACTCTTTTACCTCT
GCTTTTAATGCTTCTTTTTCTTCTTCGTTTTCTTTTGCGTATTGATATAGCCACGCAACA
GAATTATATAAGTCAATTGCTTTTCCGTCGGCTGTAGTCAGCGAATCAGAAGCTTGTTCA
GCTATAAATCCGATTTTCTTTTCGTTTGTTTCATCAGCAATATGCGAATAAGTGAAAACA
TCTGTTTCGTTTATGACTTGCTTAGCTGTTTTACCAAACGCAGTTTTCTTTACTTTACGT
ATATTTTTCTTATATTCTTCTGAACTAGCAGTCTCAAAATTACTAGCTCGATGCGGCACA
TAACGTAATTGTGGACCGCCACCGGAAATCCAAGTATGGCGATCAATAGAAGCGGTTTTA
CCATCAGAATTAGCACCAATATAGCACCAACCGTCGCTTTGAATTAAAGGTGTTTCAATT
CCCGCAAAAGGGGACAGTCTAACAACCATATCAGCATCTATCGCACCCGTATTTTCATTC
ACAGCTTCAATAGCAAGCCCTAAATCTCCATTCGTGTTCATTCTCATTTGCATAGCGGGA
TAAGGTTTTGTCACCGATTTTGCGGTTAAATGGAAACCAACACCTCCGCCCATTTTCAGT
TCTTCTTTATATTGAGGTGCTGGGAGACCTGGTAAAAAACTTGAATACAATGTGTCAAAA
AAACCTGATGAGCCTGTTATGCTTACCCCTTCAATATCGATAGCCCTTAAGGTCCCTGTT
CCAATCCAATCGGCAACAAATTTACCATCTATTCCCCATGCGGTTTTAGGAATGCCGGTT
ATCCCATTTTGATAAAACGCTATACCTTCTCTGTTCATAACCATCACTTTTTTTGCAGTA
TTCACATTGTCAGTGTCCATAAAATACATGGTCGAAGGTTTAAATGTTGGGAAAGTATAA
ATGTTACCTCCGTTTGCGCCTTGGATACTATCTCCTATTGCTTTTAATTCATTCTGCATC
CAATCCTGAGTCGGAACTTCGTCGATAATTTTGCTTATATCTGATTTTAATGTGTCTGTG
AAATCTGCTTTCACACTACCAAGCTCAATTTCTTCATATTTTTCAGTAATAACATTATAT
TTTGTTCGAACAGCTTTTGCAGTTATATTTACGTTTAAATCTGGATGATAAACTGTGACT
GTGTCTCCTAACTCGACTGCTTCCAAATTTTTATATTTTTCATAACCTGTCATTTCAGAA
AGTGGCTCAAAAGATACTTTGATATTCATTTCTGGTATATCTGTCTTATTATTCATAAAA
TATTTACCCGCTACATTTCGAAGTGTTGTTACATCTGTCACTGTGTCATCAGATGAGTAA
TCAACTGCCAAGATTTTTACATTCGAATATGCATTAATATGTTCACTATCTATATATTTT
TCAGGCAATACAATCGTTTGCTCATTACCATTTGAATCTTGCTTATTCGCGAATGGATAA
ATTCGAGTAATTACATTTTCCGTATCTACATCAGTTTCTAATCCAGTTAAATTTTTCCGG
TATCTAATAGATGCAACTTTATCTCTCCCACGTCGTTTTAATAGTTTTATACTAAAGTTA
TCACGAACTAACTCCCCTCCCCATGTATCCAAGAGAGAGCCTTCGACTCCCGCAATAATT
TCAAGGGGATTTTTTCGTTGTATACTAGTACTTGATAACGTAGCGATGTCTGACGTTCCA
GAAAATTTAGAAGGATAAGCAGTAGAAGAAAACAATTTATTTAATGCGGCACCTGGTGTA
ATATTTTCGACCGTGAAATCTTCTACAAAATTTGAAGTAGCATCATTTGTAATATGTTTA
GCCTTCACTATAATGGAGCTGGTAAATTCGTCACGCACTATATTGTATGCTCGGAAAAGC
TGAAAATTTTGCACTTCATTTGACTTTACTTTGAAAATAGACTCGTCACTTATTTTATCG
AATAGCCTTGCTGTTACAGGATATTCAATTGTCAACTCACACGGTCCATTCAATGTTTCG
TCAACTGTTGCAGTGATAATGTCTTTTAGTAGACCTAATCCATTATTTTCAAAATCTGTA
TTTTTTGACTCATATAAAATTGGTATCATTACACATACCTCCAATAAGGATTGACTTCGA
TTTTCTCTATATTTCCAATCCAATCGAAATAATTTTCTCCTACATTAAGCACCGGAAAAT
CAGGAGTAAACATTTTATTGTCAGCTGTGGCAATAACATCATTCACTGTCTTGTACACCA
TCAGATTTTCACAATCAAGCTCTATATATTCATCAATATCTTTAAAAACAAAGGTATTTC
CTGAAATGTTTAAAGTAACATCTCCGGTCGCATAAATTTTCATATAAGGCTGTGATTCTA
TAGTTCCTTCATTGACGAGTAAGTCACCTTTATTAATTTCAATAATATTTGTATTTGCAT
ATTGAAAAGGGTCTAAAGTGAAAATAACATTAAAAAAGCCGTATTCTAAAACGGTATTTT
CTGCATCCGAAAAAGATACGTGAACAATTTTTCTATATACATGTGGATCATCAGAGAATA
CAAGGTTTTTCCCATTCATAAAATACCGTTTTGCTTCTCTAAAAAGTTGTTTAAATGACT
TAGAATCATCTAAAAAATTAAATGAAATCTCTTCTTCTACATTTTTATATGCAAACGGGA
TAATAAAAGCACCATTTCTTCCTCTAATTTCTCTAATTTCAACGTCTTGTTCAGGTGTTT
TTAGCAAAGGTCTTTCTGCAACACATAAATCATAATCATTACATGAGACATCATCTATAA
AGATTTGATAATTCACGAAGTTCTACCTCCCCATGCTGTTGTTTTAGAATTCATACTATT
AGTTATTTCGCGTTTCACTTTATTGACTAATCTATCTTCATCAGCAGCACCATATAAATT
ATTATTCATATTAATTTCAACTTTGACATCATTATTGTTTTCAGATATTTTCCCTTGTGC
CATACTAGGTAGCGATGAAAGCATTCTATTTGATACAGCGTCAGCAAAAGGGTCCATCCT
TTTCCCAACAAGAGGCACAGCGGCTTCCGGACCAGCTTCTCCAATCCCAATGACAGATGC
TGAGTTAAAGAAACCTCCATTTTTATGCCAGCTTACATCCAATTTAGGAACTGTCATCTC
TTTTAAACTAAATTTACCTTTCAAACTAAAATGTGGCATTGGAGGCATTTCAATTTTAGG
AAATTTTATTTTTAGATTTTTAAATGTATCTTTAATATCGTCAACAATGTTTTTAACTTT
ATCATATGCATTTTTCACTGGTTTTATAATTTTATCCTCTACTTTTGACCACGTGTTTGC
TATATTATCTAGTATTACATCAAAAGCAATCTTAAAGGCGGCTTTAAAGGCAGCTAAAAT
AAGTTTGGCTCTATTGTTTGCATCTCTAATAGGATTAACAATGTAATCACTAATCCACTT
CCATGCTGTTTTTGTAGCATCAGTGATGCTTTTCCAAATAGCACCCATGTCTATTCCTAA
AGACTTTAGAATATTATCTATCCACCTAACCAGTGCAAAGAATATACCTTTGATAGCTTC
CAAAGCAGCACTAGTCATTTCTTGAATACCTTTCCAAACTCTATCCCAGTCACCTGTGAA
AATCCCTGCCCAAAAGTCAATCAAACCACCAAGATAATCTAAAGCAAATTGAACAATAGC
TAAAATTGCATCCCATGCAAATTTAAGTGTACTTTTTAAACCTTCCCATAAAAATGTCCA
CAATGGTTCTAACCAAGCAACAAAGCCTACAATAAAGTCCCAAACAGCTTGCAACGCTCC
AATAATTGTCGGACCATATTCTTCCCAGAACTTTTTAAGTGCATCTCCAATAGATTGTAA
ACCTGGTTGAATATATTCCCAAGCTGCTTTGAAAGCCGCAACAATCCATTCCCACAATCC
TATCCAGAAATTCCGAAAACCTTCGCAATTATCCCACAACCATTTGAATCCAACGACTAA
TATAGCAATTCCAGCAACTATCGCTGCTATAATGCCTACCACGCCTAACATCGCTGTTCC
TAAAATGCCAATCATAGCAACTATCGCAGTTATGACTGGGAGCAATGCGGTAAAACCTAT
TAGCAACAGTCCAATTACAACTGTCACTTGTCGGACAGGGGCAGGTAGTCCATTGAACCA
CTCTGACACCTTTTGTAAGACAGATGAAAGCGCGTCTAGAATTGGCGCAAGTACCTCTGC
AATAGAGTTCCCCAAATCAGCCATTGCCATTTTCACATTATTCAAAGCGACATCTTGTCG
GTCTATAGGGTCAAGAGTTGCTTCAAATGTTTTAGACACTGTTCCTGAAGCCATTTCCGC
CGTTCCTGCAAGACCGTCTAAACTTAAACGACCGTCCTCTATAGCTTTTACCATTCGTGG
CGCACCCTTTGAACCAAAAACTTCCGCAGCTAGATTAATTTTTTCAGTCTCTGTTTTAGC
TCCCAAAATTTTACCTTCTAATTCAGATAAACCTTGCGCAAGAGTTTTATTTTCTTTTGC
GTACACAACACTAGCCTTTGTCAAACTAGATAATGTGGCACTTGAATCGACACCAGCTTT
GTCCAAATTACCCATTAATTGTGCACCATCCGCAAATGATAGACCCAATGCTTCAATCTG
TGGTGCACCCTTGACAGCCTTATCAAATATGTCATCGACACTTTGACCTGTCCCTTGCGC
AACATAAGTCACCGAATCAAGAACCATGGATAAATCTTTATTTTCCAATCCATAAGCTTC
AAGTGCCTGTTTCGCCTTCATAGTACTGTTAGTAACATCAGAACCATTTATATCAGAGAA
CTTCAACAGTTTCATAGAATTTTTTTCTAATTCCTTACCTGTAAATCCAAATTGAGTGTT
GAGCTCACCCACAGCATCACCAATTTGTTGAAACTCAAACTTAGAATTGCCTGCAATGTT
ATCAAATACATTTGATAAATCTTCTCCGGCTTTTCCGGTCGCACCTGTTTTTGTAATGAT
TGTGTCCAGACCTTCATCTACTTCACGAAAAGCTTCAAGTGCATATTGACCAATTTCCTT
GAGTTTTTCTCCTACAGCTGCGATATGCTCTGCCGCTTCCATCATAACCGCACCAGACAT
TTTATTATTTAATTCATCCATCCCTTGCCCGGCATTGTTAGAGTCATTCTTGAATTCAGT
CAACTCATTGCCTAGTTTCGACACAGACATCTTTGCTTCATTTAATGATGTTTCCATCTT
CAAAGCTTCTGTACTATTTTCACCATATTCTTGTTTAACTAATTCTAGCTGTTGTTCCAT
ATTTTTAATTTTTTGCTCTGCGACATCTGTCTGATCAGCGAGATACTTTTCTGCTCTTGC
CAACTTCTCGGCTTCTGTAGCAGTCCCTTCCATAGCCGCTGATTCTAGTTTATATTCACT
CGCTAATTTTGCTGATTGTGCTTCTAAGTTTGATTGTTCTGATTGTAATTTATTTAATGA
AGCGACTCGTCCAGATTCTGCTGATTTTGCTTTTTCTAATGCATCAGTTGTTAATTCAAT
TTTATTCGCTAGTTGCTGTTCTGTGATTTGTGCACTTTTCAATGCTGTTTCCATTTTATT
TGCTTCTGTACTGTTTTCACCAAATTGTGTTTTAACTTTCTCTAATTGTTGAGCAGTTTC
TTTTGTTTTTTGACTCGCTACATCATATTGTTTTTGCAATCCATTTAAATCAGCTGTTAA
TTTATCTGTCTCAGAACCAGTAGTTTTCAACTGCTCTTGCTCTAATTTTAATTCTTGTCT
GAATTTCTTACTCTCAGCATTCATTTGTGACATCGCACTATTGAAATCTTGATTAAACAC
TTTAAAAGTTATTTTCGGCTGGTTACTTGCCATTATTTTCCACCTGCCTTTTCATTTTCA
TAATTGGACCATTTTTCGATTGCTGTTTTTCTTTCCGCAATCATCTGTACAGATTTAAGT
GGTAGTTGCCAGACATCATTTCTATCTAATTCGAACACATAAAGATACAATGTGTATAAA
TCTTCAACGCATTCTATTACGATTTCTGGCAGTTTTATTTTTTTCCTTTTGAACTACCTG
TTTTCTTTTTAAATTGTTTTGCAAATTCTTCCCTAGATTTTTTTGTGACAATTGCAAAAT
ATACTTGCATGTCTACTTCTAAATCCATTTGATAATTTTCCATAAATTCTTCAAATTTTT
TCGCATCTTTTTTATCATTCGCTTGTCTGTACGCGGCGTATACTCCTTGAGCAATAGAAA
TAGGGTCTAAATCCATTTGTTGTTGCATAAATCCTTTTAAAAACTTCCCGTCCACTGCGC
CATCACCTTCGTTTTGCAAACGATATAAAGTTAACATAGTGACATTTGAATCTAGTTTCG
CTTCTGTTCCATCTAAAAACTCTATTGTAAATTCCATTAAAATTCCTCCTATACAAATAA
AAAAGACGGGATAAACTACCCCGTCTTACTCTTCTGAAATGTCTTCTTCCGGTACGTATT
CTTCTGAATTGTCCCCTATGCTTTCTTCAATAATTTCACTTTTTTCCAGCAATTCTGGGG
GAGTTTCAGGGTGTAGCAATAACCATATCTGGTGTGAAATTTGTGTGCCATTGCTTTACA
AATGCATCCTTGTCCGCTTCGTCCAACTCAGAAATAATTGCTTCGTAATAACATTTTCTA
TTATCATCAATCATTGCAGTGAATTCCAATTCAACTTCTGCAACTTCATCCGCACCATTT
TCAACTGTTATTTTTAATCCCGTTGCCGCGACACAATTGGAGAACGCAATTAATTTTGTT
TGCGCTTCAAACTCATCTAATACATCTGCTGTGAGTACAAAAGGTTTACTCAAGCTATCG
GCACCGTAGGAATAAACGCCTGCTTTTAAACCTTCGTTTGAAAGTCCGAAAATATCTCGT
AAAACAGGAACTTTCACATGTCCGTTTAATGTTAGTGACATTTTTTGAGGTGTAGTTTTT
TTCTTTGTTTCTACTCCCTCACATTTTTTTACTAATTCCAATAACTCTGTTTCTCCTTCG
ATTGAACCTAAACAACCAAAGGCAATACTTGTAGCATCTTCTGAAAATTTAGTTCCAACG
TTCGTAACACGAGTTGCGTCAAATTCTTCAATGATTGTTGCCATTTTTCAATTACCTCCT
AATATATTATTAATCTCTTTTAATACATCTTCTTCTAACATTTCTACTATTTCTGCAGTA
GATTCTTCTAATCCTAACAACATAAAATCTTGTTTTGTTTTATTATTTTTTCCAACCCCT
TGGTCTGGAAAAATCAAGTAATTAAACTTTGGTTTGGAAACTAACTCAAATCCTAAATTG
CTCATTTTTGCAACAAATGGTCCAGCTGTTTGCGCGTGATTTTTGTTTAATAATTGTCCT
TTCCAATTCTTTGAAAGGTTTATTCGCTTCTCAATATTTTGTTTTGCAAGTGGTACTGCT
TTAGTTTCCAAGGTTTTGTTAATTATTTCCTCAGATTTGTTTGGAATTTTACTTATCAAT
TCAGTTAGTTTATCAACGTCCGCAAAATCTACTGACCATTTAGCACACATACTTAAACGA
CCTAGTGAAATTCAATTCCAGCGCATCGACATAATTATCTTGTTGTCCTTTTTGAATTTG
ACCTTTAGTAGAATTTAAAAAATAATATGGACCTGCTCCTGAAATCCCCTCAAGACTTGT
AATAATATCAACTTGCAATCCATCAAGGTCATCAGTATTTTCAGTGGCTACTTGAATTGA
AATTTCTTGAACTAGTGTAAATTGAGAAGTATCACTTTTTGAAAAACCGCCGGTCGAAAA
AATAATGTAATCATAAACTCCATTAAGTTCTTCGTTCAATTCTGTTTCACTCACATTATC
TTGATAGACATTAAAACCTGTATTTTCACTTAATTTTGCAATTAAATACATATTAAGTTT
TGAAATTCTCTCTTTTGTTGGCTCATTCAATTTCATCACCTGACCTTGTCAAGTACCAAA
ATAAACGCACATTTCTATCTTTATCAACATAACTAACTTCATATTCAGTGCCTTCAATTT
GTATTTTTTGATAGGAGACAGCTTCTTTTCGATAAGGCGTTTTAATTTTTAAATTCAAAT
CTTTACCCATCGCATTAATTCTCATAACATCTTGATCGCGCATAGAAACTTCTTCATAAA
ACAATTTCCCCCTGCTAACAAAATTTGTTCCTATTCGTTTTCTGTTAGTATCGCGAATTG
TTTCTGACAATCCATAATGCAAAACACCGTCGCTAAATGTATCATGATTGACTTTCTGCA
TTAACATTCACCGCCACGTCAAATTGTAAACTTTGAATTTCTGAAATAAAGTTTTCTTGA
AAATATTCAAAAGAATTATTATATGCGTATCGGACACCATCGAAAAGTAATTGTTTTGCA
GCATCTTCTTTTTCGAAAGTAAAAGGCACGCCAGCCAATTGACTGATGCGTGCCGAAACT
CTTTCAATTATTTTTCTTAGTCGATTATCTTCCGTTGTGTCTGTCCAAGTGATTCGCAAA
TAGTCTTTTATTTCTTGCAGTATTTCATCAGACACCTGCATTTAAATCATCCTCCTCTAA
TTTCAATATCAAGTCGGATTTCAAATCAGAAGTATTATACGGAATTTCTCGCCTATCCAA
TTCCTCTTTCAATTCAACAACTTTCATGTTGCTGTAACCATTCCCTGCACTAGTCAGCAG
GGGTGTCTGAGGGTGTCGCGTCATTCACCACATTTACATCAATCGCAGGTGAACCTTTTA
AACCAGTAATATCGAAAACTAAGAAAGAAGTATTGTCTTTAGGTCGTCCATTTGCGTACT
GTTTCGCATAATAAAGCGTTTCGTCATCTAATAAACGATATTCAGTTGAAGTGCGAATAA
CTTGTTCTGAACCAATGCCCATGAAATAATCTTTAGCACGTCCTGCGACAGCTTTTCCTA
CTGGGACAGCGACAGATTGAATGATTTCCAACGGCACTGGTAAAATTCCGGTCACCCAGG
CACCTTGAGGGGTCATGTAAGTTGTAGCTGCGAAAATTTTACTCCAATAATCCGCTGGAT
TAATAACTAAAATAGCATCATTAACAGACTTTTTCCCATTGTCCGTCAATGGGAGCATGA
CATCTTTTGCTAAAGTTTGAGGTGTTAAATCCGTTAACGGAGTAGCTGTTTTTTCAGGGT
GTCCATCTGTGCTGGAATTGTCCACATCACGCATCATGCCGATTGGTTGGTCTTTTCCAG
AGCCATTTACAATACCAGCCTCAAGACCAAGCGCCATTGCTTCGCCTAAAATAGTACGTA
CATATTGATCTAACCAGGATGGTCCTAAATCAAGCATTGCATTACAAACAGGAATATAAG
CTGATAGTTTATACATTCCTGTTTGAATTTTATCAAAACCATTATCAAGAATTTCTTTAA
TTTCTGCACACAATGGACCCCACCAAGCAGTAGCGACATCCCCAACACTGATAATCCATT
CCGTCGTGGCCGTAGTATTTACAAAATTAATCTTACTCAATAATGGATGTTCCACTGTCA
AATCTTCAAACACTCGTTCGAAAACCGTTGGTGGTAACAAATCAGTAACTCCTGCAAAAC
CATTTCCTGCAATTACTGCATTATAGTATTTATTTTCATCACTCGTTAAAGCGTTAGCAC
CACGACTAGTAAGCACATTGTTATCATTCATTTCTCGATTTACTTCTTTCCGAGCTTGCG
TAATAATGTTAGCTTGAATTTGTTCAGCCATGTTAGAAAACGCTTTAACTTGTTCTTCTT
CTGACGCTCCTTCTTTAATTGCATTTAAAAAAGCTGTGCTGAGATTTAATTTTTGATTTT
CGTTATTGTCGAGATTATTCATTTTTCATTTCCTCCTAATAAAAAAGCATCGCTTCTATT
TGCGATACTTTTAAAAATATTATTTTTTGTTTCAATTTTCTTTTTTTCGGTTGATGCAAC
TACTTTATATTTATCAACTATGCTTGCTACCGTTTGTGCTTCATTTTCGTTTGAATCCTC
AGGTTCATCTTCATTTTCGTTTAATTGGATTTCTCCTACAGAATCACAAAAACCTAATGC
CATGCATTCATCAGCAGTTAACCATTCCTCATTAGTAAGTAAAGTCACCAATTCTTCTCG
TTCACCAACAAATCGTCCAGTATAACTTTCAGTCACAGCATGATCTATTTTATCCATGTC
ATTTGCAACTTTTCTAAATTCATCTGCATTTCCTGCTGCAACTGTCCACGCTTTATGAAT
CATCATCATTGCATTTCTGGGCATAATAATTTCATCACCAGCCATCGCAATGACTGATGC
TCCACTTCCAGCTAGACCATCAATGTAAATACTGATTTTGGCAGAGTGCGATTTTAATAA
ATTGTGAATGGCGATAGATTCAAACACATCACCACCACCACTATTTACATGCACATTTAA
TTGTGAAACATCGGATGTATTTAAAAATTCTTTTACATTACCAGAAGTGATATCATCAAA
CCAGCCATTACCGATAGTTCCATATAAATATAGTTCCGCAACTTCCGGATTTTCAGAACT
GTTCTTAAATTCCAATCGACTTTCTATTTTAGGAATTTCCTTCATTTTCACTCGTATCAC
CTCCCTTCAAATTTTCATCGGTTTCACCCAATGGAGCATAATTTTTTGTCACATAACGTT
GCTGTGTCTCAGTGCTCATAACTGGTTCTCTCCCAATCATTCGCAAATTATCATCAATGC
TATTGACCCCAATATGAAATAGCACATCCATTGAATTTGCGATATCTTGAATATCTTGAA
CTTTGATTCTAGTAGTGTCTAACTTCATGTAAGTTCTTTCTAAAACCAAGTCTCTTCCGT
AATATTTTCTGTTAGCCTCATCTGTGAACATTTCAGCGATGGGGTTAATACTGAACATTA
GAAAGGCATTGACTTGCTCACTTAAACCAACCGTGTCTCCTTTCGCTAAACCGAGAGGAA
TGTTAAAACTATTTGCTACCATTTCGAATACATCATCAATCATCTTTTTGATGTCTCTCG
ATTCTGCTATTTTAGAATCACTAGTTAATTCTTCTATCTCCATTCCATCTTCCACAGGTA
GAGCAGAGTCACCTTCTGCCAAAAACTTTTTCATTCTTTCTGATAGCATAACTCTCAATT
TTTCTTCTGCTTCCGGAGTCTGTCCAAACATCGCTTTTAGTTTTACAATGATTTTTCTGG
AATTTAATTTCTTATATTTATTAACAGCGGCTGATATCAAATCCCCATATAATAAATAAA
ACCCATCAATAATGGATTTTATACTTTCATTATTTAAAGTAAGATGTAATATTTCCGACT
CTTTAAATTCTTTTGTGAACGTGAAATTTTTTAGAGTTACATTTATATATGTGTTTTCAT
ACAATGCTTTATCGTTTTTTGTAAAACTATCCGCAACATAAATATTCTCTCCTTGCATAA
AAATTAAAGCTTCGTTATCATATACAAGTTTATAGATAGCTTTCTTCCAAAATTCTGTCG
CATTCTGATTTTGATTCGCTTCAATATTGAACAAATACCAATTTTTCTTACGAACTTCTT
CACCTTTTTCATAAGTAAGTATCTCTGCACAAGAAAGTGTATTAGCTATTTTATTAGCGC
ATGAATCAATCGCCCACTTTTTTATAGCCAATTCTTTTAACTTGTCGGAAGGAATCGAAC
ACCAAACTGTATCAGTTAAATTTAATGTTCTTTGTTCTTCATTGAAAAGCCCACTCACCC
AACTTTTAAATCCCAATCTACATCACCTCCTCAATATGTTGTCACATCGTAAAGTTTGAT
TTCCCGCGTTTCAGGTAATTCTTCATCTAACATTAATGTATGCAACAGCGCAAAAAAGCC
ATCCGTCTTTCGTGTTTTTGGTTCAATTTTGATATATGTTTTTTCACCACGTGCATCGAA
TTTGATGGCAACATTATTACAATACCAACGCATTAACATATCATCACCGAAAATGATTTT
GTGAGAAGCAAATAATTTATCGACCATACTTGATAATCTGTTGTGCGAATATGGACCAGA
ACGAACTTGAAGTAACGGCGCACCCGCATTTGTGAATGCTTCTTTCAATGATTTGTATCT
AAAACTATCTGTTGCAATATTTATTATGCGATATTCTTTTGCCTGCTCCAAAAACCATTG
AAGCGGATAATCTTCGTCAATGTAATTATCGTGGATGATTGTCGCCAACCCTTTTTCCAC
CGCTTCATGAATCGGGAACTTGAATTTTGTTATCTTTAATGACTCAGCGCAAATGAATGT
ATGATGTTTAAAAATATACTTTCCATCTTTTTTAAACAACAATCCGACCGCACAGAAATC
TCGAACATCAGCAAAATCAATCCCGCCGATTGCTGGATCCATTTTCAAATCTGGTATTGG
TTGATTTGTTGCTTTAATATCTTCCCACTTGACAGCTACAGTGGTAGGGTCTTGAGTTGG
ACAATTCATTCTTTTAGTCATGAATTCAACCATGATTTCTGATGATGATTGAGCATCATC
CCAATGTTGATCTATCTCAATACGTAAAGGTTTGTAGTATAAAATCATCGGGTTTGCTTT
TGCCCATTTTGTTTTATCTTGAACTTCATCCGGATTGTCTAACTTGCAAATGAAAGGGAA
CATTTTTGAGTTTGGTTTTTCCCCGTTTAAGACTTGTTGTGCTAATACTTTCCTATCGTC
CAAAACACTCCCACGAACATAACCATCAGTTGTTAAATGAAACCTACGAGACCGTTCTTT
TTTTCCTAATCCAGAGGTGTGAACCGCATAATTAGAATAATCTTCATACGCATGTTCTTC
ATCAAAAGCAACCGCACCAGGTCGGGAACCATCTTTTGTTCTAGCGTTAGATGTTTTATA
TTTGATAGTTGATCCATTTTTTCGATGTTGGATTGCAACTAAATTCCAGCGATAGATATT
TTTCATCGTGTTTTTATTCTCTTCTAGCATATTATAAATATCTTCGAAACTTGTTTTTGC
TTGGTCTTCTGATGTTGCAACAATATCAATATTATAGTGATCTACACCATGATTTTTAGT
TGTACATTCAAAAATCATGCAACTTAATAAACCATTTTTACCAAAACCTCTGCCAGCATA
AATAAAATAATCGTTAAACATTAATTGCTTATCGCCATCTTCATCTATTTCAAATACAGC
AAATACAAATGCATATATGAATTTTTGGAACGGAAAAAGTTTATAAAAATACCGCTCTGC
CGTAGCAATAGCGGTATCTAAAATATTATGTTCTATGATTACATTTTTTTGTTCTAACCT
ACCTCTGACATATTTCATTAATAATTTTTGTTCTTTACAGTTTTCTACTTCATCATTTTC
AACCATACGCATCCATTCTGAAATTGCTGGATGCCATTTATATACATTAGAGAGCTGGGT
CATGAGGTTCACTTCCAATATTCTTTACTGATTCAGACGGTGGTTTTAGAGATAGAAATT
GTAAAATATCCATTGCTTGTTTAGTGTATTTTTGAAGTAATAATGCACTATCATTTTTAC
GGGTGCCTTTTTGACCACCACCATTGTCATATTCAACATAAAAACCTCGCTCATTAATGT
CCTGTAACAAATTCTGTTCCATGTCCCAATAATATAAATATGCATTCACTCGGTCCTCAT
AAATTGGACTAGTTAAATTTTTATCTTTTAATTGTTGTTTTAAATCTTTTTCAATTTTAT
TTCTAGCAATATTTAATTGAGTTCCTTCTTTTAACTTCATAAAAGACACAATACCACCCC
CTCATGTGTGATTTTATCGTTGCATTTTTTGGCGCTACTCTCCCCCGTTGTCACACCCTC
TCAAAAAGTTTTAAAATTTTTACCCGGGGGGTATTAAATCCGTGGAAAATATTTTTCAAT
AAAAATAAAAATAGAATTTATTTCTTCATCAGTAAATGAAAGTATCTTATATACCTGCGT
TCTATCTTTATTTATTTTTTTCTCAACATGCATGCGCTTTAATCCTTGACATTTATTATC
AGATACAATAGACCGCATCGAACGATAAGCTTTATACATTACATTACGCACAACACTCTG
ATCATACATATTATATTCTTCATACACATCTGTGTTGTACTCAACACCATTCACATCAAA
TAGCAATCACATCACCATCTTTCTTGATTAATAATCTTCTTCTCTTGTTGATTAGGCAAA
CGCTCATGCTCTTCGTTATGACATTGATTACATAAACATTCGAGATTACTTAATGTTAAC
GCAAAAGCGGGAAACTCTTTTACATATTTAATATGATGTACACAGTCCGCTTGACGTTGC
TTACCTTTCTTCTTGCATCGTTGGCATTCATAGTTATCACGCTTCAATGCCTCTTGCCTG
AGAGATAACCACTCTTTGCATTTATAAAACTTCATCAACTGATTAGTATTGATTAAGTTA
TAATGTTTAGATGTCATATGCATATGTATTACCCCTATATAAAAAGCCCAACACTAATGT
GCTGGACTTCATTGTTCTATGTATCCGTAGTTATAAAACCAGGCGGACTTCTACGGTAGC
ATTCGTCAATGCTTTGTCTTTCTTCTAATTAACCCTCAGACGGGCTCGCGGACGTCAGAA
AGTGGAAATTATAAAGCCTTCCCATCAGAACATATCTGCTATTAAATAGAGAGAAGGTAT
TGTCGTTTAAATATACTCGGCAAGGATTTGCACCTTGCAACATCAAGCCGAAGCGTGATA
TAGGACTCATCCATAACGTCTACCTGTTTCGCCACGAGTATTGAGATTGAACAAGAAGGT
GTCTCTTGTTGGGACTAGTGAGATTGGAATGGGATGCGTCTCCCATCAAGACCAACGATC
AGATACAAAGCCTCTGCCAGGCAATATAGCAACCTCCTGCTATATCATCATGTGATTATA
GATCTTCAGTTCCGTCTAGCACTTCTTGTTCCATTACTTCAATTTCATTATCTGAAGCAA
CGCCTTTAATCGCTGATATGTGAGACATCTTATTTGTTCTTGAGTAATAAGACGGAATGA
ACCCATTGTGTTTATTTCTTAGTTCTTGACGTTCTTTGTATAACGCTTTAATAGCAGGAA
CAAGACGTCTAATGTTTTGTTCAATAAATCTAGTTGGTATTCTAATAATCTCCCAACCAT
GTTCAGATTTATTCAAAGTATTAAGAATAAATATATCTCGTTCCGAATCTTTACCAATCC
TAAAACGATGGTGCCCTCCATCAATCTCCAACACAATCTTCATGTCCGGTAAAATAAAAT
CTACTCGTTTGCGTCCTATTTTTTGTTGTGTTCTTACTTTAATCTGATTTCTTAACAATT
CGGTACAAGCCATTACTTCATGAGCAGAATCAAACTTGGTACTGTCATTTCTATAAAATT
GGACTACAGTGTTATATGGGTCAAGGTATTCTTCCATTTTCATACTACACTGTTCTTGCT
TTTCTATAAGATGTATTGCTCTTTCAAGCGTTGCTTCGATTTTGTGCGCAATATATTCTT
TTTTCTTTTCTTCTATTTTTTGTCGATACTTATGTTGGCATTCAACGCATAAGTTTCTAC
CTCCAGACAAATCTCTGAAATGGACCGAAGCTTCTTGCGAAATGTATTGCCCGCATTCCC
AACACCTAACTAAATTCATATAGTCCCCTCGACTTTCATTTTTAATAGGCCCTGCCTATA
ATACTATAATAAACTTATTTTATTGTTCAAAACGGGCGTTAAACGGGCAATATATTTTAA
TATCCTAATCTTTCAGCTATTGAAAGGATGATTGTTTTGTTTCTTCTTCTAGCTGTACTC
TCATCCATATTCAACTTACTGGCAATCCATACCCAAGTTGGTTTGCTTCTGTCCCAGTAT
CTAAACTGAATCAATTGTTTATCCTCGTCATTCAATCTATTAAGCACAGACTCAATTGCA
TTTATAATATTCTTTAATCTACTTATTTCTTTATCCATTTGCAGTAACATCACACGATCT
TCCACTTCATTACTAATATTCCCTGCACTACCACCACCTTGGTTCTCGTCAATGTATTCT
CTATGCCAAGCGCCCAGTGTTACATTAACTTCCTTTTCCATCAATTCTTTTTTAGTAGAA
TGATAAAATCTTAATTCATCTTCAATAAGTTTATATTGCGCTTGTCGTAATCGTTTTGAC
ATTTAATCACTCTCCTAATAAAATTCTATCTCACACGTTTTGCCTAATGTTTGTTCAATT
AGTTTTTTCAGCTCTTCCTTGTTGATATGCGCCGTGTAATACTCTTCATTTTGATTTCCA
AATATCGTTGTGAAGTTAGTAAACTTTTTTAGAAATTCCTTAGCATCTTTTTCGTATTTA
TCATTTTCAAACATTTTTAACCCTTCATATTTATCTAAACTGATATTTACATATTCCTCC
ATCATTCACTCTCCATCCATTCAATCAAATCATTCAAATAAAACTGCGCTTTTTTTAAAT
CTTCAATGCCGTTTTTATGTTCATAGCGGGAAACGTATTTAAGTATATTTCCGGCGGCAT
AACTAGGATAATCCTTTACTTTTGCTTTAATGTAGTCAAGCGTTTCAATACCTCCTACTG
TGTAATGTGCAGGATTATTTACTTTGTCGTTATTTTCGTTTTTCATAGATACTCCATTGG
ATGAAAATGCTTTCATGGCATTTGTAGCGCCACCGAACCACTTTGCAACTTCGTCTTGTT
TCACTTTGTATTTTTCAATTGGTATGTTGGGGTACTCATCTTTAGCATAATTAGTGTCCC
CATAGCTCACTCCTTTTTCCTTTACATATACAACAGTATTTTGCTTATAATATCTCCAAA
GTCGTGAGTCATCTGGCGTAATAACTCTATAGGACCACCAGCGACACCCTTCTTTTTCCA
GCTTTTTCAGCAATTCATCGTAATCTTCTTGTGTTTCTGTGTGATATATTTTCATTTGTT
TATCCTCCTTGTTTGGCGGAATTATCACATCGAAACTCGTAGGTTCAATGTATATCCCTT
GATTAAATTTCCATTTGTTTATAAATTTTTGAAAATAGGTAAACATTGTTATCCCTCCAC
TATTTTCAACGCTTCCTCCGCACTCCTAGCAACTCCGCAAATAGCTGGTGTTATTTCCAT
CGCTTGTTGAAAATTTTTCTGTTCTTGTCGTAATTTCCCTATCTCATTTTTCACTTCAAT
AAAAAACATTTTTCCATCTGTTCCGCGAAATCCGAATAAATCTGGAAAGCCTTTCGGTAA
TCCTGTATCAAATATTCGTCCGTTTGGCATTCTAACTTTGCCCACGTTGGCTCTGAAAAC
ATAATGTCCTTTTTTTGCTAAGGCTAAGCGTATAGAATTCTGTATATCCATTTCTGCTGT
CATGAAATTGCTCCTTTCTAAAATATACGAACATATGTTATATGTTGACTGAAAAGTGCT
AAATTATTAGTGAAAAGGTGTATGGTTGGTGCATAGTTGGTGTATGGTTGACATAAACTA
TACACCAACCAAACTCATTGCTATTACTTACTTTATTAATACTTTTTTTATAATGGTGTA
TAGTTGATAGTAAATATAGAAAAGTTTCCTAGGAAAAGTTTTTATAGAGAAGTTTATGGA
AAAAGGTACAAACTATACACCCTAACATTTTTAATGACTCCAAATACATTGCGGCACAAT
TGGTTTAATAGAGTGTATGGTTGAAGCAAACTATACACCCTTAGAAATTTAAGTTTAACG
AAAAATATTCATCATTTAAGCAAATTCCTGTATATTTATAACCTTTTTTATCCCTCTTTT
TTTCAAACTTCATTCCAATTTCTTTCCCAAATTTCGTACTACTCATTAAATATTGACCGT
TTTCTTTCGCCCACTCATGATATGTTTCATACATTTTTTTGGCATTTACCTTTTCGCCTT
CTCTCACATCACAACAATCCTCAATAAATGCAGTAATAACATCCATTTCTGATTTATATT
CAGAGCTAGCATTTTCAACTGCTTTCGGCATCCCCAAGCCTTCCTTTTGCCATTTAAGGA
AGCCTTCTACAGCCCAGTTCAATATCCCAGTTAATTCACTGCGGAGTTTATATTTTAGCT
GTTTATCTACTTTTTCGTCAGGAATTTTTACTGTGAAAGGTACTAAATGTAATCGACGCC
AAATTCCATCATCTCTCCCTCGAATAATTGGTTTGTGGTTGGTTGCCATCCAGATTTTGA
ATTCTGGCGTGAATTCAAATTCATCTTTATATAGATGACGTGCAGTGACCTTGTCGCCAC
CTGTGAGCTGTTTAACTAGTCCTTCGTCTAAACGCACACCCTCGTTTGGTTCAGTGGTTG
TAACAAACCTGGCTCCATGTAATCGGGCAATATCACTATTTGCATTACTGGATTGCTGTT
TGACCATGATTGTTTGCGGCTGTATATTGGTTGCATAAGAACCGAAAATGTCATTGATAA
TGTCGAGAAAAACAGACTTCCCATTACGTCCATTTCCGAAAAGGATAAACATTACTTGCT
CCGATGTAGATCCAGAGAGAGAATAACCGACTGCTTTTTGCATATAATTGATTAACTCTT
TATCGCCTGCAAAAATATCATTTAAAAACGCTTGCCAAAGCGGTGCGTCAATTTTATCTG
TATATTCGATGTTGCTGATTTTTGTAAACATTTTTTGCCTATCATGATTGATAAGCTCAC
CATTTTGCAAATTGATATATCCATTTTGTGTGTTCAAAAAATATTTGTAGCGATCGAATT
CTTCGGGCAAAACTGGCATTAAATGTTGCGCTTCTTTCAACATGTTCGTTTTTCCTTTAT
TGCTTCTAGTTGCTTTTAAGTGCTTCATGAACGCTTTTTCTGCATCTGATTCATTATCCA
TGTAAGCAAATTCGCTTTTCATATCTTTAATTACATCATCGACAAGTGTTTTTACAGCCC
CTATATTATCGTATTTCCACACTTTTGAATCGTAGTAATAAAACCCTTTGTTAATGTATG
AAAAACGGACAATATCATGAAATTTATCACGAAAACGTTCTGCATTACCAGTATCATCCA
GCCCATATACTTTACGTGCTGTATTATTCTGATTTTTGATAGAAATAGAATATCCTTCTA
GTTCACTGCCAGGTTGGTAAATTTCAGAGGTATTAGTTATAGCTTTATTAATAACCATTT
CACCGTAAAGTTGCGCACCGCGTTTTTGGTCCCATTTTGTTCGATACAAACCACTTGAAC
GGAAAATTTCGTCCATTTTTTCTGCATTACATCCTGTCCAAAATGCCAGCATATTTGCAA
AAGCTAAGTCTGCTTCGGATTGCGAGGGATATAGTCCATCCCATAATCCATCGTAAAGCG
TTTTAAATTGTGCGCCTTGTTTGCTTCGTTCAGCACGTTGAATAATATCGCTTACAGGCA
AATCAACTGTAGATTGTAAATTATTTATTTGTCTTACTTCATTTGTTCCGATGTATTTCG
TATGCAAATATTGAATAGCGGATGTCGCTTCATTGACTTGTCTGTAGTTATCAATTACTT
GACCTGTCATAACGAAAAATCGACCGTCCGGGTACATTTCAATGTTTCCTTTACGCCGAC
CACCTTCCGGGAAACTGCCTTTTGCAATAATATGAATTCCTGTCCCGCTCACACTGTATT
CTGTGTAACTAGACAGTGTTTGAATAAATTCACCAGCAATATTTTCTGTATTACCATAAA
GGTAATCTTCAATTTCATCCTTTATATCATCAATATCCACACCAAAATATGGTTTCTTAA
AGTAAAAACCTAACCCATCAAATTGATATTTTTCAAGGGAATCAAGGGCAGTTTCAAAAT
CTGCCCATGTCCGCTCGTCTACACTATTACCGTATGAACCGTTGTTTGCGTTCATCGGTA
TTTTTTTGTTTTTGCCACGCTCTTCATCCCAAACAAGTTGAAAAGCGCACCATTGTTTTA
ATTTTTTTAATTCGTCCGGAATTTGTTCATACACGTTTGTGCGCTCCTCTCATTGCTTAG
AACGGTAGATTACTCTCATTTACTTCCACTGGTGGTAATTCATTTTCTTTCTTTTTAAAT
ACATGTTGTAATGGTCCGGTAATTTTACTTTCAGCCCATGCTTTCACATTTAAATTTTTA
TAAATTTGACCATTATACTCAGACTCTTCATTTTTCACAGTAACTTGGCATGTCTTAGTT
AACAGGTCTTTTAATAATTCATCCAATGTATTATAATCTTTGCCGTTAGGTAATTGGATT
GCTTTAGCGATTGTATTTAATGCCGTTTGACTATATTCATTTGTTGCTTTTGCTTTCCAT
ACTCGGTGAAAAATATGCGCATTCTGGAATTTTTGATTTACATCATTACGAATAATTAAA
TCAATATTAATGAACTCCGCTCCGTTTTTTGTCGCATCTTCATTTGCGTTGTATAAAACC
ACCTCATACGTACCATTTTCTACTCCATTTGTGAAAACATCATTATGATCTACTTTAAAC
ATTTTTAAATTCCTTCTTTCGTTTTTATTTGATAAATCCTCTTGCTTTTCCTTGATGGAA
TGCCCATCCTCTTTTATAATTGTGTTCTTTTGCATATTCATATAATTCTTTCATGTTCGT
ACATTCGCTTGGACTACTATAATTCACTTTAAAAACTGCTTCTGTTATTTCTTGTAGCTC
TGCTGCCTCATCAACTTGCATTGGTTTTACTTCTACTTTGAATTCATGTCCACAATGCGA
GCATTTTATATTAGTAGATAAAACTGTCATAAAACAGTCAGGGCAAATTTTTACAGGTGC
TTCTGCTTTGTTGCTGTTACTTCCTTTTTTCGCTTCTAAGGACCATTTTCGTTCCATGTC
TGGCAAACCAAAGCGATTGACATTTCCAACGTGGTCAATAATAATAGCTGTTTTACCAGT
TCGGTATCGCATACCTCGCATTGATTGCTGAATATACAGGGATAGAGATTGAGTTGGTCT
TAGCATAATCACAGTAGAACAGTCTGGAACATCGAATCCTTCACCAATTAAATCTAAGTT
GCAAAGCACCTTTATTTCGCCTTCTCGAAATCGTTGTATAATGTCATCACGAATGGATTT
AGGTGTTTTCCCGTCAATATGTGCGGATGTAATGCCTACTGATTCAAAACTCATTGCCAT
TTTTTCGCTTTGATAAAGAGAAGAGGCATAAAGTATTGCTTGTTCTCCGTTTGCTAACTT
TTGATAATGTTTGATGACATCGCCCCAAATCATTCTTTTATTGAATTGATCATCAAGTCC
TGTCATGTCAAATTCACCAGTTCGTTTGATATCTAATGTTTCTGTTTGAACGATTTCGGG
AGCAAAATATTTGTAAGGTGCTAAGAATTGATTTTCAATTAACCATTTCACATTAACCTT
TTCGATTAACATATCGTTTATATCTCCTAAACCACCCCCATTTATTCTCACTGGTGTTGC
TGTAAATCCGACCACTTTAGCATTAGAAAAGTGATTGATTATTTTTTTATAACTGTTTGC
TAGCACATGATGACTTTCATCAATAATGATTAAAGCTGGCTCGGAAGTTTTTTCTAAACG
TCTAACAACAGTTTGAACCATCCCCAAATTGACGAATTTCATGTCAACATCATTCATAGT
GAGTGTATTTCTGATTTGGTCAATCAATTCTTTTCTGTGAACTAGGAAAAGAACATTATT
TTTATTGCGCGTTGTCATGCGAATTATTTCTGATAAAATAACTGATTTACCAGCGCCTAG
CCACAGGGAGCAACAACGCACGGTCTGTTATATCCCTGTAAAAAAGCCCCCTTTACATCA
TTTATAATTTCTTGTTGATATTCTCTAAGCTTTAACATCAACATCACCTATTTGGAATAG
GTCTTCTTGCAAGGCAAACTCTCTATTATCTAGCTGATTTTTTGCAAAATTACCATTGTT
TTCTGTGAGTAAGAAACCCCTCTGACCTGTTTCAGGATTTCTTATTAATCTTGCGACTAT
AGGAACAATTCCCATAACGTGATTAACTACCTTTTCTCTAATGTCAGGCAAAAATTGATT
ATACAGTTGCCCACTTTCCATCTGTATTTGACGCGTGTTTTCCCAAGCTGTATATACTAT
ATTTGTGTTTGGTAAATTATTAAACACGGAAATCAAATCTATTAAATGTGTGTCAAATAT
TCCATAGTGTTGTAGTTCTGGTTGACCTGATTTTGTATTTCTCCCATTAAACATTAACCA
TAATTTTTGATAATGGCTTAAATTATCAATTACTACATTGTCATATTCCTCTGCATGTGC
CTTCGCATATCCATAAAAATCAGCCATATCTTGTACGGGATTTCGAGGATCTAATGTCGC
AATCGTGATATTAGGTAATCCACTTAATACTTTCGACGTACCATCACAATCCAACATTAA
TGTTTTTCCTTCTAAATACTTAATCGTCGTTGTTTTCCCTGCTCCCGGTTTTGCATAAAT
CATAATATTAAAATACTCCGACCTTTTCATTTTTTCTGATTGAATAAATTCCAATGAAAT
CCCTCCTTATTTTATTTGTAGTCTTTCTGTTTGAACCAAAACAGCTCCCGGCACATCAAT
GCCTTTTTTTAAGTCATCTTTTAACTTAGTTTTATCCAGCTTTTTAGGTTGCTCAACTAA
ATAATTAATTAGCTTACTCTCATCTTCTACAAACACACTGTGAGGGTTTTTCCGAATATC
TAATGTAAATAAATTCGTTTTTATTTTTTGCTTATTAGCAACTAGCATAGCATCATGTAG
TGATTGTTTCAGTCGCTTCACATTATTGTTAATCGTGTTTTTTCGTTCTGATAAACGTTT
AATTTCTACATCTAAAATAAGTGATTGCCCTTCTAATTCTTTAATGACAAACGCAACATT
TTCTGCTTTTGTTTCTAATTCATCTTCAATGCTTTCAAGGGTATCTTTTAATGCCTCCGG
ATCTAATTGCTCAGCTAAATTTAATAACTGTTGATACTTTTCTTGAATGGAATAAAGTGT
TGTCATATTAATCATCTCCTTTCAAAAATGCTGTTGCTGTTATTTTGCCTTTTGATGCAG
AATACCACTTCACATTGTTTCTTTCGTCAAATTGTGGCTTATTTACATTAGATACAAACA
TCTTAGCTTTATCTGTATCTGCATTATATATACTAAAACTTACTGAGTCTGATTGTTCAT
ATAGCTCATTTACTAATTGACTATTCCTATTTTCTTTCATTTTCTTGACTTGAGTTGTTG
GTATGTTAAAGGATGAAAATCCGTCTTCATCTTCAACAGTAAGCAGACCATTGTTGTTAA
TCAGAACATGAAACTGCTCTCCGTCTACACATAATTCAGCTACCCCTGCCCTATCCTGCA
CTTCTACTTTATCGCCCGGTTGAATACTCATTTTAATCCCTCCACTTCATTTTTATAATC
CCACATATCTTGCGATAATTTATCAAGCCCAATCGCGAAACGTTCAAGATCTTTAGGCGT
TTTGATGATTGATTTACTTAGTTCTTTGCTTTTTCTGTGAAGTAAACTGTTAGCTTCGTT
GATGATGATTTGTTTTGTCAATTTAGAACCTCCTTTACAACAATATGAAAATCTGTTTGA
GTATTTATCCGTTCTACCATTTCGTCTATCGACTTTGCATTTTTAATAATTTGTTTAAGC
TCATAATGACGTTTGTCTACTCTATATGTGGGAAAAACATTACCTAGACGTTTGATAGTA
GATATTTTCAACTCCTCGAAAGTTACCCCATATTTAGTGAAATTGAGAAGTGGATATTTT
ACAAAATATAGTTCCTCTGAAAAGATGACGTGATAGTTTTTCACTCCAGCTCACCTTTCG
CGAAATACTTTCCATAAAATTTTTCGAACCAGTTCAATTTACTTTGTAGTCGTGCCGCTT
CTTCTTTTTTAGACTCGATTTCCAGTTTCATTTTTTCTACCACTGCGCTTTTTTCTAACT
CGAACTCGTGTGCTGAAGCTGGTAGAATTTCATAAGAATCACTTTCTGAATTAATGTTTA
GAAATTTAATTTCAGATCCTGACCAATCTCGTTCAAAATAAGCAATTTGAATCGTAGGTA
AATCTTTGAAGTTTAAAAATTCTACAATTACTCCGTCATAAAGTTTTTGATTAGAGTAGT
TCTTGTCTAACACTTTGATGTTGTCTCCTACTTTAAATTCATCCACCCGTACAGCTGTTC
TCATGTCCATTTCCATCTTAATTCCGTTGATTTCTACCATTCTTTTTTCTTCCATTTACT
TTTCCTCCTTATTTTGTTTTTCTCTTCTACTAAGCTCATCAAGAATCACTTGTATTCCGC
AGGTATATTCCTGCACGTCACGATTCATTTCTTTTAAATTGTCAAATAGTTCCTCTGTAG
AGCGTTCTGCTACCATTTCTTTTGCTTCTGCTAGTTCTTCTTCAAATATCACTTACTCCA
CTTCCTTTTCAATATAGTATCCGCACTGCATCATAATTAACGTTTCGACGGGTTTATTGT
CATAGGAGTTCATAAAATTATAAAAATCAGTTGGCTCTTCTTCGTGTGCATCAAAATTAT
AAATATATCTCCAGATACTAACCTCTAAATCAGTCTTATTCTCTTCAAACCACTTCGCTA
CACATCCCGGCACAGTCGGAGATACCTCGCCCGTAAGTTGTTTATAACTTTTAGTTCCTT
TCACGTACTCTTTTGTTATTTTTTTCATTCTTTGTCCTCACCTTCTTTTAGATAGTCGCC
CTCATCAAACAGCAACAATGCACACTCGATTTCTGAGGGCTCACATGTGCCTATAAAGTC
GTCATAATTGGCATCTCCTGAATTTTCAAAAACAGCGTATTTTATAGGTGATAAAGCCAC
ACATGCTTCATGAAAATAGTCACGTTCGTTGACAAGTACAACCTCGTCAAATTCCTTGAA
CACCTCTCCACATAAATTACATTTTTTCATTCCGACACCTCTCCCGCAATTAAGTTATCT
GTTTTACCTACGTAACTATCACAATCTACGCAATAAGCCCGCTTTCCAACGCTAGTAATT
AAGTTGTCATACATCTCAGAGTTGTTTCCCAAAGTTCCATCCGAATTGTAGGTGGTGATA
ACACTACCTGCCACTATTTTTTCTGGTGCGTAAAACCAATTTTTTGAACCGCAATTTTTA
CAAATTAACATGTCGCCTCCCCCATTAATTCCGGATTTTCGTGTATGTTTCCAATTACTT
CAAGTTCGTAGGAGCTTGACATTAGAATTTCACTGAACTTATTGCTCTCAAAGTAATAAT
CCTCCGGAGCCGTCATATCAAAAGCAGGATAATCACCCTCACCAAAATACTCCACTATAG
AGGTGAACTCGCAATCCTCATCACCAGTGACTTTTACGATGTCTCCTTCAAAAATCTTCT
TTCCGCTCGGTGTATTGACGTTTGTATACTGCCCAACTGTTTTCGAGTCTACTGCACACC
ACTTTTCAATTGTAATATACTCAGTATTTGCTTCCACGACTCCGTCAATAATAAAACCAT
CAATGTAGCTCCCGTAAATCCATCCGTTTGTGTGCTTGATTCCGATTTCTTCCAGTTCTT
TGATACTGCATGTTACCTTACCTCTAAACTCAATTGGTCTCATATCCTACCTCCAACCTG
CTTTTTATTGCATCTAGCAATTCCCTTACCATTTTCACTTCCTGTACTAATTCTCCAAAA
CTACTAATCTCTGATGTTCTGATGTGATGTTCAGCGAATGCTTCTAAAGATTTTGCTATA
GTAGGGAAATAACCAATATCGTTGTATTGTTCCATTCCGTTTTTATCTGGTCCTTTTGGC
TTTGATAATACATATTGATATTGACTGCTTCTAATTACGTAATCTTCGTTTATTTTAATT
TTCATTTTGTCTCCTCCACTTCTTCCACAGGCACTTTAAACTGCCAGTATCTTTCGTCCA
ATTCTTTGATTTCTTGTTCTGTGAATTTGGTTTTATACCCTTCACTTCCCAGGTGACAAC
TTAAAAGTCGTACGCCAGTAAAGTAAACATTGAGAAAACCTAATCCCCCATCGAAAAATT
TCACATAATATAGCGGTTCTTGCTCTACCTCGTATCCATCGAGCCAAGCACGGGCGAATA
GTTCTTGATTATCGTGTGCCTTAAAAAGCCATTCCCTCACGTCCTCTGACATGCTATCTA
TGCCATAGTCCATCGCGTGCCACAACTCCCATCTTTCGCAATGAGAAATCCAAACAGCTA
CAAATTGTGGAACTTTCACAAGTTCGACTTTGCTAACTTGATTTTGTTCAAATAAATAAT
CTATTGCTGGCTTCTTAGCTAATTTAACTACTATTTCATTTGTTACTTCTACAACCTGCG
TTACTGCGCCTCGATATAACTCACTACGCCAAATAACTTCTACTAGATCGCCTTTTTTAA
ATTTCATTGTTTTCCTCCTTAATCTAATCCTTCATATAGACTTTTTGAAAAATCATTCTC
ATCTATGTTCTGAATACTATTGATTGCATCAACCAATTTCGCCTTTGTTTCGAGACAAGG
CTTATAACCGTAACCTACGTACCTAATCATTCTTTCAAATGTCGATATCGGGAAATTAAG
AGTATTGTCAACCACCAACCTTTTGAGATGTAAGTGTTCAAAAAATTGGGGATGAATTAC
TATCCGATGCTCCCCGTCAACAACGTATCGTGCTACTTTGGTAACAGTAAAGTCAAAGTT
ACTAATAACCTCTTCTGGTTCCCCAAAAACAGAGCGAACTAACTCTAATTTGGTTTTTGA
CGGAATGTGTATAAAGGCGACGACTTTACCAGTTTTATACACAAGTTTAATATGGTTTGC
ATCGCTAGCACATTTCTCGGTGTAATAATGAATTGCCTCATTTAGGTCTTTTTCGTTGCG
GAAAAACATGTCAATATCCTTCACTTTTTCATGATTAAAAATATTTTTAAAACAGCCTCC
CGCTATGAATCCATCGTGACCTTCTAGGAACTGGTCTAGGAAATTGATTTCGCGGTATTG
TCGAGCTTCCTCATGTTTGTAAATCATAATTTTCTCCCCTTCTCAATTCTGCGTTTCGTT
CCATCCCTAATCGAAATCCACCAATTCCAGCGAATAGATCTAAAAAGTTCACGTCTGCAC
CTCATCCCTCTCCGCTAACTTCGCTTTAATTTCCGCTTCTGTTAATTTGGTTTTCCATTT
CTTATTTTTATTGATAATTGATCCAGTAAAAGTTGTTTCATCAGATTGTATATTTAACAA
AACATACATATTAATCACTTCTAATTCGGCTGCGTCATCGTTCCATGTTGAAAGCGGCAA
TCTTACATAATAAAGCGGTTCCTTCTCGACTTCGTAGCCGTCTAGCCAAGCGCGTGCGAA
TTTGTTGTATCTGTCTTCTCCCTCTTCTAGCCAGTCGATTACTTTATAGTTCATGCTCTG
CCAGCTTTTGTCCATTGCGGTGTATAAATCGTCACCCTTTGCATCTCTCTGCTCAATCCA
ATCAGCAACAAATTGCGGGACTTTTAAAACTTGAGCTGGCGCAATCAAATCCCTTTCATC
CAGCCAAGTCATGCCCATGTCTCCACTATATTTAATTTGGTAGGATATAGCATTTTTAGT
TTCTTCTATTTCAGTTACAACACCTTGTTTCAATTTACCTGACCAAATAAACTCTACTTT
ATCGCCTTTTCTAAATTTCATGCTTGTTCCTCCTTAAAAAGATTTAATTGCATAGGTGGC
TCAAAATTGCACCAAATAATTTCTTGCCTATCTGATTTCTTTTCTGATGTAATGCCTACT
TTTGTCATTGTTTTAAGAGCTGTCCAGTCTGATAACTCTTGTTTATATAGTTATGATTCA
TAGCCGCTTAACATTACTTTGCCCTCATGATTTTTAAGCACTTTGAGTAACTCTTTATGT
TGTTCTAAACTAAAATCGTGCTGATAATGTGGACTTACTAGCGATGTCGGAATATATGGC
GGGTCACAATATATCAGTGTATCTTTATCGTTATGCTGTTCAATCAGTTTAATTGCATCT
ACATTTTCGATTTGAGCGTCTTTCAGTCTTGCTGCAGCTATTCCAATTCGGTTATACATG
TCATTCCATTCATATGCGTTGTAAGGACCATTCCAAGACACGTTTTTTCTAAATCCAACA
TTTGCATTGGTCTTACCACCAACAGCAAACCAGAGCCTAACAGCCATGCGTCTAGCGTCT
TCTAATGAATCACTTGATATTTCATGCGAAAGCATATACTCTTCACGAGAATACAGCGTG
TGCATAATTAAATACTGCAGTTTTTCTGGATTATCACGCATTGCTTTAAAAAGATTAACT
AGTCGACTGTCTAAATCGTTTATCGTCTCTAAAGTAGCTTTTTGCTTGTTCATAAAGACT
GCGCATGATCCGCAGAATGGTTCTAAATAACTTTTATGCTCCGGCATATTATCAATGATT
AAATCTGCCAAACTCCATTTACTGCCCGAATAATTAAGTATTCGTTTCACTTTCTAGCCT
CCTTCTGTTCCTCCGTAAGCCTTTGCTTAAGTCCTAACACATACTTTCGTTCTACCGTTT
CACATAAATTCAAACTAGCTCTATACTTAATTTCGTTAAACGTCATGTTTGTAACTGGTT
TTGCGTGATCATAAATCGTTAAAGTTTTGTCTTTGAACATAGCAGGATTTCGCAAAATAA
ATTTATACATTTTTGTAATGTGCTTATAGTGTCGAATTTCTGTCGGTTTCCCACCAAGCC
TTGACACATGCCAATAATATTTCCCCAAGAAAAACATCCTTTCTAACTTCTTAATTTATA
AATTCTTTATCTCTTCTAGCTTTTCAATCAGTTGTTCGTTCGTTAATTCAAGCAAAATAT
CTTTTATAGAGTTTTTTCCGTCATGAGACTTTACAAGTACGAGTGATACAAAATTAGAGT
CAAGGTTTTCTATCACTCTCGCTTGATAGCCATTTTCAAAACTATAAGCAGTTAGCTTTA
TACCGTTGTCACCTAGTCTTATTCTTTCTGTGATGTATTCTTGATACTCATTTGCGATTG
TTTTCATGTGTTTAACTCCTTGCTCAGCCATATTTGAGTTTCTTTGTTATCTTTCTTTGA
TGTCTCATTTATCAATCGCTCTAAAATCTCAATCTGAAAATCAATTTCTTTGCGTTTTTT
CTTTTTGATATAACAACATTTCTTTTAATCTGCATAAATCGATTGTATTTTCTACATTCA
TCTATCAACGCTCCTCAGTGTCGAAATCCATCATCCCAGTAATCATCAACTATCATCGGA
TTTTCTACATTCATTCTCTATCACTCCTTGCAAGCAGCATTAATAGTAGTATTAATGCAA
CAATCATTATTAATTCAGCCATTTAGTATCAGACTTCCTATACAGACCACAAATGCGATT
AAAACAGTCAAAGCTAAGCATACTACTGTATTTATGTCTGATTTTTCAATGTATTCTTTT
CCGTCCTCATCAATACTTATGAGCCCGAAAAATCGTAATATTTTCATTTTAAAACCTCAT
TTCAGAAATAATGTGAACCATCCGAGTAAAATGTAAATTACTGATATAAACATGCCGATT
TGTAAGCAAAATAGATAAATTAATAATGTGTTTTCATGTTTTTTGATTGATTTTTTCATT
CTCTTATCTCCACATCTGTGCTATAATTAATACAAATATTATTTCGTAACTCACAGTTTT
AGTAAGCTCTAACTTACTATTTATAGCTGTGGGTTTTTCTTTTACCAATGTCGCTCAATC
GAATTCGCAAATCTATGCTTGTACTTTGGTCTCTTCTTGTGTTTTATTTCGTAGTCTAAA
TGCCGAGATTGAAGCTCTGTGAGTAAATATTTACCCGTTGATTTAGGACAAAAATTTGGG
TCATATTTTCGTATTTTGGCAAGTAATAGTTCGACTTCATCAATCATTTTCAGACCTCCT
TATATACAAATTTTTTAATCAGCCAATCATTCGCTTTTACTGCATCGAATGCCCACGCTT
CACGTTGATTCTTTGTAGCCCAATTGCTAAATTCTGCAAGCTCTGGAAAGTCTTTTATGT
TATCTAACCACCAACCGTAAGTTCTTGGACTAGCTTGTGCGAATTCTTCTAATGTCCAAA
CACCATACAGGAAATTCACATGCCTGTTTTTATTTTTCACAGGACGACCCATTTTCTTAT
TCTCCTTTCTATTTTAATCAACATCTATTTCTAAAATTTCCGCAATTTCTTTTCTAACTT
TCGATGCGTCTCTTTTGCCGTTTATGATGTCTGATAAATAAGGATTGCTAATACCTAACA
TTTTTGCTAAATCAGATTGTTTCATATTTATTGCTTTTAGTTTTGCGTATACTGCAACCG
CAAAACGCTGATGTTCTACTGACATGTTTTTGCTCCTTTCTTGTTTTGGTTTTCACGTGA
TATAATTATTTTTGATTGGAGGTGATTGCAGATGACTTTTTATGATTTTTTAATAACTTA
TTACCTTAGCGAAAATAGTCCTTTAGGCGATCTAGCTCATGATGTTCAACTAGATGGTAA
TTTCCCAACAGAAAGCAAAAGCGAAGATGAAATCAGGGATTATTTTTCTAATATTGGTAC
TCCTGGCTTCCAAGAGGCTTTAGATGAGGCGTTAAATTATTTTAGAAGACTATGACAATT
CTTTTAACTTTGCTTAGGTCAATTTCCGGTGCTCCATACTTAGCTTTAATTTCATAATTT
TTGTAAAGACCGACTTCAATTTGTTGAATGTTGGTTTTTTTTCTTTTTAAATATCTTTTG
TTCACCTCTCCATCACTCCTTTCTATAATTTGTTTAATAATCTTATATGCTGCGCTCTCA
TTGATTAACAGTGGACTATTTTATCAGGATCTGTAAATTACAACTATCAATGAAATTATC
GAAACTATAAGCGAACTACGTGTCAATACGAATGTTATGAAATCGTGCCATTCTTCAATC
TCTTCATTTGAGGGATATGGTCTTTTATTAAAGTTTGGTCTTTTAGGTATTTTCATTTAT
TTCCACCTCCTTCTCTCTCACCCATTCTTCCACATGAGAATGGGTGAACAATCTAACCTT
TCCGTTTATTTGCTTGCTAGGTAGTTTTGCATAATTCGCCCATTTGTAAATTGTAGGGCA
TGATACACCAAGGTATTCTGCAACCTCTTGAGCTAACATGGTCTCTTTTATATAAAAAAA
CCTCCTCCATTTCCATCTAACTTGCTAATTATTTAGCTTATTGTTGACAATAACTAATAC
ACTTGTTAGTATATAGACATAGTTAAACAAGCCTTCTAAAGCCATAAATCGTTGGGGAAC
GAGTATTTTATGGGGTTGTTTGTTGTCTTGGTTAGCTAAATAATTAGCTTATGGATATAT
CTTACTAATAAAAACATTAGTTGTCAATACATTTACTAACATTTTTATTAGTTTTATATC
AAGGTTGAGGAGAATCGCTGGTATGACACTATTAGATCTAATAAAAAAACTTTGTAAAAA
AAGAGGAATAAGCGTCACGATGTTAGAAAATGAATTGGGACTTCCTGATAACACAATATA
TCAATGGAAAAACAGAATGCCAAGCGTTGAAAGATTACAAGTAGTTGCCGACTACTTTAA
TGTCTCAATTGATTATTTGCTCGGTAGAACTGACAACCCAATCATTGACTCCGACATCCC
ACCCGAAGCAACCACATTAGCAGCGCACATTGATCCTACGGCAACCGAAGAAGATATGAA
AAAAATTCTTGAATATATTGATTTCATTCAACAAAAATACAAATAGGAAATGAGTTGGAA
GTATGTGGTTAGATAAATACAGAGAGCAATATCCTGAATTAACCATCATAGAAGATACAA
AAATGGAAAATTCTCACAAGGGGCTGTATTACAATAAACATATTTTTGTAAATCCGAATC
AGAGTGATGTTGAAATGCGTTGCACATTGGCAGAGGAACTTGGTCATCATCATTTGACTG
TTGGCAATATTATTAAACAGGAAACAGTTAATGATAGAAAACAAGAAAGATTAGCAAGGA
ATTGGGGTTATGAATCACTGATACCTTTACGAAAAATTATTGATGCTTATTATGAGGGAT
TTACAGAATACTATGAAGTAGCAGAGTTTTTAGAAGTAACAGAGGATTTTTTAAAACATT
CTATTGAATACTATAAGAATAAATACGGAAATACGGTGGAATGTAATGGATATGTAATTA
TTTTTAGAAGTAGCATTCAAATTATTGCTTGTTAGGTATTTACACTATTGTGTTTATATA
AAAAATAATAAAGGGAGAATTGGGATGAAAAAATTATTATTGTTAGCAGGTTTATTAATT
ATTTTTAGTTTTGGTCTAACAGCATGTGGAAATTCAACTTATAACGAAAAAGAGGAAAGT
AACAAGGAAAGTGAACAAACTAATGATTTGGTCAGTACAAAAAACTATAATATCAATGAG
ATTAATGAAAATGAAGAAACGCAAGGTAAACACTTAGAGGTTGTTGTAAAAGATAAAATC
TCAAAAAAACAATCTGACGAAATAGTTAATAAAGTAATCGACAAATACAAAAGCAAAGTA
GATGCACTTTATGTAAACATGCATTACACAGAGGGCGCCTACTCAGCTATATTAAATGCT
CGTCACTCTTACAATAAAAATGGAGTCAAAATAACTGGTTTAAAAGTAGGTGAGACAGAA
ATTGAAATGAACAAAAATTTTAACAAAGATAGATAACAAAAAAACGCCCTTCCCCGCACA
GGATAAGCGTCTTAAATACACGCGTAGGAGCGTGCAAATTTATTTTACCATAATTTGTTG
CGCCCTTCAAAAGAACATATGTTCCAAAAATAAACAGGTGGTGGTATTAATGAAGATAAA
AAAATTAGCAAACGGTAAATATTGTGTTCGCCTACGTATAAAAGTCGATGGTGAATGGAA
AGAAAAGCGTTTGACAGATACAAGTGAAACAAACTTAATGTATAAAGCATCTAAATTATT
AAAACAAGTTCAGCATGATAGTAGTTCTCTGAAAGAATGGAACTTCAAAGAATTTTATAC
GCTATTCATGAAAACATTTAAAGATGGGAAAAGTAGTCAATCTACTATTAATTTATACGA
TCTTGCTTATAATCAATTCGTTGATTATTTCGATGAAAAAATTAAACTTAATTCGATTGA
TGCGGTTCAATATCAACAATTTATTAATCATTTATCTGTAGACTATGCAATATCCACTGT
AGACACCAGACACCGCAAAATTAGAGCGATTTTTAACAAGGCTGTTCATTTAGGTTACAT
GAAGAAAAACCCCACTATAGGGGCTCATATAAGCGGACAGGACGTAGCGAAAAATAAAGC
ACAATTTATGGAAACAGACAAAGTTCATTTACTATTAGAAGAACTTGCAAAATTTCATTC
TATATCACGAGCAGTTATCTTTCTAGCTGTCCAGACAGGCATGAGGTTCGAAGAAATTAT
TGCACTAACAAAGAAGGATATTAATTTCACTAAACGTTCAATAACTGTGAATAAAGCTTG
GGATTACAAGTACACTAATACATTCATTGATACCAAAACAAAAAAATCACGAGTGATCTA
TATTGATAACTCTACCGCTCAATATTTACATTCGTATTTAAATTGGCATACTGATTATAT
GAAGGAACATGCTATTAAGAATCCATTGATGTTATTATTCATCACTTACCACAATAAGCC
AGTAGACAACGCGTCTTGTAATAAAGCTTTGAAGAAGATATGTAGTACAATCAATTCTGA
ACCAGTGACATTACACAAGCTACGACATACGCATACAGGCTTATGTGTAGAAGCGGGTAT
GGATATTATTTATGTAGCTGATAGGCTTGGTCATGATGACATTAATACAACATTAAAATA
CTATAGTCATCTAAGCTCTAATTTAAGACAACATAATCAGTCCAAAGTAGATGCTTTTTT
CACACTAAAAACAGATGAAAATACCACAAATTTTACCACAAATGCCACAAAAACAACGGA
ATAAAACGGGTATTATACGATATAAAAAAACTCCAAAACATTCATCCGCCCTTTAATATC
AAGGCTTTTCAACGTTTTAGAGATTTCTTTAATATAGCTATTTACGTCCTGAGAGGGATT
CGAACCCCCGACCGACGGCTTAGAAGGCCGTTGCTCTATCCAGCTGAGCTATCAGGACAA
ATGGCACTGTTTTTTCAACAGCCAAATACCATTTTATGTTTAAATCGCTTGTTTGTCAAT
GGTTTTCTTTAAGTTATTGCATTTTTTCTTTTTCGGGTGTCTTTTGACCTAGTTATGCTT
CGTTAATGGGAAGGTTTGGGTTAGGTCCGTTAGTTCGTTGTCGTCCCGGTCCATGAATCG
AACTTGAATGCCTTCTGGTGTTGAATCGATAAGAGCGTATGTTTTGACACGGATGCGTCC
TCTTGGTAAGGAAATGCTTCCTGGGTTTAAAATGATGGTGTCGTCTAGCATGTCTACTCC
TAATTCATGCGAATGACCAAAAAAGGCGAAATCTGCGTTTAGTTCACGTGCGCGATATCG
TAAATTCATGAGTGTCATTTTGATATTATAGAGATGTCCGTGTGTGGTGAAAATGCGGTA
GCCGTCTACTTCTCCCACCCAATCATTTGGAAAACCGCCGCCAAAGTCACAGTTGCCTCG
AACAGTATGAAATCCCTGAATCGCAGGATCGTCAGCTTCTAATTCAGAATCCCCACAATG
GATCATCGCATCGACTGTATTTTCGTATTTTTCTTTAAGATGGATTAAGCAGTCACGTTC
TGAGTGGCTGTCGCTAACTACTAATAATTTCATTTTGTTTCCTCCCCCGTGATACTGTTA
CTTATTTTCTCACTTTTTGGTTACTTTTTCTACTACTTCTGCTAAATCTTTTTCTAGTTG
TTTAATGGCATTAGCACGGTGGCTGATTTCATTCTTTTTCTCCGCTGGAATTTCTGCCAT
TGTTAGACCGAATTCTGGTAAGAAAAATAGTGGATCATAGCCAAAGCCATTTGTGCCGCA
TAGTTGTTCTGCGATAACGCCCTCTACTTCACCGGTATAAAAAGATGTTTTCTCAGAAGG
TGTGGCTACAGCAAGTGTACAGTGGAAACGAGCCGTTCTTTTGTCCGGTTCAACACCTTC
TAAGTTTTTAAGTAGTTTTTCGTTATTTTTGGCATCATCGTGAGCGATACCTGCATAACG
TGCGGAATAGACGCCAGGAGCTCCGTCAAGCGCGTCTACGATTAAACCAGAATCATCAGC
AATGACGGTTTGATTTAACACGCTAGCGACCGTTTCTGCTTTAAGAGCGGCATTTTCGGC
AAAGGTTGTTCCAGTTTCTTCTATTTCACCAATTTCTGGAAAATCAGCAAGGGTTGCTAC
TTCGATATTAAATTTCGCAAAGATTTTTTCGAATTCTTTTGCTTTTCCTTTGTTTGCGGT
AGCGATAATAATTTTACTCATTTTTTATTCTCCTTTAATCCGCGCTGTGACTTTGTCTCC
GAGTGTTTCTTTTTGGATTTCGATTAATTCGCTAATTCCTTTTTTACCTAAGGCAATTAG
TTCAGCCAGTTCTGTTTCCGAGAATGTAGCTTCTTCGCCAGTTCCTTGGAGTTCTACAAA
GGCGCCGCTACCTGTCATGATAATATTCATATCTACTTGCGCTGCGCTGTCTTCTACGTA
GTTAAGGTCAAGTACTGTTCCACCCTCTTCTAAAACACCTACGCTAGTTGCTGCTAGGAA
ATCTTTGACAGGAAATTTAGCAAATGGTACAGCTTCGTCTAGTTTGGCGATTGCCATGAC
CATCGCGATAAATGCGCCGGTGATAGAAGCCGTACGAGTACCTCCATCTGCTTGGATAAC
GTCGCAATCGAGCCAAATTGTTCTTTCACCAAGGGCATCTAAATCAACAACAGCACGGAG
CGCACGTCCGATTAAACGCTGAATTTCCATTGTTCTGCCAGTAACTTTACCTTTTGAAGA
TTCACGGATATTTCGGGTGTTTGTTGCTCGTGGTAACATCGAGTATTCTGCAGAAATCCA
GCCGCGGCCTTCTCCTCGCATAAATGGTGGCACTTTTGTTTCTACACTTGCAGAACAGAT
AACTTTTGTATTTCCTGATGCAATTAGCACAGAACCTTCTGGATGCATTAAATAATCTGG
TGTTACTTCAATATTTCGTAATGCATTACTTTCTCTTCCATCAACTCTCATTATTGGCAC
CTCTTATTTTCCTAATTTAATATGTTCTACAGTCATATCTGGCATATTTAACCAGTCTTT
TGCAATATCTTTGAAAATTTGTGTCGAGCCCGTAGTGAAAAAACGGTGCTCAATTTCTTC
GTCTGTAGCATCTAATAAATTATGGTAATCCAGTAACGCGCTAACTTCACTAGCAGTTTC
TTCTCCGGAGTTAATAACAGCAACGCCGTCTCCCATAAAATTCTCAATAATTGGTTTTAA
AAGTGGGTAATGCGTACAACCCAAAATCACCGTATCAATCTTGGTACTCTTCAGTGGTAA
GAGTGATTCGGCTACTACTTTTTTTGCAATGGCGCTTTTATACTCGCCAGATTCTACAAC
GGATACAAATTTCGGACATGCCAGTGAATCTACTTCTACTCGGCGGTTTAGTCCTTTGAG
CGCTGTTGGGTAAGCCATGCTTTCGACTGTACCAAGTGTTCCTAATACGCCAATTTTGTT
GTTTCTTGTTGCTTTGAGAGCTGCTCTTGAACCTGGTTGGATTACACCAATCACAGGAAT
ATCCAATTTTTCACGAATATCATATAATGCTGCTGCTGTTGCGGTATTACATGCAATAAC
GAGCATTTTGATGCCACGGTCTACTAGAAAATTGGTCATTTCCCAAGTAAACTTAGCTAC
TTCTTCTTTATCGCGTGGTCCATAAGGGCAACGTGCGGTATCACCTAAATAATATACTTG
TTCATGGGGTAGCTGTTTTAGCACTTCTCGCACTACTGTCAAACCGCCTACTCCCGAATC
AATAAAGCCAATAGCTTGTTTCACAGTCTCGCCTCAATTTCTTTATTAATTTCCAATTTT
TTTATCTATACCTTCCATTTTCTTATTTTTTGAGCTTTTTCGCAAGTCTTTTTTGAGAAA
AAAGCTTTTTTGTGGAAATTTATTTATTGTGCTTTCCATTTTAGGGTGATTTTGGTTATA
ATGGTGTATGAAAGTGGGGTATCCGAAATGACAGAAAATGAACAGAATAAAAACGAGGAA
AAAGCTCTCGTTCCAAGTTTTGGTTTAGATTTACTACGCGATTATTTAATTCCTGAACTA
CTTGGAGATGAAGCACCTCACATTATGTACTGGGCGGGGAAAGACTTGGCACGTAAATTC
CCACTAGCGTCTCTAGAAGAAGTAGCAGAATTTTTTGAAGAAGCCTCTTGGGGTAATTTT
AGCATTTTGAAAGAAAAGAAAGATGAAATGCGTTTACTTTTAGAAGGTGAAACAGTTGCT
GCTCGTTTCCGTACACAAGAAGAGCCTACATTTAAACTAGAAGCTGGCTTTATTGCAGAA
CAATTGCAATCACAGAAGAAGCTGTATACAGAAAGCTACGATGAAATTGATAAACGTAAA
AAACAAGTAACCATTATCGTTAAATGGGATCGTAAAGAAACGATTGATAACGAAGAACGC
TATTAAAACAATAAGCTTGCAGTAACAAAGAGAAATCCTCTTTGATGCTACAAGCTTATT
TTTATTTATCGAGTTCAAATTGGTCATGTAAAACTTGGGCTGCTTCGACCATTTTGCGCG
CTGGTACGACAGTGGAAACTTTGATTTCTGATGTGCTAATCATTTTTATTGGAATATTAT
TTTCTGTTAAAGCTTCAAACATCTGTGCAGCTACACCTGGATTACTTACCATTCCAGAGC
CAACAATGGACACCTTCGCTAAATCTTGTTCGGATTCTAGTTTTTCAATTTGAAGTAATT
CTTTGCTTTCTTCTAAAACTGCTAGTGTGGCTAAGAGTGCGCTTGTTTTGATAGTGAAGG
ATAGATTACCGTGACCTAGTCCAGTAATTCCTTGGATAATAATATCTACATCAATATTAT
TTTCTGCTAATTTTGTAAAGACTTTAGAAACTCGCATTGCTTCTTTTTGTTTCCAGTGGC
TAGTTACACGGGTGATTTGGTCTTCAAAAGCAATTCCACGGACTACTTTGGTATTTTCCA
TTGTTAAATCCTCCTCAATCATTGTTCCTGGTACTTGTTCGTGGCTCGCTCTGACTTCAA
GCGGAATTCGGAAATTTTTGGCATATTCAACGGAGCGTGGATGTAAAACACCGGCACCGA
GATTAGCTAATTCTAACATTTCATCATAGGTGATTTGTTCTAACTTTTGGGCTTTTTTCA
CGTAGCGTGGATCTGTCGTAAATACACCGACTACATCCGTACAAATCGCGCATTTTACGG
CATTTAGAGCAGAAGCGATGGCGACGGCGGTTGTGTCTGATCCACCTCGTCCTAATGTAG
TAATTTCACCATCTGTCGTGAAACCTTGAAAACCTGCTACAACAACAATTTGTCCCGCAT
CAAGCGCAGATTCAATACGAGCGCTATCAATATCGGCAATTCTAGCATTACTATGTACGG
CTTCTGTTTCAATTCCCGCTTGCCATCCTGTATAGGATATAGCATCGTGCCCTTTTTCTT
TTAATGTCATCGCAAGTAAAGCAATTGTGATTTGCTCACCAGTAGAAAGAAGCATATCCA
TTTCGCGTTTATCTGGTGCCTCGCTAATTTCTTCTGCCATCGCGACTAATTTGTCGGTTG
ATTTCCCCATTGCGGAAACGACGACGATGACTTTATTTCCTTGTTTTTTTTCATAAATGG
CTTGATCTGCTGTTTTCCCGATTTTATCCACCGTGCTCACTGATGTTCCGCCAAATTTTA
ATACGACTAGTCCCAATCTCGTTCCCTCCTGCCTTGTTAGTTCTTTTTTATCAATGTTTA
TATTTTAGCGCATTTATGTGTTGAAGGGAAGTTTATTATATGTAAAAGCTATTTAATCTG
ACATGTTAGTAACAATTTTTATGCAATAAAACGCCAATAACATCAAAGTTATTGGCGTTT
AAAATCGTGTTTAAAATCATTTTTGCTCGGTATTTTTTGCTTTTTCATTGAATGCTGTGA
TGTGTTTATGCACTTCTTCTGCAACATTCAAAGGGACACCGGCTTCTTTAATTTCTTCTA
CCGATGCTTCTTTTAATTTTTTCATGGAGCCGAAGTGTTTAAGTAATTTTTTCTTGCGAC
CGGGTCCTACTCCTGGGATGCCGTCAAGAATGGATTGGAAGCCTGTTTTGCTGCGTAGTT
GGCGGTGGAATGTAATAGCGAAACGGTGGACTTCATCTTGCATTCGTTGTAATAGGTAGA
ATTCTTGGCTGTTTCGTTCGAGTGGGACTATTTCAAGTGGGTCACCGAATAATAGTTGGC
TAGTACGGTGTTTGTCGTCTTTTGCAAGTCCTGCTACTGGAATATCTAAGCCTAGCTCAT
TCGTTAGGACATCTTTGGCACTATCAATTTGCCCTTTACCACCATCAATTAAGATTAAAT
CCGGCATTGGTAGTTCTTCTTTAAGTACTCTCCAGTAACGACGTCGAATAACTTCGCGCA
TTGTTGCGTAATCATCAGGTCCTTCTACGGTTTTGATTTTGTATTTACGGTAATCATTTT
TACTTGGTTTGCCATCGAGGAATGTGACCATCGCGGAAACTGGGTCTGTACCGTGAATAT
TCGAGTTATCGAAAGCTTCGACGCGTGACGGTGTTGGGATTCCCATTGCTTCTCCAAGCC
GTTCAACTGCTCCGACTGTGCGTTCTTCATTACGTTCAAGTAGCATAAATTTTTCGTTTA
AGGCAATTTTCGCATTTTTGTATGCAAGTTTTACGAGATCTTTCTTATTTCCGCGTTGTG
GTACGATGATTTTTGTGTCAGGAACGACCGCTTGAACGGCTTCGCTATCGACATCATCTG
GTAAATAAATTTCTTTAGGCGGAATATGATTGGCTTTTTGGTAAAATTGACCAATAAATG
TGAGGAAATCTTCATCTGCATCATTATAAAATGGAAACTGGGAGACATCGCGCTCAATTA
GTTTCCCTTGACGAATGAAGAATACTTGGACGCACATCCAGCCTTTATCAATGGCATAAC
CAAAGACATCACGGTCAACGAAATCGTTCATCGTCATTTTTTGTTTTTCCATTGTTGTTT
CGATTGCGTTGATTTGGTCGCGGAATTCACCCGCTTTTTCGAATTCCATATTTTCAGCTG
CTTCTTGCATTTTCTTCATTAAATCATTTTTGACAGTTTTATAGCCGCCATTTAGGAATG
CGACTATCTCGTCTTGCATTTCTTTATACTTACTTGCTTCCACGTCAAATACACACGGGG
CAAGGCATTGTCCGAGGTGATAGTACAAACACACTTTATTTGGTAGCGTACTGCATTTAC
GTAATGGATACAGTCGATCTAAAATACGTTTTACTTCATTAGCAGCATACACATTTGGAT
ATGGACCAAAATATTTCCCTTTGTCTTTTTTTACTTGACGGGTAATAATTAGGCGTGGAT
GTCGTTCGTTCGTGATTTTAATAAACGGATAAGTTTTATCATCTTTTAGGCGAATATTAA
AACGAGGATCATGTTTTTTGATCAAATTGATTTCTAGTAGCAAGGCTTCTACGTTGGATG
ATGTTACGATATATTCAAAGTCCACAATTTCTTGAACTAAGCGTTGCGTTTTACTATCGT
GTGTTCCTGAAAAATAGGATCGAACACGATTTTTTAAAATTTTTGCTTTCCCAACATAAA
TAATGGTTCCTTGTCTATCTTTCATCAAATAACAACCAGGTTGGTCCGGCAGAAGCGCTA
GTTTATTTTGGATATGTTCAGAAGACATTTTATCAACTCCAGTTACACATTTAAAAAGAA
GCTTAGAATGTTTGTTCTAAGCTTCTTTCATTTTAGCATAATTTTAAACGTATTTGTTGA
TGACTTCATCCAGTTCTTCTTTTGGACGGTAGCCGATAATTGTTTCTACTACTTCGCCGT
CTTTTTTGATAAGAAGTGTTGGAATACTCATCACACCAAAGCTTCCTGGTGTTTCTGGGT
TTTCATCTACGTCCATTTTGACGATTTTAAGTGCTTCGCCGCGTTCTTCTTGTATTTCTT
CTAAAACTGGAGCCACCATGCGGCAAGGACCACACCATGTTGCCCAGAAATCTGTTAATA
CTAAGCCTTCGCTAGTTTCTTGTTCAAATGTTGCATCTGTAATTTCTTTTACCATGATTT
AATTCACTCCTTATGACTTTCGTACACACAGTATAGCACCTAGACCTATTTGGAGCCATG
TTTTTGCTCAGTTGTTTACTTGAACTCAACAATCGTTACGCCATTTCCGCCTTCTGCTGC
TGCGCCAAAACGGATTGATTTGACCATGCGGTGGTTTTTCAGATATTCTGTGACCCCGGT
TCTAAGGGCACCAGTTCCTTTACCGTGTATAATGGCAACTTGAGGATATCCTGCGAGTAG
TGCTTCATCTAGATATTTGTCGACTTTTTGTAGCGCGTCTTCATATCGTTCGCCGCGTAA
ATCGAGTTCGCTTTTAGCTGGAGAACCACTACTATGAACGGATGTAATGATACGTTGTTT
TTTTGGTTTTTCTGGTTGAATGTATTCTAAGTCAGTAGTTTTGATTTTCATTTTGATGAT
GCCGATTTGGACGTTCCATTCTTTATCGCTAATTTTATTTAAAAGTGTGCCTTTTTGGCC
AAGGGAGAGGACACGAACATTGTCGCCTTCTTGGAATACATGTGGTTTTTGTTTTGGCGC
TTGTGGGATGGTTTTGTTTATTGTTTTTGGTTTAGCATTCCCAAGTCTTGTTTTGGCATC
GATAAGTTCATGTTCTTTGATTCCTGCTGCTCCGTTTAATTGCATGGTGCGCAATTCGTG
GATGATTTCTTCGGCCTCGGCTTCGGCTTTTTCCACAATAGTTGCTGCTTTTTCACTCGC
TTGTTCGATTAATTTATCTTTTTGTTGATAGTAGTTGCTGATTTCTTTTTGTAAATCTTT
TAAAAGGTTATCAGCCCCGCGAGCTAATTCACGTGCTTCCTCATACTCGGTTTCCGCTAA
GTTCCGTTTCTCTTCTAGGCTGGAAATCATATCATTTAAATCGGCACTTTCGGTATCGAC
AAGGCTTCTTGCTTCAGTGATAATATTTTCGCTTAATCCTAAGCGGCGTGAAATATCAAA
AGCATTACTTCGACCGGGTACACCGATTAATAATTTATAAGTTGGGCTAAGTGTTTCGAC
ATTGAACTCAACAGATGCATTGGTTGCGTGAACGCGATTATATCCATATGCTTTTAGTTC
CGGATAATGGGTCGTCGCAACAACACTTGCACCTTTTGCATGGCTTGCATCAAGAATGGC
GATTGCTAAAGCCGCACCTTCTTGTGGGTCTGTTCCCGCTCCGAGTTCATCGTACAAAAT
AAGCGATTTCTGATTAACATTTTCCAAAATGGAAACAATATTCGTCATGTGAGACGAGAA
CGTACTTAAACTTTGTTCGATGGATTGTTCGTCACCAATATCGGCAAATACATGCTCAAA
AACAGCGATAGTAGAATCTTCTTGCGCGGGAATTTGAAGTCCAGATTGTGCCATGAGTGT
TAGTAATCCCAATGTTTTCAGGGTAATTGTTTTACCACCTGTATTTGGACCGGTGATAAC
GATGGTAGTGAAATCTTCGCCTAAATAAATATCATTCGCTACAACTTTCGCAGCGTCTAA
AAGCGGGTGGCGTGCGGCGATTAAATGGACGACACCAGCATCACTCAAATGCGGTGTTAC
AGCTTTCATCGCTTTTCCGAAACGTGCTTTGGCGAAAATAAAATCAAAGCGCCCGAGGAT
GAAAGTATTATGATGAATTTCATTAATCCAAGCAGCTAGTGAAGCAGAAATTTCAGCAAG
AATGCGTTCTATTTCTTGTTTTTCCTTTGCTTGAAGTGCTTTTCGTTCGTTGTTTAAATC
CACTACACTTTGTGGCTCGATGAAAAGCGTTTGACCGGAAGCAGACTGGTCATGAACGAT
ACCACCATAATGACCTTTGTATTCTTGTTTAACTGGGATAACATAACGATCATTTCGAAT
CGTAATAACCGCATCGCTTAACATTTTAGAGGCATTACGATCGCGCAAATAAGATTCTAG
TTTTTCACGTACGCGGTCTTCGGTACGGCGGAGTGTTCGGCGAATCGTACTAAGCGCTTC
ACTCGCAGTATCTAACACTTTCCCGCTTTCATCTACTGAAATCGCAATATCCTCTTCTAC
TTCTTTTAGTACTAAAAGTTCATCCGAAAGGGCGCCGAGTAAAGGCAATTCGACACCGAT
TTCCAGTAAATCGTTCATAAAATTCTTCATTTGACGGCTAACGCGCAAGTTACTACCTAT
TTGGTAAATTTCTAGCCCGTTTAAATCGCCACCAATCTCTAAACGTTTCAAATGTGCAAA
AACATCTGTTAGACCAGTAATTGGCGCACTTCCCCGTAAACGAATAATCTTGGCTCCTTC
TTCTGTTTCAAGTTGCGTTTTTTGAACTACTTGAAAATCAGTTGCTGGAGCGAGTTCCAA
AATCGCTTGCTCCCCCAGTGACGAAGAAGCAAATTCGGTGAGTTGTTTTTTTATTTTATC
AAATTCTAAAATGGCTTCTACTTTTTTTTCCATTAGTCATCCTTCTTT

## Sheet: CFSAN029793
Prophage predicted from shotgun genome of CFSAN029793, 2010-2015 multistate outbreak, ice cream, strain #1 (ST5, CC5, IIb)
Prophage	Region Length	Most Common Phage	Completeness	# Total Proteins	GC %	Score
1	35.9Kb	PHAGE_Lister_A118_NC_003216(32)	intact	44	0.3641	100
2	35.3Kb	PHAGE_Lister_LP_101_NC_024387(30)	questionable	47	0.3594	70
Prophage 1, total 46 CDS
CDS Number	CDS Position	BLAST Hit	E-Value
1	24486..24497	attL	0
2	complement(29973..30215)	PHAGE_Lister_2389_NC_003291: Gp22 protein; PP_00187; phage(gi17488527)	2.71e-47
3	complement(30462..30599)	hypothetical; PP_00188	0
4	complement(30766..31467)	PHAGE_Lister_LP_030_2_NC_021539: DUF3800 domain protein; PP_00189; phage(gi514051957)	2.67e-168
5	complement(31615..32388)	PHAGE_Lister_A118_NC_003216: L-alanoyl-D-glutamate peptidase; PP_00190; phage(gi16798808)	4.9e-177
6	complement(32466..32756)	PHAGE_Lister_A118_NC_003216: holin; PP_00191; phage(gi16798807)	4.58e-63
7	complement(32760..33134)	PHAGE_Lister_A118_NC_003216: gp23; PP_00192; phage(gi16798806)	5.24e-82
8	complement(33153..33311)	PHAGE_Lister_A118_NC_003216: gp22; PP_00193; phage(gi16798805)	5.25e-30
9	complement(33316..33633)	PHAGE_Lister_A118_NC_003216: gp21; PP_00194; phage(gi16798804)	8.05e-71
10	complement(33645..34532)	PHAGE_Lister_A118_NC_003216: gp20; PP_00195; phage(gi16798803)	0
11	complement(34718..35746)	PHAGE_Lister_A118_NC_003216: gp19; PP_00196; phage(gi16798802)	0
12	complement(35747..36772)	PHAGE_Lister_A118_NC_003216: gp18; PP_00197; phage(gi16798801)	0
13	complement(36781..37599)	PHAGE_Lister_A118_NC_003216: gp17; PP_00198; phage(gi16798800)	0
14	complement(37601..42985)	PHAGE_Lister_A118_NC_003216: putative tape-measure protein; PP_00199; phage(gi16798799)	0
15	complement(43001..43600)	PHAGE_Lister_A118_NC_003216: gp15; PP_00200; phage(gi16798798)	5.35e-91
16	complement(43606..44028)	PHAGE_Lister_A118_NC_003216: gp14; PP_00201; phage(gi16798797)	1.25e-95
17	complement(44083..44322)	PHAGE_Lister_A118_NC_003216: gp13; PP_00202; phage(gi16798796)	4.82e-46
18	complement(44345..44782)	PHAGE_Lister_A118_NC_003216: major tail shaft protein; PP_00203; phage(gi16798795)	4.89e-98
19	complement(44785..45165)	PHAGE_Lister_A118_NC_003216: gp11; PP_00204; phage(gi16798794)	8.78e-77
20	complement(45192..45530)	PHAGE_Lister_A118_NC_003216: gp10; PP_00205; phage(gi16798793)	2.62e-78
21	complement(45892..46287)	PHAGE_Lister_A118_NC_003216: gp8; PP_00206; phage(gi16798791)	1.84e-87
22	complement(46289..46393)	PHAGE_Lister_A118_NC_003216: gp7; PP_00207; phage(gi16798790)	2.59e-15
23	complement(46447..47346)	PHAGE_Lister_A118_NC_003216: major capsid protein; PP_00208; phage(gi16798789)	0
24	complement(47370..47939)	PHAGE_Lister_A118_NC_003216: putative scaffolding protein; PP_00209; phage(gi16798788)	3.55e-126
25	complement(48018..48797)	PHAGE_Lister_A118_NC_003216: gp4; PP_00210; phage(gi16798787)	0
26	complement(48816..49157)	PHAGE_Lister_A118_NC_003216: gp4; PP_00211; phage(gi16798787)	4.77e-71
27	complement(49158..50927)	PHAGE_Lister_A118_NC_003216: putative portal protein; PP_00212; phage(gi16798786)	0
28	complement(50931..52130)	PHAGE_Lister_A118_NC_003216: putative terminase large subunit; PP_00213; phage(gi16798785)	0
29	complement(52231..52773)	PHAGE_Lister_A118_NC_003216: putative terminase small subunit; PP_00214; phage(gi16798784)	8.88e-99
30	complement(52817..53245)	PHAGE_Lister_A118_NC_003216: gp66; PP_00215; phage(gi16798853)	8.94e-17
31	complement(53307..53480)	PHAGE_Lister_B054_NC_009813: gp74; PP_00216; phage(gi157325358)	9.2e-08
32	complement(53552..53668)	PHAGE_Lister_A118_NC_003216: gp67; PP_00217; phage(gi16798854)	4.7e-11
33	complement(53714..54148)	PHAGE_Lister_A118_NC_003216: gp66; PP_00218; phage(gi16798853)	1.22e-90
34	complement(54167..54337)	PHAGE_Lister_A118_NC_003216: gp65; PP_00219; phage(gi16798852)	8e-28
35	complement(54460..54864)	PHAGE_Lister_A118_NC_003216: gp63; PP_00220; phage(gi16798850)	2.52e-96
36	complement(54967..55278)	PHAGE_Lister_A118_NC_003216: gp61; PP_00221; phage(gi16798848)	6.41e-53
37	complement(55304..55780)	PHAGE_Lister_A118_NC_003216: putative SSB protein; PP_00222; phage(gi16798847)	8.33e-104
38	complement(55840..56055)	PHAGE_Lister_LP_030_2_NC_021539: hypothetical protein; PP_00223; phage(gi514051981)	6.91e-43
39	complement(56079..56603)	PHAGE_Lister_LP_030_3_NC_024384: YopX-like protein; PP_00224; phage(gi658607644)	3.53e-44
40	complement(56620..56694)	PHAGE_Lister_B054_NC_009813: gp66; PP_00225; phage(gi157325350)	9.87e-06
41	complement(56725..57405)	PHAGE_Lister_B025_NC_009812: gp44; PP_00226; phage(gi157325261)	2.58e-150
42	57059..57070	attR	0
43	complement(57418..58362)	PHAGE_Bacill_BCJA1c_NC_006557: integrase; PP_00227; phage(gi56694872)	4.41e-60
44	complement(58373..59011)	PHAGE_Lister_B025_NC_009812: gp42; PP_00228; phage(gi157325259)	5.36e-151
45	complement(59080..60015)	PHAGE_Lister_A118_NC_003216: gp49; PP_00229; phage(gi16798836)	0
46	complement(60035..60469)	PHAGE_Lister_A118_NC_003216: putative recombinase; PP_00230; phage(gi16798835)	6.1e-101
Prophage 2, total 49 CDS
CDS Number	CDS Position	BLAST Hit	E-Value
1	1..435	PHAGE_Lister_A118_NC_003216: putative recombinase; PP_02969; phage(gi16798835)	9.03e-101
2	455..1363	PHAGE_Lister_vB_LmoS_293_NC_028929: DnaD domain protein; PP_02970; phage(gi971756925)	0
3	905..917	attL	0
4	1471..1611	PHAGE_Lister_LP_030_2_NC_021539: hypothetical protein; PP_02971; phage(gi573007031)	4.7e-18
5	1632..2345	PHAGE_Lister_B025_NC_009812: gp42; PP_02972; phage(gi157325259)	4.8e-172
6	2356..3300	PHAGE_Lister_B025_NC_009812: gp43; PP_02973; phage(gi157325260)	0
7	3312..3827	PHAGE_Lister_B025_NC_009812: gp44; PP_02974; phage(gi157325261)	3.66e-26
8	4073..4303	PHAGE_Lister_LP_101_NC_024387: hypothetical protein; PP_02975; phage(gi658607851)	1.42e-48
9	4306..4866	PHAGE_Lister_B025_NC_009812: gp45; PP_02976; phage(gi157325262)	1.41e-56
10	complement(4926..5159)	hypothetical; PP_02977	0
11	5222..5620	PHAGE_Entero_phiFL2A_NC_013643: YopX superfamily protein; PP_02978; phage(gi281416516)	5.3e-29
12	5634..5810	hypothetical; PP_02979	0
13	5825..6058	hypothetical; PP_02980	0
14	6162..6344	hypothetical; PP_02981	0
15	6377..6742	PHAGE_Lister_A118_NC_003216: gp59; PP_02982; phage(gi16798846)	5.87e-65
16	6823..7236	hypothetical; PP_02983	0
17	7271..7531	PHAGE_Lister_B025_NC_009812: gp53; PP_02984; phage(gi157325271)	2.62e-13
18	7546..7758	PHAGE_Entero_EFDG1_NC_029009: hypothetical protein; PP_02985; phage(gi971765264)	1.73e-18
19	7925..8308	PHAGE_Lister_B025_NC_009812: gp55; PP_02986; phage(gi157325272)	5.6e-74
20	8310..8789	PHAGE_Lister_B025_NC_009812: gp56; PP_02987; phage(gi157325273)	8.25e-78
21	8808..9500	PHAGE_Lister_B025_NC_009812: gp57; PP_02988; phage(gi157325274)	2.22e-160
22	9627..10820	PHAGE_Lister_B025_NC_009812: gp58; PP_02989; phage(gi157325275)	0
23	10845..11330	PHAGE_Lister_B025_NC_009812: gp59; PP_02990; phage(gi157325277)	7.06e-105
24	11353..13695	PHAGE_Lister_B025_NC_009812: gp60; PP_02991; phage(gi157325276)	5.02e-161
25	13991..14311	PHAGE_Lister_B025_NC_009812: gp61; PP_02992; phage(gi157325278)	5.84e-68
26	14580..15218	PHAGE_Lister_B025_NC_009812: gp62; PP_02993; phage(gi157325279)	3.52e-84
27	15219..15368	hypothetical; PP_02994	0
28	15410..15835	PHAGE_Lister_B025_NC_009812: gp63; PP_02995; phage(gi157325280)	3.83e-43
29	complement(16052..16174)	hypothetical; PP_02996	0
30	16392..16772	PHAGE_Lister_LP_101_NC_024387: hypothetical protein; PP_02997; phage(gi658607879)	3.16e-70
31	16889..17086	PHAGE_Lister_B025_NC_009812: gp65; PP_02998; phage(gi157325282)	5.07e-41
32	17171..17491	PHAGE_Lister_B025_NC_009812: gp1; PP_02999; phage(gi157325218)	5.72e-64
33	17569..19131	PHAGE_Lister_B025_NC_009812: putative terminase large subunit; PP_03000; phage(gi157325219)	0
34	19191..20273	PHAGE_Lister_B025_NC_009812: gp3; PP_03001; phage(gi157325220)	0
35	20339..21067	PHAGE_Lister_B025_NC_009812: gp4; PP_03002; phage(gi157325221)	1.22e-56
36	21094..22245	PHAGE_Lister_B025_NC_009812: Cps; PP_03003; phage(gi157325222)	0
37	22252..22422	PHAGE_Lister_B025_NC_009812: gp6; PP_03004; phage(gi157325223)	2.61e-29
38	22432..22731	PHAGE_Lister_B025_NC_009812: gp7; PP_03005; phage(gi157325224)	2.71e-66
39	22868..23080	PHAGE_Lister_B025_NC_009812: gp8; PP_03006; phage(gi157325226)	4.56e-45
40	23107..23478	PHAGE_Lister_B025_NC_009812: gp9; PP_03007; phage(gi157325225)	3.27e-85
41	23487..23858	PHAGE_Lister_B025_NC_009812: gp10; PP_03008; phage(gi157325227)	6.51e-86
42	23880..24467	PHAGE_Lister_B025_NC_009812: Tsh; PP_03009; phage(gi157325228)	9.95e-137
43	24539..24871	PHAGE_Lister_B025_NC_009812: gp12; PP_03010; phage(gi157325229)	3.08e-69
44	24922..25071	PHAGE_Lister_B025_NC_009812: gp13; PP_03011; phage(gi157325230)	2.33e-28
45	25086..30011	PHAGE_Lister_B025_NC_009812: Tmp; PP_03012; phage(gi157325231)	0
46	complement(30036..30173)	hypothetical; PP_03013	0
47	30187..31653	PHAGE_Lister_LP_101_NC_024387: tail component protein; PP_03014; phage(gi658607825)	0
48	31666..33960	PHAGE_Lister_LP_101_NC_024387: putative tail endopeptidase; PP_03015; phage(gi658607826)	0
49	35318..35330	attR	0
Prophage #1 Sequence
TTATTTTTTAGTGTTGGAATACGCTTAAAATCAATACTTTCAATAGCCTTTTTCAGCTGT
CCCCAGCTATTCCAGCTCAATTCTGTTATTGCTTCAATTTGAGCTAAATCATTTTCTAAC
GTAGCTAAATAAGGTACAGGTCCATTATTTTCATTTGCATAATCTATCGCATTTAATAAA
TAATTTTTAGCTTGATTAACTCTTAATTCAATATCTTCTTTAATAATTGGAAAATAAGGT
AATTCTGTAATCGAAGTAGTCTCTTCTGTATTATAAAAGTCCACCATTTCTTCTAACCAT
ATATTCGGATCTGGATTTGCTCTTGAGAAATCATATAGCTTAGATATTAACGCGTGAAGC
TCAGCATCCGACCTATCTCCAGTAAAAGACTCTACCAAGTGAAAAAACGGCTCATTGTTT
TCAATACTGTATTCTTGTTCAAGCAAATTTTCTAGAACCTCATCACGAATCATACTACTT
TCGATTGGCTCAATTAAGCGAAAATTTGGATCAATATCTGCATCAAAATAATATTTTCTA
ATAATTTCTAAGCAAAAAGAGTGGAGAGTGGAAATAGAAGCATAGTTAAGTAAAGCCACT
TGCCTTTTTAAATGGGTAGAATCTGGATTTTGAGCTAGAGCTTCTTCCAAGCCTTTCCCA
ATTCTAAACTTCATTTCAGCAGCAGATGCATTAGTAAAAGTTACGATTAGCAACTCGTCA
ACATTTAAGTTCGCTGACTCATTTATTAACTTCTCAATAATTCTGGTTACTAATACAGCT
GTCTTCCCTGAACCAGCAGCAGCAGCTACAAGCACATTGTTCCCTTCAGCTTGGATAGCT
TTCCACTGGTCATCTGTCCATAAAGAACTTTCTGGTTTTGGCGGTATATTTAATCCCATG
CTACTGTCCCCCCCCCTTCGATATCCATTTTTGCTAAAATTGTTTCTGTTTTTTCATTGG
TTAAATGTCTATATTGATTGCTTGCTAGAGATGGATCAAATCCACAAAATGAACGAAAAC
CACAAAATTGGCAAGGTGTTCTTTCTTTTAGTTTATATGGGTTAATGGAAACTGCTCCAT
CAAGTATTTTGTTCCCAGCTTCTTGGTATTTATGACGTACAAAGTGACGCATTTTATCAA
ATTCTTCTCTTGTCGCAGTTTTTGATCTCGCACTTAATTCACCATTTTGTTTTATTTCTG
CTGGAACAATATTAGATGATTTACCTTTTTCAAGTGTCGTATCCATCAATGATACAGCCA
CAGGATCAGATAAAATTAATCCTTTCATTTTAGAATTTTTTTGTAATTCTTTTGCGATAG
CCTCATCACTTAACTCTTTCTCCGCTTGTACATATTGATTATGCATATGGAAATATAGTA
CTCCAGCTGGTTCTGCCGTTTTGCCAATCATTTTTTGTGCATTTGTAACTACAATATCCA
AATACGTCAGCATTTGAAGCGCTAAGCCATAATAAACTTCCGTAAGAGCCAAATCATGTG
AACTCGATTTATAATCTATAATGCGTAGGAATGTCCGATCTTCTTGTTCTGCCATATCAA
TCCTATCAATTCGACCTTGTAAAAGAAGTTCACTATTCGCTTGGAGCGAAATTTTTAATG
GCGGAATGTCTCCTTTTAAGCCAAAATCAACTTCTAAGCCGACTGGACGAAATGCACTAC
TTTTTGCTTGTTCATTTAGTACTGTCGTTGCCCTCGTTATGATTTGAAGCAATTTATACT
GAATATATTCCATTCTTTTGGAGCTAAGTAGTATCTCATGCTGAATTTTAGGCGCTAGGA
AAGTCATTGCTAATTTCGCCATTTGTCTACATTCTTGGTCTGTTAAACTGCCCCAATCCA
GATTATTTCTTTTTAATTCTGCTGAAATCCATTCCATTGCTCCATGGAAAATTTCACCCA
TATCTACAGCTTGTAGCTGAAAATGACCTCGTTCTTCTAATTTTAAACCATATTGAGCAA
AATGTTGAAATTCGCAACTGAAAAATTTCTCCATTCTCGAGACACTCGCATGGATTGTTT
CTCCAAATAAGTTTTTGGCAGTTTTTTCTTGTAGTGGTTTTGTTTTATTTTCGTAATACA
AACTAGATAACACTTGTTTAGCCATTCTAGATTCTTTTCCATTTTCAAAATAACTATTAT
AGGCATCCCACCATACACTAGATAGTGGATAACCTCGTTTGTACATTTGTAATTGACTCG
TCAACAAACCTAATGTTGCTTGCTTAGAACGAATATAACTACTTTGTTCCGCATCACTTA
ATAAACCTGGGTCTGTTAAATAAACCGATTCGCTTAATTTTTTAAATTGGCCTTTTATTT
TCCTTAAATAATTGGATTCACTTAGCACTTTACCTTCTTCATCCGCAGCAGGGTAACTAA
GAAATAGTTTATCACTAGGCAAACTTATTATTTTATACGCCAATAAATCTTCTTCTCCAA
TATTATTTTTAGCAGATGGCTTCAAATTACTAACCTCAGCACGCAAGGCATCCCTATCTT
GATCCGAAAGAATCCCGTTATCCTTTTGGCGAAGCGGCATAACACCATCGTTCATTCCAA
TTGCAAAAATCACTTTCATATCTAGTAATTTCGCATTCTCCATATCAGATAAAACTACTT
GATCTAAGGAAGGTGGCAAAAGTGAAAATTCAAGGGCATCTAGCCCAGTGGCAATAATTT
CTACAAAACTATTTAAGTCTAAAGTTTCTTCACCTAAAACTTCTACAAATTCATCCAAAA
GCGCCGAAATAGCGCTCCATGCTTGCTCGTGCTCACGTGCAAGTTCTAGATAACCCTGCT
CCTCTGCTCTTTGTCTCCATGATTCCAATCGTTCTACAGCATTTACTTGTTCTAAAAAAT
GATAAAGAGCTAAAGCAAATTCCATCCCTGTTTTTGCTTTCTTTAGATTTAACTCTAAAG
TTGAAAGTGGGTTTACTATAAGACTTCTCATTTCATTAATAATTGATTGCGTTTGAATTT
CTTCATCTGTTTGAGGTAACACATTAGTTGATAGCCCACGAATCTTCCGATAAATCCAAT
CGCCTTCTTTTTCCCATTTCCATTTATTTTGAATACCATTTTCTAATACATAGTTCTCTA
GAATATCCGCTTTACGTCTAAGAACACTTGATTTTTCGGCAACACCAAAGAAAAACTCTG
TCTTAACTGCTTGAAAGATTGGTTCATACTTCCAATTAAACAAAATAGCATCTAAGCTAG
AACGGATAAACTCAATAAATGGGTGTTTCGACATAGCTCTTTTTTTATCAATAAAGATGG
GAATATTATATGACTCCATCACTGTTTCACATAAAACGTCATAATCTCCGAGATTTCTTG
TCAAAATAGCCATATCTTGATATCTGTATCCATTTAATGTGAGTTGACGAATTTCACGAG
CAACCCCTTCTATTTCAGCACGTCTGTTGTTCGCTTGATGAACACTTAAGTTATGAGGTT
CTTCTTTAAAAGCCATAAATTTATTGTGACCCCAAGCATTTGCTAAAAATGCTAATGATT
CTGTTTTTGCCCGTTTATTCTCTAAGAAAAACTTATCTTCTTCTACATTAATACTATTTA
ATTTTGCCAGCTCTAATAAAGCATAGTAAGCCTCCGTACTTGCTTTAAACATGCTGTATT
CATCTAATCCATGCTTGATTTCGGGCACATTTAAAGCTAAAGAAACTGTTACTTTATCAC
ATTTTCGCATTAATGCACCAATGACTGTCAGCTCTTGTTGCGAGAAAGAAGTAAAGCCAT
CAATGACTATTTCCGTCTGATTTAAATAATCACTTTCTGTAATTTTTTCCGCAAGTAATC
TCAAGTAATCTTCATTTTCGAGGAATTTATCTGCCAATAATTCTTCATACTTTTGATAGA
TTATTGATATATCGTGGATTTTATTGTTCACACTTGTAGACAGGTTAGTAGCGCTTTTCA
CCATATCTTCTATAGAAACTTCTTCTTGTTTCATTTCTTTAAATAAATTCGCTAACTCTG
CATAGAAACCTTTTCTAGACGTAGCTCTAGAAAAGATTTTTAGTTTGTCTCTTTGATCGA
GTGCAGCTTTTCTAATAACCATTTCGATTCCAGTTTGACTCAGAAAAGTTTTAGATAACC
CACCCGTTTCTTGAAGTATTTTCCATGCTAAACGACTAAAACTAAATATTTGAGTCCCGA
GCATTCCTTCTAAATTTTCTTTGTTTAAAAAGCTTGTCTCCATTTGAAACGTCATTTGAT
CCGGAACAATAAAGATGTATGTCTTAGAATTTTGTTTAATTTTTACGCTAACTTCGTCCA
TTAAATAAGTTGTTTTACCTGTGCCTGATCTACCTGCAATTATTTGAAGTGTCATACCCT
CACCACCGAACATATGTTTTTATTTAGTTTACCATATTTGAGCAATCTGTCCAGAACTTT
TTTCGAAGCATTTTTTGCTTGAAAATTTATAAAACAGCTCAAAAAAACTAAGATAGCTCT
TACTATCTTAGTTTTTCATATATTCTAGTCAAAAGCTAGCATTTCCTGTTGAATTTTATT
CATTTTTTCTGTAAGTTTCATAAATTCCGCTTTGTTCCTATTATCGAGAGCTTTATCAAT
TTCAGCTCTAAGTTGTTCTAATTTTCTCTCTTCTAGGAGCATCGTCAGGAAGCATTCGAT
AAAAACGTTTGTTAATTCTTTTTCACCCTTAAGGACACCCACCTGATTCATCAACGAATT
AGAAAAATCACGCATTTCCACGACTACCACTCCTTCACTCATATTTATTACAATTTTGAA
AAATTGTAATATACTAAGAAAAAACAGAAAACAGCTTGAAAATACAACTTTACCAAAATC
TAATGACTTGCAAATTACCATGTGCTATAATGACAAAAAATAACTCATAACTAACTTTGA
TGCTTAGTCGTTACTTAGAAGTTTTGCTTATTAGGCAATAACTCTAGGTTTCTTCTTAGA
CATAAATACAAACATAGAGGAGTTGAATGAAATGAAAAAAGAACAAATCAGTACTCAGTT
TTATGAAGTAAACCCGCACACAATGATTATTTTTCCAAAAAAATCTGGAAGTATAGTCTA
TTCAGAAATTTATGAAGTTGATTCCCATTATACTTCTAAATTTACCCCGTTTGAACTAAT
TAAAACCAGCTGTAACTTTTTCGGATCAAGCTATGAGGGAGGGAGAAGAAACGGGATACC
AAAAATAAAGACATCCTGTCAAAAAGATGTCTTTATTTTTTACTATTATATAGAAGAAAC
ATTCTTCTTATGGTTAATTATTTACGATAGATTGATGTTGTAAATATTCATCATAGATGG
ATTTTAGATCAATTTCATTCTTTTTTATACTCCTTTGAAATGCTTTTAACTTCTTCGTTT
GAAATATATCTGAAAATATCGTCTCTACTGCGCTGTTCTTTCCTTCGACATAGCAAATAT
ACTTAAAATCATTAAAGCTATATTTTCTCATGTCATAACCTCACAAAAAACAATATCTTC
TATATTAATGTCAATTATTCGTTCGTCAAATCTTTCAAGCTGCACAATATGTTTTTCGTT
ATCAATGTGAACAGGAACCAGATACTTATAGCGTACGTGATGATTGTTCTTTAAAAACAG
TACTTCTATTGACCAATTGCGTTTGAGAGCATCTGCTAAAACTATTGAATGTTCTAAAAT
ATCATCAATTAAATTATACATTTTCGTCACCTCTTGCTAACATTATAAGAACAAACGTTC
TTAAAATCAAGCATTAAAAAGTATTGTGTTGCATAAAAATATGTGTAATAATATTCACAT
GAACGATTTTCGTTCATTATTTCATTCAACGATTAGCTGTTTGACATCCCTTTTAAAAAT
AAATGAATATAACAGCAACCTCGAATAAATTTTCGGGGTGTTTTTTTGTTATTTGTTGAC
GCTTTCACAAAGACATGTTATTATATATTCAAGAACTTAATAAGTTCTAGCGCTGTTTCG
GCGCGTTTTAATTACGCATTGTGCAATGTAAATCAAAAAAAGAAAAGCATCAGAATTCAA
TTCTGGTGTTTTTTTGCATAAAAAAGCCCTAACGTTGAAGTTAGGGACTGACATATATAA
AAAATAGAAGTTGACAACTTTAAGGCGACTACCACGACAGGCAGCTTACAAGCTATGACT
AGCCTTGACTAATCATTTATGCGACACTCAAAGAATTATTATCTAACTTCTTAATCAAGA
ATAACAAAAATCAAACAAGTTAGCAAGTATTTCAGGCATTTTATTTATAACAAATATCTA
GATCACAAAAATGTCGCGGAAAATAATGGTCACAACCAATATTACATAAACTTAAAAGTT
CTCTATTTCTCTTATCAGGTTTATGTGCTGTTACGTGATTTCTACATACTCTAAAAACTG
TATTAGCGAATAAGTCTACAACTTGAATTAAATCTTTATTTTGTGAATCCTTATATGATG
TTTCAACAGAAGAGAAAATTGGATGTTCCATTGTAAATTTAATAGTTAAATATTCTTGTA
AGCTATTTAATGATTCAATTGCGGTATTTCTATCATCTATTTGCATTTTCAAATAGTTAT
TTGCTGGGTTAATTGGTATTTTAGAAATTTCATTTACCGTTAGATAAATAAAATAATTAA
AAGACAAAGATGTATTATTCAAAAGATGATTGACTAGTTGGTGGTTATCGACTATCTTAA
AATGAAATTTAGCATCTGATTTTGTTGAAAGCATATTAAATATTAATTTTTTCATTTCAA
AAGGCATCTCCGAACCTTTTATCTCTTTTGTAATATCTAACTTACTAGATGGATACCTTT
TAAGATATTTTAATTTTGCATCTCTGAACTGTCTAATTACATTATATGGTTTCTCTGTTT
CTAAAAAAGCAATAACAAAATATCTGTTATTAAAATTTTTATTTTTAGTTATAGTTCCTG
ATTCATCTACAAAAAGTCTCATCCCAGTTCCTCCACTTTTTTACTTAAATTATATTATAC
TAATTAAGTTTGAGGAAGTGGAACGTATGTACTTATAATTCGAAGTTATGAAAAATCCCC
ATCAATATAAAACAAAAAAGCCCCCGAAATAATAATCGAGGGCATTAAACTAAATCTTTT
TAACAAACTTCATGTTAGCAGTGAGATAGTAACCGCTCTTCGTCTTCAAGCGAGGTGTCC
CGCCCTTTGTTTTAGCCATTCCTGTAATCGTGAAGATAGTGCCTGCCGGATATGTGCCAC
CCGTTTTGTTTTTTGTTGTGAAGTCTACTGAATTGTATAGATCACATTGTACTAGTGTTT
TAACTTTTCGTGGGTTTTCTGTGTAGTATGTGTTTTTGCTTGAACTTGCTGGAGTGTGTG
GTTTTCCTGCTTTTAACTTCGCTAATAATGTTGTGTTCTGCGTTGCTGTTCCACTGTAAT
TTTTAATTCCGTAACTTGTCGCTAGTTTTTTGCGATTCGCAAAGCTTGAATCTAGTTTGT
TTAAATTCATATAATCTACTAATCCTAGACTGTTCGTGTTCGCATTTGCGCTCGGTTTAG
AAGAATTACTAGTACTAGCTCCTTTTCCAAAAGTATCAGTTCCATAACCTTTAAAATTAA
ATTGAAGGTGCGGATTGTCTACAAATCCAGACCAATCACCACCCCACTCAAAACCTAAAG
ATTTTGCCTTTGCCACAAATTTCTTGCCTTTGTCTGAACGATAAGCACCCCAATCGACCG
TTTTACCTTTCGCCATGACGAAATCTAGCGCTTGTCCTACTAAATGATAAGAGCGCATTG
TTTGAGACGCTCCGCTAGCAACATTTGCGGCTTGTTGTTCTTTCGTTCTAATTGTTTCGT
AGATTAATACTTCAATTCCGTTGTTTTCGGACCAATCTAACAATTTTCTAGCTGCCGCTT
TCGTATTGTCTGCTAACTTATTTACATTCGCTAAACTTCTACTATAATAATAACTTGTCA
TTATTTATCATCCTCTCCATATTTTTTGCTTCGATTAGTAAATTGTTCAAATAATCCAGT
GCCACCAGCTCCTGCTAAAGCGCCTGCCCAAATCATCGTTGCAAGCGATCCAGAGCCGTC
CAAAAACGTTGCTAATGCGCCCAGAATAGCACCAATAAGTATGCTAACAGTCGGAAGCCA
CTTAGACGGGACTAACTCCGTCTTCTTAATCGCCTGAACAAACACAGGTGTTACAACTAC
TAAAAATGTCATGTAAACTAGTAACTCTTTTCCAAACTCCATTTCTATCATCCTTTACTT
CGTTATTTTGTGTTCCAACAAATCTACTTTGTGAGCTAACTTTCCGACTGATTTAGACAA
GCTGTCAATTGATTGTTGTTGCTGTTTCATCATGTCATTTTGCCTATCCATCAATCGCTG
TTGTTCGTTCATCGTACTTATAAATTTATCTCTCTCTTCTTTCGATTCCTTATTACGCTT
CTCTCGTTCTTCCTCCACTTTTTCGCGTTCTTCTTTCATTTCTATTCTTACAATTTTTGA
ATCATCCCAAATTCTTTTTGTGATAATTAGTAAGATTATAAAAAGCGCTACAAAGAGCGC
CGCGAAGAACATTTCTTTCGCTAAAGCATAATCAAAAACTTTTGTTAGCCCATCATACAT
TTTCATCATCCCCCATAAAAAATAAGCCTATTCGGCTTCTATTTCTTCTGACTGTATTCG
TTGTTGTTCTTGTTTTAGCTCATCCACTTTTGCTTTTACCTGACCTCGCAAATTCGCAGG
AACTTCTTCAATAGTTTTTCGATTATTCATCACTAAATTCACGTAAATTGGTATCATATA
AGCCATTTCATCACCCTAAATTACTTTCGAACAATGCCGCTAACGCTTCTTGGGTGAGTA
GTAATTCCTCTCTTAATTTTTCTATTTCCGTTTTTTCTGCGGGTATGATTGGATTTTCTA
ATTCCCATCTTTTCTTGTCTTCGTCCCAATCTTCCCCATTCCAACGCGGATAATACATTG
CTCTTGCTATGCCGTTTTCGATTATGGAAGGTTCAATATTTGTAGAATTTTTCGGTTGAT
TGATTAAACCTTTTTCATCTTCAAACACAAGTATTGTTTCGAGATAATTGCCATTTTCAT
CATATGCGTAAAACTGTTTATAGTTCATGTTTACTCCTCCTAATTGCCAACTTCGTATAA
TATCGTTGAAAGGCTTACGTACGAAGGATTAGCATTATCTGTAGATGACACTTGTAATAG
CTTTCCGTCAACTGGAATAGCAATACGACCACCGTTCCCGTTATTTGAAGTGGCAGCACC
GTAATAAGTGACAATTGGTCTTGTGCCAGCGGGCATTGTTGCAAGAGTACTATTTGCTGT
ACTAATAAATGTACCAGCAACTGATCCGCGGAATTCAGCAAAAGTTTTCAAACCGGTAGA
AGTTTGTTTTGCTACCAGTCGATATTGAGGTGTATTACTGTCGCCAGTTGAGTAACCGGA
GGCGAGGGGTACATTTATCCAAGCTCCGTAACTATCCATCTTGCTATCTGTATATGCTTT
AGCAGAGTTTAATGCACTATCCGCTTTTGCTTGTGATCCCGCAGTAGTTTCTTTTGAATT
CCAATTTGTTTTATCTGTAGTTGTTACATGAATATTTGTGTCGTTTATATGATTTTCAAA
ATCTACTTTCTTGGGGAATTGGTCTGGATTGAGACTTTCGAGTGTGATTTTTAATTCAGT
AGTTTGTTCATGCAAATTATCAATTTCATTTTGAAGAATTTCCACTTTTTCGTTAAATAT
TTTTTCGTAATCATCCCATTTTTCAACATAATAGGTAGCAACGGGCAAAAAATTATCATC
AATCATCGCTTTTTCAATAACAAAACTAAAACGATTGATTTGCATTGTTTGATTTGGATA
TTTAACGTACAATTCTGCATTAGCTTGTCCGTCGTGACTTATTTGCTCATCAGTCAATGA
GTATTCAAAAACACCTTCTGTTCTGTTAATTATTTCTGGATTAACAATGTAGCTACTTTC
GTATTTTTTGCCAACAGACAATACCATAGCAAGCGTTACCTCTGCCGCGCTTGAAAGTGG
TAAATTGTTATCATCTTTTTTTGCAGTAAACTTTAATCGCGCAGTCCCTCCAGAGTCTTG
CGTACTAAATTTTATCTGAGGAACATTAGCTTTAGCGTTCTGTGCACTAACAGAAAAATC
AAGAATAGCTGATTTAAAGATTTGATTTGTCATTAGAATATCTGACCTCCCGCTTGTTTC
AATTCTGCGGTAGTAGCGTTTAAAACTGGCGTACCAGACTTAACCAAAATGCCTCCGCTA
GCAGCTTTTAAGCCGACATTCGAAGTTGCTTCGCAAGTGTTTGTTGATGCGAATAAAGCA
TGTCCCATATATTCAGAGGACATAATAATGTTTTGATTTTTAAAATAGTTGCTATAACAG
TTACCTCGAGATTGATTGTATTGCACAGTTGTAATATTAGTTGCTTTCAAATTAGTGTCA
AATCGGCATTTAGTAACTGTGCCGTACCAGCACCTTGCAAACTGAATTACCGTAGAATTA
TTATTCACTGCCGTACTCATAGAATTAAGTCCTTGTACCACGCACTGAAACATGATGCCA
GAAAACAGAATACTTTTAACAAAAAAACCTGTTTGTCCAGTTGTTGGGTCGATTGTTGCT
AAATTTGTAGGCTGGATATAAAAGCATTCTGCGCCGCTGAACGACTGTACTACTACATCT
TCGTTATATTGCCCCGGCTCACAAAAGATATAAATAAAGCCTCCTACTTTTACTTTCGGA
ACCATATTTACAGCTTTTTGAATCGTCTTGAATGGTGCATCAATAGCTCCTGTTCCTGTT
ACATCATTTCCGTTTGTTGAACTAACATAATACTCAATATTTGATGCAGAATTACCGTAC
AATTCATCTAGTTTACTTTTTAATACTTTATTTTCTTCGTTTACTGTTTGAAGTAGCGCA
TTTGATTCAGCTAAATCACTTGCAATTGCTGAATAGTCACCATTTAGCCGCGAGTTTAAA
GTGCTGTAGACTTGACCGTTTTTGCTAGTTCTAGCATCTACTACTTCAGTAATATTATTT
CCGCCAGCTTCTAAAACAACATTATCAATTCTGTTATTAGTTGCATTTATATCTACATCT
TTTGCTAATGAATCTTTTTCTAATTTTTCCATATTAGCATTAAACTGCTGATACTTATTA
GAATCAAAAAGTGTATTTCCCCATTTATCAAGATTTAACATCTATTTCGCTCCTTTCAAT
ACTTTTGCTAATTGGGCCATTATTGATACTATCGACTTTTTATTATTTGAAAGTGTGATT
TCTGGCGCTTTTATTGTGAATGGGTATTTTTTATATGCAACTATCTGCACATCATAATCA
ATGCCAAGCGGTTCATAAATAAATAGAACATAATCACCTTTTTCACACTCATAATCATTC
TTCAATATCACGCTTCCTGTTGTTGCTGGATAGTCTTGTAATTCAAGTTTAAGTCGCCTT
TGCATGTTACCTACAACAGTGTATCGTTCATCTGAAACGGGTTCTTGCCAACGAATGCCC
CATTTTTCTGCTTCCGGGCTAGTGTATGTGACTGGAGAAAAATAGTTATTTCCGTTACTA
TCAACTTTTCCATATCCTTTAATTTTCGTTTTTAACGAAAGAGTATCAATATCAAAACTT
GCTTCGTCTGTATTGTATTTATATCTGATGAAATTTTCTGTCTTAGCTCCATAATTTTCG
CGCGGTTTAAATACTAAGTGTCGATTGTCTGGTATAACGACTACTCCATAATCATCGAGT
AATTGATCAATAAGTGTTAAGTAGTTGTTATTTCCAAAGTTTTCTTGTTGAACTTTTTCT
AGTATATTGGAAGGGTCTATTATCTCCCATGAAAAGCCCCTGCTATCAGATTTAAAGATA
TGAGTTAAGCACTGTTCTAAAGTAAAAGAACCTGTTATAGTGTCGTCTTGTCGCCCATCT
TGACATGTATAATAAATGTGAGGCGCTTTAATATCTTTCGATAGCGTTTTTCCGACAGCA
TCATGACTTAATTGTTTAACGACAAATTCTTGCCCTCCAAAAAAAACAGAACTTTCATAA
TCTAAAAAAGAATAGCAGTGAGCGTTCTTGGGAGTTTGTACTACCTTAAACTCAATACTC
CACATCTCGTTTTCTGTCCAACTTTCGCAAAAACTATCTTTATCGAAATCTGTTAATATT
TCTTCGTTATTCTTCCAAAAATCAGCAACTATAATATCGCTATTCATATATTCACCTACT
TGTACAAAAAGGAGAAATCCCACTTCGTATCTAAATGACTAGTATTGCTAATCTCGATAA
GATTCTCTCCTTTTTTCAAACTTATTAAACCGTGATTCGTGTTACGACCGCAGGGATTTC
CGTTTATTCTAGGTGTAGCGCAATCAATAATTAATGTGTCTGTTGTACTTAACGATGGAT
AATAGATAAATCTATCGCCTGTCGTAATATTATTAATTGTTAATTCTCCTTCATTCTGAC
CACGCAAAGTAATTGCTAAATAATGTTCGCGCGGGTCTATGTCAAAACTACCGCCATTAT
AAATGATGAAACGACTTTTAGTGTGAGTATATCTATAATCCTCCATTGCTAGACCTTGAC
CAAATTGCCATTTATCGCAATCAATTTCAGAATCGCTAAGCGTAGAACTTAGCGATTCTG
AATAACCTCGAAACACATCGAATTCAAGTGTCAAATCTGCGTATCCCGGAGCTTTGCGGT
CAATACCAACGTCACTCGGATGTACTCTATATTTTTTACCAGGCGTTTTAGAATGAACTA
AAAAATACTCGCTCCTTTGATAAATCAATTCCATTAACTCATCTAGTTTTACGTGGTATA
AGTCTGCTGATTCTGTTCTGAAATGGCACAAAAACGAGATAGGAAACATGCTAAAGTTAC
TGTCTGTCGTTCTAGCGCCGTCAGAACCAGCGAATTCAGTATAATTATTAACTATTTGCG
GCGGTTCTCTGCTCACTTCTCCTACCTCTAAATCAAATAATTCATTAAGCATATATGTTT
TACCTTCAATTACTAATGCCAGCGATGTAGCCATATTATAGCCCCTTCCCATAGAATGCT
AGTGATGTAGAACTTCCTAAGTGATTATTTGTATTATCTGCAAGATCCTTGCCGTCAACA
TAAAAGTTAATAGGTCTATCGCCAGATTGTTGAATAGCTTTGATTAAATCAGCGTTGCTA
GACTCTTTTGTTTTGTTGTCAATAATTGTTTTGACGGTGATAGTTCTGTTTAAATCTACG
CTTTTTAGGCCCAATGCTTTTTCTGCAGAGATTTTCGGGAGATTGATAGCCGGTACCGTC
ATATTAGAAGCGGCGTTTACTACTTTATCAACCATTTTGTTAGTTGATTGAACAGCTCCT
TTAGCGCCAGCTAAGACTCCATTTCCAAGGCCTCCCGTGAAGAATTTTCCGAGTTCGATG
GCCACACGTGAAGGAGAATGAATTTTAAGCGCCTTTTTCACTGAATTAGTGATTGTGTTA
GCAATGCTCTTAGCTGTTTTTTCTAGTTGTTTTTTCTGACTGTTTAGTCCGTTTATTAAA
CCTCTTGCTGCGTTAATACCAGCAGAATACATCGCATTAGCCGCTGTGTTTCCCATTGAC
TTAGATGCTGAATTGATTTGATTCTGCGTGCTATTAATCGCTTTGATAGTTTTAGCGTCA
GACTTAGCAAGAGCTTGCGCATAAGATGAACCATTTTCTACTCCCGCCTCCAGAATGTCG
TTTATAATGTCTTTGCTAACGCCTTTTTTGCGCAATTTTTCCACATTCGCTTGAAAAGCT
TTGATTTCTTTTAAGCGTTTCTGCATTTCTTGTTGAATCGATTTTGGATTTTCTGGGTCT
ACATTGCTAATTGATCCATAACTTTTCATTTTTTCAGTGATTGAAGCAGCATACTCTTTA
CTTTGTTTCGTCAAGTCCGCCATTTTAGTATTAGCGGCTTTTAATTGAGCGACGACTTTA
TCACGTTTCTTAGCTGTTGCAGCTAATCTATTTGTTTGTTGAACAATGTAACCTTCAATG
CTATTCAATGCTTTAGCTTGTTTGAGTTGACCACGACTCTTATTCTTAGAATGCAATCCC
GCGTCAATCGCTGAGGATATTTTGTCTTTCAACGTACTGGATAGTTTTTTGATTTGCGAT
TCAGTTCCAAGCGCCCCAGCAACGAGATTACTTGCGGCTTTATTAACTGCTTTCGTCTTG
CTGGCAATACCTAATGAGTAACCAGAGCCGAAGTCTCCACCTAATTTTTTAGATTTTTTA
GCAGGTGAATGCGAGTCTTGTTTTTTCTGAACTGCCGCTAGTGCTTTATTTGCCAAAGAA
GCAGCCGCTTCTCCAACAGCGCCCATACCACTCAAAATGCCGTTTACGTATCCAGAAGCA
AAATCAGAACCAACTCCACTAGAATCAACCGAACCAGCACCGGATTTAGCAGAATTCCCC
ACGCTTGACCCAGCTGAATAAGCGCCGCCTTTTCCTCCCATAACTCCATTGTTAAAGCCC
GCGCTGTCTTTTGAACCAACTGCTTTGAATGCGTTCGGGTCTGTCGCGCCTTCTTTTGCT
TTATTTTTAACTGCTGAACCAGCTGATTTAGCAGCGCCTTCTTTACCTTTTACACCGTCC
GCAAAGTTCTGTCCGCCAGTTTGACCTTTTGTTTTCATTTCCGATTCAATAGAGTCAGTG
CCCATTTTTACGCCATCGACTAAATATTTGCCAGCTCCCTGAAAATCGCCGGATTCGATA
GCAGTTAAAAATTGATTTTTTCCGTTTTCCCCATTCAAAAACATGCCGTTTGGTAAGCTA
GAAATAGTACTTAGAACATCATTATTAATATTTAAAGCTGCTGTAGTATAATCGCCGCTT
TGAAGCGCTGTGACAAAAGCTTGTACTCCTTCTCCGCCACGCTGACCCATTATGCCAGCT
AATCCTGCTAACGTATTATCAATTGATGTGCTTGTAGAAACAAAGTTTTGCCATAAAGCG
GATAACTGTTCATCACTAATATTTCCAAGCTGAGACAAACCGTTTGCGAATGTTTGTGCG
TTTAAAGTTCCGCCATTCGCAATAATTGAGTTCATTTCAGATGCCCAATTTTTAAGGTTA
GTAGACAATGTTTGATTTTTCTTTGTTTGTTCGTCGATTTGGATTTGATAGTTCGCTTTT
TCGGTTTCAGTTGAAGCGTCCGCTTTTTTCTTTTTCAAATCAGCAAGCGATTTCTCGCCA
GTTTCAACAGCTTTTTTCTTTTCTTCATATAAGCTCTTTTGAACTTCTAAGCTCGTATTT
CTTTCCTTTTCATTTAAGCTTTTACCTTGTTCTAGTCGTAGTAAATTTGCTTCAACATAT
AGCTGATTTTGTTTCGCTAATTCTGTTTGAATATCAGTAGTTTGTTGTTGTAAAAACTTC
TTCTGCTGAGCTGTTAACTCTTGCCCATCGGCCCAACGATTTGTTTTTAGCATATTTGAA
TAATCACTTTGCAAAGTTAGTAATGTGCTATTATTCTTTGTTGTTTCGTCTACTAAAGTC
TTATTTGCATCTGCTATAGCTTTTTTACGCTTATCTCCTTCTAGGCTTTGCGCCTTTTCC
ATAGCAGCAGTATAAGCATCTTGTGACTTTTTAGCTGATTCTTGATACTGACTGTATAGC
TCTTTAGCAGAATTCAAGAACGACTTAGTTTTCTCGCTAAGTTTATTGCCGTACTGATCT
ACTCCACCGCTTAACATCGTATCAATTGCTTGATTTGACTTCGAAACTGTTGTTTCTGTT
TGCTTAGCAGTAGATTCAACTATCTTCAAGCTGTTAGCTATCTTTTTATTAGATGTTTCT
GCTTTTGCACCTGTTTTTTCAGCTTCTCCACCCATTTCTTTTAAAGACTCAATAGTGCCC
GTGAGCGCATAATTATCTTTGTTAAACGCATCTTTAATAGCAGAACCCGCATCGACAAAA
GCATCTTTGGACTGTTCTAAGCTTTTCTTAGCGCCTTTTAAATCACCTTGTAGCACTTGA
AATGCCGCTTTAATAGCATAGTAAAGTCCTTGCAGTCCTTTAATCGCAACTAACACAATT
CTTGCTAGCACTTGAATAATATCAACGACAGTCGCTAACACAATACCAAAAGCGACCCAA
ACGCCAACACCAATATATTTCAATATATCTTTAAATCCGCTCCCAACGGGTTTTAGAGCT
GATACTATTTGTTTAAAAACATCTACTATCTTGCCGAAAGAGTTTTTCACCGCTTCCCAC
ATGCCAGATAGAAAGTCTTTTATCCCTGCCGTGTTTTCCTTGAAAGCGGTATACATGCCA
TATAGAACTGCAATTACTGCACCTACAATAGCTATTACTGCGCCAGAAGTTACAATAAAA
TATTTCATTGCAAAGGCTAGGTTTTTTATAGCAGTGATAGGGTGTCTAATAGTTTTTGCC
AGTTTCATGAAACCTGTAGCAATAACAAAAAGACCGTTCTTCAAAGGAACAAACATTTTC
CCTATATTTGAAAAAGCTACATATACACTAGAAACAGCTTGCAAAGCCAACATAGCGCTT
ACTACTTTCAAGATAGTTGGGGCAAGCTTTACCATAACAGGTATTAATTCTTTTATTTTC
TGAATCATATCAGAAAGCTTTTTCTGGAATTCTGGACTAGCTGTTACTGCCGCAAACTGT
TTAAATGCGTTTTTAGCAACATCTAGCGCTTGAATAATCGGGCCTTTTAAATTTTCTGCA
ATGTTGGCCAAGCTTTTAACTGCTGCTGTTTTCATGTTTGCAAATGACCCGCTAATAGTA
TTACCTGCTGTTTTTGCAAGTCCTGCCATTTTTGCAGTATTACCAGCCATTCCTGTAGTA
CCTTCTTCAATACCTTTCGTTAGCATTGCAATAGCTTTAGTTGATTCCAATGATCCTTCA
GAAACATATTTTTTCATTTCTCCAACGCTTTTTCCTGTCGAGTTTGCTAAAATTTGCCAA
GCCGGAACACCGGCGTCTACTAATCTGTTAATATCATCGGAATAAGCGACACCAGATGCT
TGTAAAGCTGAAATAGCATCTGTCATCTGGTCAATTGATTCTGAACCATTTCCGACACCA
TAGGCAGCGTCAGCAATAGCGGTGAATACAGGTTTTACATTCGCCGCTTTCATGCCTGCC
GCAACCATTTTTTTAGCGCCTAAAGCGACGGCATCGAGCGCAATTGGTGTACCATCGATA
GCCGCTGTAAGGTCTGTCATAACTAGTTGCGCATCTTTTGCTGAACCAGTAAGGACTGTT
AACGATTTAGTTGCAGTATCAATCGTATCAACTCGACCAATAGCGCTACCCACAACATTT
TTAGTTGCTGCAATTAATCCGAACGCTGCTGCTAATCTGAGAATACTAAAGCGAGCTTGT
TCGGCGGGCTTTTCAACTGAATTTTTAAGCGCTTCACGCATTCCGGCGCCTGCACCTTTC
GCCGCCGCTTTCGCTGCGTTAAATCCGCTTACTAATCCACTTTTAATTAACGAACCAGTG
CTTTTTGCAATATTCCCTAGGCCTTTTAATGCTGAAATACCAGCTTGGCCAGCCGCTTTA
GCTCCGGATTTCACAGCGCTAAAGCCTGTTTTTAATGCTGATTTCACTGTTGTTCCTGTC
GTTTTCGCCGCGCTTGCTACAGCGCTAAAAGCTGTTTTCATTGCGCTACTTACTGCTAAC
GCTGCTGATTTTGTAGCACTAGGAATAGCTTTCACAGCGCTAATAGTTCCTTTTACGCTC
ATATAAGCAGCAACTACCACCGCTTTGTAAGCTACTACGAAACTGTTTTTCACTGCTGTA
GCCGCTGTTTTAGCAGCTCCTGGAATACTTTTAATAACTTTTACAGTAGTTTGAGCAAAA
GAAATAGCAGCCGATTTAGCTGCTTGTAAACTACTTACTAATGCGGATTTAATAGTGATT
CCAGCGCTTTTAATTGCGCCGGGGATGGATTTAATGACATTAATTGATATTTTAACAGCT
GACACAATACTACTTTGTACTGTCTTAGCAATTGAAAAGAAGCCGTTTTTGATATTAACT
GCTGTGTTTTTGATACTCGTTCCAAGATTTTTAACCGCTGTAATAGATGCTTTAGCAGCG
TTTACGAACCCGTTTTTTACTGTTGATGCCAGTTTAGATAGTGCCGCTTGTACATTCGAA
GGCAACTCACGCATAAAGCTTAAACTAGCTTTTAAAGCATTCGAGCCAGCACTTCCCATA
CTTTTAAACGCATTTACAAACGTGTCTTTTAATCGTTTCGATTGACTAGCTATATCCGAA
ACCGCTTCTCTATAGGCTTTATCTAATGCCGCCCCTGCATTTGTTCCAGCTTTCGCTAAA
TCTTTTTCAAACGCATCAAGTTGTTTATCTGCTTTTTTATCGTCTAAACTAATCTCAATT
ACTACTGATCCATCGCTCATGTTCTCACCTCTAATCTAGTCTTGTAATTTATAATGATTT
TTCAATTTTATAAGTGCTTCTCGTTCTTTTTCGGAACCTTTGCCAGTCGGCAATTCTGTT
TGTCGAATATTCATAATAGACTTAATTGCTGTATCGTCTCGCAAACTATCGAATAATGCG
CGAAATTTATACCAGTGAAGCTTTCCTCGTACGTCTATTAAATCAATATTGTAATCTTGT
AAAAACGAAGCATAAATATAATCACTATCTTGTGTTAATGAATAATAAGCTTGCTCTTCC
TCGCCTTCACCCGTTGCTACTGGCATTTTATTACCATCTATATCATATTGAATCCCTTTA
GCATCGTCTTTTACAATATAATTTTCGAAAATGTCTAGTAGGACTAAAATTTTTTCTTGT
ATGCTTTGATACGGATTATCTTCATCAAATTGCGACCAAGGAGTTTCGTTCTCGAATAAA
ACTTCAATGGCTAAATTCACTCTAAAGTAATCCTCAAGCCGCGTATCTCCATTTAATTCA
AGCACACGAAGAACATTATCAAAAGTTAAATCAAGTTGATAATCTTCATTTTCATAAACG
TAAATATCGTTTATTCCATCGGCAAGAGAAAGCATTTAAATCACTTCGCTTTTTTAGTCA
TTTTTGCTTTATATTTCTTTTGAATTTCACTTTGTTGTTTTTCTACTGAACCAACGATAC
TTTCTGCAACTTGATCGTATACTTGATACATTTTTAAAATATCTTTGCACTGCTTGTAAC
ATTTAGAGAATGCTTCTTCGTCGTCTAATAAAACTGCATACGCTTCAGTTAAAGCTTCTT
TAACATCTTCTTCTAAAGCAAAATAATCTTCTGAACTCATTTCGTCTGTATTATCAATGT
TGTATTTATTTAACTTTTCCAGTTTCTTCTTGTACTTCTCATCTGCTTCAATCCATTTGC
GGCGCATTTCATCACCTAAACCGACTCTAAACAGTTCCGTGCCAAGTTGAAACTCTTGAT
ATGATTCTTCTAATTGAATATTGATTACATTATTTTGTGCCATGTATGATTTCCTCCAAT
TTAAAAGCCCCTACTATAAACGTAAGGGCTTCATTTATTAATCTGCTGCTTCTACTGTTA
CTTGTACTACTTTGTTGATAGAAGGACTTTCTTTAGATGCAACTGTTATGTTTGCTGTTC
CTTCTGCTACGCCTTCACCTGTACCCACGCTATTGATTTTTGCCTTCGGTGGATTAGATG
AAGTGTAAGTTACTTCTTGGCTAGCTCCCACTGGCAATACAGAAGCATTAATAGTAAATG
TTTCTCCTACTTTAACGGTAATTGTATTGTGGTCCACTTCGACGCTGGACGGGCTCTCCT
CAGGGTTTTGTAACCGTAGGTGTTTCATCATAAGCGATGCGGCAACCAAACGCTGGGAAT
TCTGTAGCATCGCCGCCACCCGCGGAGCCTTTAATTTCTGATACAGTTGCTTTGCCGATA
GCCGTTTCCGTATCTGGGATTTCGATTTTAAACATAATGCTCCGATTTTCAGGCGTTCTA
CGTTTAGCGACAATTAAGTTTTGCGCTTCATCTTCACGATCGTGTGTCCCTTCAAACGTG
TAAGCTTCTGAGTAACCTAGCACAACCGTTTTTTCGTTGCCATCACCGTCATAATCGCCT
TGCTCTTCGGTGTTATCTGACCCATCGTCAGATACGTTTGTAATCCATTTTGACAGGCGT
TTCCATACTGGCTCGCCCGCACCATCAACAATTTCAGCTACAAAGTATTTTGTTTTCGCA
TTTTTAATTCTAGCCATTTTTATTTTTCCTCACTTTCAATATATAATTTGATTTTGAAAC
TAGCGCTATAAATAAACGTCCCATCATCACTGGCAGAAACAATATTAGGAACACTAGTTG
TTTCTTTGTCCTCTAGCACAAAGCTGTTATTTAAGCTCTGTATACTCTCTATTTCTGTGT
TATCAAAATAAGCAGTAATAGCATTCAAAACACCTAAAACTTTCATTTCTTGCTTGCTAG
AGCCGTTTAGGTTAAAAGAAAAAGACCGCTCGTATGAGCCGTCTTGATAACCTTGTTTAT
CGTTATTTGGAGTCAGTAGCAAAGCAATCGATTCAGGTTTTAATATCGCTGTTCTTAATT
TCATATCTTTTAAATCTACGTTGTTTTCGATAGCATCCATAATACTATCTAAAAAATCTA
ATGACATTATAATCCCTCCTCGACCGCTTTTTGCGCTACTTTTTCCCAGACGTCCATTTT
ATCTATTTTTGCCCGTTGGTCCCATTTAGGACCAGCCAACGGATGGTGTGTTAGTGTGAA
ATTGAAGTTTATACCTTTATACAGCCGTCGCGCATAAATAGATGTCCACATAATTTCTTT
GTCATTCATAATAACGTATTGATTTGACAAGTCACCGCTTAAAAACGGCACATAAAGCGC
AATATCAGCGGCCGCTTGATTAATTAAAGCAAACTGACCTCTTTCTTTCGCCTTTTTTAC
GCTCCCTTTTGCTTTTGAGAGGTCCACACGTACTTTAATCGGCATCAAACCACCTCGATT
TCCCAATGATGCACGCTATTAGAAGTCGCATAGCAAGGTATAACTTTGACAATCTTATAA
GCTTTTCCAGAGAAAAAAATTCTCGATCTACTTATAAAATCAGCTGGCACGTTCATGCTG
TTCACTGCATCAATAAAGATAACCGCGTCATATCTATCACTATCGGATAATCCCGCGATT
TGATTTGATTTTGAGAAATCAACACGAACATGTTCAATCTCAATGCCTTTTTCATAAACG
ACTTGATTATGTCTATCTTCTTCTTTGTACGCTTCATAACTAATGTTATGAATTAACCAA
TCGAGAGGTAACGGAGGGGCGTTTGTTATCGGTTTTAATACTTTCATTAACGAACACCTA
CCCCGCTATAAAGCAAACCTGTGTGCGCTAAATAGGACCTTACATCACTGCCTACTAATC
CGCTGTTCAAAGATGTAGCAGTTGATGCAAAATTACTATCACTAATAGAAGTTCTTCCAA
TGCTCACGTTATCCGGCTTAGAAACAGCTAACTCACTTGTTCCGCCTGCCTCTTTAAAAT
ACTCAATTTGATTACAAGTAGCCAACTGTATTTGATGCTGAACAAAATCGCTAAACGATT
CAATCCCGCTTTTTCGAATTCGGTAAAATGTCACTGAATCAATTTTTCTTTCGGCATGCT
TTAACAGTTTGGCAAATTCTTCCTGTTCCAAATGCTCCCCAGCGTATTCATTAGTATAAA
ATTCTAATGTAGTGTAAGGCATATCACTCACTACCTTCCAATAGAGCCACTAACTCCGCT
TTTTTCGCATTACTTGCAAATTCGATATTTCTATTCGCAAGCTCTTCTTTCAATTCTGCT
ACTGTCATAGCTGAAAAGTCTTTAATCGGCGCGCTATCAGTTTCACCCGACCGCGCCGCC
ATTAGTTTCCCGCTTTTGGTTGAACAACAGAGAATGCTTCATCTTTGACAACCATGAATC
CAAGTTCAAAAGTAGCTTTCAATGCAGCCATATCACGTTCAGCTAGGTTAATTGGTTCAC
CTTTTTCATCTTTAACTGTTGTCAGAGTCGCTTCCGTTAAAACATCATACTCAATGCCTC
GCAAGATGCCGTAGTACGCTTGATTCCAGTCACCAACTAATTCTGAAATATCTTTACCAC
CAAATGTATATCGAGGGGTATATGCAACTGGAAGGCCTAAAACATCATCTACACCAGACG
AAGTTGCAGTGTTAAAAATTGGCATACCGTTGCCATCTTTTGTACTGCGATATTTAACGC
GTTGCTTACGAATCGTTGCAATTCCGTTCGGTTCTAAGTCCTCAGCTTCAATTAAACCAA
TAGCCTCGTTTAAATCGTCATACTTATTAACAGTTTCCTCTACTAAATTACCTGCATCTG
TAGCCGATTTAAGAATGTTCCAGTTGTAAGGACTCTCTACACCAGTGAAGACAGCTTGGT
CGAATTTCTTATAAAACGCTTCTGCAATTTCTTCTTGCATAAGACTAAAGAAGTTAGTTA
CGCTATAGTTTAGATTTTCCTTTGTGGTTGGAATAATAACAGCCATTTTTTTAGATCGCA
TTTTCGCTTTGGTGAATGTTGGTTTACTTGTTTGAATGCGTTCCGCTTCATCTACCCAAA
AAGCACCAACACCACTCATGAAAGTAAACTCTTCCTCCGGTTTGTTCATTGGAACAGCTT
TAGCTAATTTCATCGCCGCCGAACCATTTTTTACCCCTGTAACAATTTTCTCCGAAATGT
TAATCGGAATAGAACCTGTTTTTGCATTTTGCATTGTCGTTGTATCTGGATTAAAACCCA
TAATTTATTACCTCCGTTTAATAATTATTTGGTGATTCTGTGCTCATTTAGTACCTGGTT
AGGCAGCTTTAATGCGCCTTGCTCCCCTGTCCCACCTGTTTGATTTCCACTTGCTCCCCA
TTTTAGAGCTGAATTTCCGCTTTCTTGAGCAAACAAATAAGCATCGCTTTCCTGCAATGC
TTCTAGCTGTTCGTCAAGGCCTTTCAACCCTTCATCTGTTAATTCTAGTTTGTCGTTATC
CAAAAGCGCTCTTACTGCCTTTGGGTTTTTCGCTTTTGCACTAGCAAGAGCCAGTTCAAT
AGCTGAATTCTTTTTGGTTTCGGCAATTTCAGATTGATAATCGGACTCTAAATCTTTGTT
TTTTTGCTGCAAGTCCTCGATTTGTTTTTTCAATTCTTCACTAGTACCAGAATCTTTTTT
CAAATCGTCAATATCTTTGTCCCGTTGTGTTAGCTGGCTTTTTAAGCCGTCTCTCTCTGC
TTCCACCTCAGATAATTGCTGTTTGGCAGCTGTTATGTCCTTACCGTTTTCAGCCATCAC
TTTATTAATGACTTCATCCTCCAAGCCTAAACCCTTTAAATATTCTCTTTGCATCTTTGT
TCCTCCTCCGATATTTTTACGCGGCAACGACCGCGAGAGCCGTCTTTTTACGACTTCCGA
ACAGGTCGAATGTTAGACATATACTTTTTCTCTGCTATACTGCCTAGTTAAATTGTGCGT
TTTTACAAATGCTCTTAGCTTGCTTTGCTTCGTTCTAACAGCCTGTTTTGCTTTTTTAAC
TGCTAGTTCATCGCCTAATTCTTCGGCAGTTGATAATTTGCGTTTAGCTGCTCTTATATC
ACGTTCCATTAAGCGTTGTTGTTGACTCAACATATAAACGCGTTTGTTTTCTTCTTCGTC
TATTAACTCGCTCTCGTATGGCGCAATGTTAATGCCTTCAATAAAAGCAAAACGATGATG
ACGGCAATTACAACCGAAAACACCATCACCGTATCCATATCGCAATTCTGGTGAATAAAT
AGACATGTATTTATTGCCGTATTTCGTTTTTGTTTCTTCAACAGATAACAAACAGATAAC
TTTGCCTTGAATGATTGAACATGTTGGTCGTGCTCCTGCATGTTGCGAAATACGTACTAA
ATCCACGCCAAATTCACTCATTCGCTCGTCTTCAATGTTGTTATAAACATTGTTGACGGT
TGTTCTAGTAACGGTTCGAACATAAGCCTCGGGTGTCCACCGCTTATTAGCTTTATCTAC
TAGCGCAGGAACGCCATTTTCAGCGAATTTACTTACTGTCTCAGCTAATGCTTGTCTATG
TGTTTTTAAACCAGCTAAGACGCTCTGTGTCGTTTCGTGAATGATATCTGAATAGATTTG
TCTTGCTTGTGATAACATCGTTTGATTGATGCGCTTATAGTTACTTTCCGCTAACTTAAA
ATAACTTCTCATTACTTTATCGACTATCGTTTACCCGTCACTTACAAGTGGCAACACGGC
ACCCACTTCGGCTAATTTGCTGAAATAGTTATCTACTTGTTTTAAATCACTGTATCCCGC
ATCTTTGACAATAGAAAAAAGCTTCTTAGCTGATACTCCCGAAGCTTTAGAAATTTTATT
TATCATTTGCTGATCTAATGCATGAACTTGATTAAGTTTTTCTATTTGCCAAGCCAGCAC
ATTGTCGGCGCTGATATTTTTCTTTGTTTTCAATCGTCGAACAATAAGAGTGAACAGTTC
ATTTTCGAGCGTTGTGTATACATCAACAACCGGTTGCACAAATAAGTCGAGTTGTCGTGG
AGTTAGTGTCATCTAATCCACTTCCTTTTTAGAGGTCTTTTCCTTCTCTTTGATAGTAAA
GCCGTTGCCAGCATCCGCTAAAATCTTTTTCGCTTTTTCTTCGTCAAATGGAAATGCAGC
AACAATCATTTCAAGGGCTGAATTATAAGGAAGCTCTCCTTTAGCAACTGATTGAACTAT
ATTGACTAATGAAGTTATTTGAGCGCCGTTTAGTGACACCTCTTGAATAGTTTCGCCTGC
AACAGCACTAGCTTCTAATGTCCCGTTCGCGTTTTCATCTGGTAGCTCAATATCTCCTAA
CAATCCAGATAAATCATTCCCCGGAATTTCTGCTCGTGCATCTTTTTCTATCTCTTCTTT
CCACTCTTCAGCTTCTGCATCGGTAATATTCCAAGCGCGCTGTAAAGCAATTTTAAGCGG
TATCATACCTTGGTTTTTAGCAGTAGTATAACGATTGATTGTTGTATCTTCATCTTGTGC
TATAGAATCGTCAAAATCGACTGTAATCGTGTCTAACTCAACTACATCGCCGCTATAAGC
TTCGATAAATTTCCCGACCTCAAGAATGCTCACAATCATTTCTTTTATGCCTTGCTCGAT
TAGTTGCGAATGACTGTTTTTAGTTTGATAAGTTTCTGACTTCTCGCTTACAACTTCTGT
AGCTGTTTTTAAGCCGTTTTCATCGAAAGTGAATGTGCCAGCGCTTAATCCAACCTGCAT
CGCATAAATGCGTAGCATTGCGTTTATAGACTCGATGAACTCCGTTGAACGAATCTCTAC
AGATATATCTTTTACTGATTTACCATCTGCATCTTGGTCGCCTTGATATAAAAAGAATGC
TTCATCAGTTGAATCGAAATACTGCGTGGTTGAGCCGTCTAAGTTGACAGCCGTTTTAAC
GAAGCTCGAAGGCACCAATACTTTCTTTTTGCCAAGCTTAAACTCTTGATAGTATGAATC
AAACATCAAATCAAGCGTTTTTAATGTGTCCAATGCGTTAGCATAAACAGAAATGCCGAG
CGGGCTCGTTAAATTCTTGTTATTCGCTATATTAGGTTTGATATAAATGAACGATGGGCG
GGTAAATTTTGGTAGTGGTACAACTGGCTCAATATCATTAAACAACAGTTTTAAACTTAC
TTTTGTACCAAGCTCGTTCGGCGTGTCTGACTGATAAAGTTCTGTCGTGACTGTATACAC
ATCGCCTTGCCACTCATTCCACTCAAGCAACGTATAATATTTATTGTTTTTGTGGAAACT
ATTAGCAATAACGCATTCGTCTACATTCTCGCTATCATTGGACAATGGATACATGCAATC
AGCAGTCGCAAATGATACTTTAACGTTTTGATTCCCGTCATGATAAACCTTGATAACAAA
ACCGCCCATAGCTTCGCCGTACTCGATATAGCGTTCCATGTTTTTAGTAAAACCGTTCGT
TTTCAGCACATTTAAAACAAACTCTTCCGCTTCTTCGTTGTCTATATTGATTTTTACTTT
TTCATTAAAAAGAAGCTTAGACATGTACTTAGCTGTAACTTTTGGCAAATTCATAGATAA
TTGTCGTCTATTTACTCGATTACCATTATGCTCGTAATCGAGATTATGCCACTCTGCATA
ATGACCTTGATATAGTCGTTTCCACATATCAATATACTTATAATCTTCATCATTAGCATT
TACTTTTTTGTGGTCTTTTACTTCTTTCAACGTCTTCAATAGCCCCATTCTCCGCATCAC
TCCTTTCACTCCCGCAATGATTTGATTAATCAAGGTTTTCACCCCCTAGAATTTGAGTCC
CAATTTTCTCAGATTGTCTTTTACATAGTACTGAAAAGCATCACACGTATGATCGTTTTC
TTTGATAACTTCGGGCTTATCTGTGTTAACTGTTTTGATATCCCACTGATATTTTCTGTG
TTCTTCGATGAATATTTGATTTTCGGGGATATCGAGATAATAAAAACGACCTTGCGCTAA
CAAATCACACACAAAGTCGACCATATCTACTTTTTTACCTTTTGCCACAGGATGTAAGCT
AACGCCGAAATCTTTATAATACTGATTACGAAGCCCGCCTTCTGCGCTATCCACTGTTTG
CGTATCTACAGGCGCATTATACTTTGCGACTATTTTAGTCATGAACTCGCGTAACTCTTT
TGAATAATCCGAAGGTGCTTTCTTAACCACTTGGTTGGCGGGACTGTAATAGTACGTATC
TAGTAAAATTACATTTCGCTTTGCTGTAAGCCCGAAAGCTAAACACGTAGTAGCTGAAAC
TTGATGTCCTGTATCAATAGCAAAGTCAATTAAAATAAGCCTGTCATCCGCAGGAATAGC
TTTAAGCGGCTGAAACAGGTTCATGTTATAAACATTATCACCAAGACCAATTACCTCACC
TAGATACATCCATCTATAATAATCGAAGTCGTTCTTTTTGTACTTCTCAATCTTCTTAAT
GATTTGCTTAGATAAGAAACCTTTTTCGTCATTTAAATAAGTTGTATGATGAATTAAATA
ATCATCATCACCACGTCTTGCATCTACGTACTCATTAACCCACTCATATGGGTTACGAGG
GGGGTTATAAGACATATAAGTCGTTACTTCTTGATTATCCGGTAAATCTTCGCGGATAAA
CGTATCTTCTACCACGTCAATATCAGTCACACCGGAAAATTCGGCTAATTCCTCGAACCA
AAGAGCGCTAACATAACCGACCGGTATTTTCATAGATTTAAGCTTTGCTGGATCATCACA
GCCAGAGAAGTAAAAGCCCGTCCCCCATTTTTTGTGAATAATTTCCATTGGTGATTTACC
GAAGTTAAATTGGTCCGCAACACCCATTTCATATAAAGCCCATTTAATCTGCTGATAGAC
TGACTTATAAAGTGTATTAGCTACTTTACGAAGACACACCATATTAGATTGTGGATTAGC
CATTTTCTTCTCAACTAGCTTTAAACTGATAACAGACGACTTCATAGAAGAACGTCCGCC
CTTGGCTATGATGTGATTATGTTTAGATAGCCATAAATCGTAGAAAGCGGGATTAATTTT
ATCTATGACATTAATAACTTGATAATCAGTTAACTTCTTGTGAATCGTTGCGTTCACTGT
CAACACCTGCCTTCTTATCAAGGTAGGCTTGCATTTCGTCAACGTTTGACATGATAATCG
TGGTTGTTCCTTGATTGCTTTCTTGTTTTGTATCCGCTCTTAGCTTATCAATTTGCGCTT
GTATTAACTCTTCTTGTAATTTATCTCGACCGCCTGCTACATGACGCTTAACAATCTCTT
TTAGCGCTGATACTCGTTGATTGATGTCAGCAGTCTTTGTAACGACGGAAAAGCCATCTG
CATTTGAAACAATTACTTCTTCTTCCATTTCCCCACGAGCTATTTCAGTGAACAACTGCA
TAGCTTCTGTATAGCCCATAACTCGCTTTTCTTCCAATTCACTCAAAACCTTGTCTACAT
AGTCTTTTATGACTGGTTTTGACAAGTTTTCCGTCGCTATGCGGTTAGCTGTTTTAGAGC
TATATCCAGCAAGTCGTGCAGCTTCTGTAGCGTTGCCGCATTTTATATATTCATCCGCAA
ATCGTTTTTGTTTTTCGGTTATTTTCACTACATATCACCACACTCCCTTTAATTCATTAA
AATGCTTCCGCCTAGCTTACTTCATCAAATTGTTTCTTTACAACAACCCCAACGCGAGTT
GCTAACTCTATAACAGATTTTCTTTTTATTCTTTTATACTGCGCTATCCCATAATTCGTT
TCTAATGCTATTGCCATATATCGCTTTCCATCTATGTAGCATCTAATCAGAATCAATCTC
TGTAATTCATCCATGCCGTTAAGCACTTCGGTAAATCCGTTCACTAATCCTTGCGCGCCT
ATAATAACTTGTTTCCCGTGCCTGATTTGGCTATTTAAATGAAACGACCTAAAATTTGGT
TCTTCTAGATATCCGTCATTTCTCAATCTTATTTTTGCGGATAATCCCGAAACAACTCTT
AATTGTTGAAATTCTTTAAAAAACTGTTTTACGTTGCGAACTGTCGCAATATAATCAATG
TCATTTTCTGTTAATGACATATAAATCAACTCCTTATTTTTATGTATCAAAAAAGCCCCG
AATAATTCGGAGCTAATATTTTTAAATTATAATCTGTTTTATGTTGAAGCAATAACATTT
TCCAAACAAATTCAATTGAATCCATGATACAGCAAAACGTCGCCCATCTTCATTTGCATA
TTTAGTAATGTAATGATTTAACATGTGATTCCCTCCTTGTTCGTTTTTTATAATATACTC
GGCAAGGATTTGCACCTTGCATGAACTAATTAATTTGTTTTACAGGAGTTTTAAGCTAAG
ACATACGTTTCTTAGCCACATTAGTTCTATCCTGTGCTTCGTCTACCTGTTCCGCCACGA
GTATTTTTTATAAATGAGAAGTGGAGCGCAGACTCAATATATGATTTATTTTTGTAATCA
TCTTCACTTCTCACTAATAACATTTTATCACCTTTTTTTACTCAAAAAGTGCCACAAAAG
TGCCATTTTCAGTTTAACACTTCAATATTGAGCGTAGTTGCTAACTCTATGACAGCCTTC
CTTTTCTCACGCTTATACTGTCGTTCTTCGTAAGGAATATCAATCATAATGACAACATCT
TGGTAGTTATGAATGTACTTCTCAAACAGTATTTTTCTATGAATGTGATCTAGTTGATTC
AAAACAGCATCGTATCTTTTAACAGCTTCTTGTGCTGCATGAACATTATCGACATTATGA
ATAGCAGCATCTTCTACTTTTGAATGAAATTCATTCCCAAAGTTTGGTGGCGTAATTTTA
TAAGTTGTTGTTAGTGTTGGTAATTTACGACTTCCTGCCATTACACGCAGCATTAAATAG
TCTTTAAAGAACTTTCTTACTGCTCTGACTGTCTGAATGTAGTTAATATCTTCAACTTGT
GGTAGATTGAATAGTTGTCCCATAAAGTCGCCCCCATCACTTTATAAATTTTCGATAAAC
TCCCTTATTTTTTCAACTTTTTCAGCTGTATCAATAAAAGATTCTTCGCTAATTGCTTCT
AATTCAATATTATAATTAGCGATTTCTATGTCCTTTCCGTTACAAATTGCTTCTCTGGTA
ACTACATTTAATTTTTCAATTTGCATTTTCATCCTCCTAAAATATATTTCCCCAAATCCA
TGATACGCCTTTTACCAGCGCGCCTAACATAAATACAGAAAGCAGTATCCAGAAAGCCCA
AAAAGCAATGCTTATAACTGTTATTCCGATTTTGTTAATCATATTCCACCTCCACGATCA
CACGGCTTTCTTCGTCTTTATCGACTATGAAGTAATCAGAAAAGCCCTCGATATAATTTA
AGTTGTCGTTCTCTATAAATCCCGCTTCCATCATGCCATCGAAAATAAATTTTTTAGCAA
AAGCAATATTGTCTGGATCTTTTTTCTTGTTAGGAATAATCCAAGTAAATTTAATCCGAC
ACGGCGTAGAGAAGGACACACCGTGGCTCATGGCTCTTTTTACATAACAAGCGCAAATGT
AGGTCATTTGTTTTTTTACTTTCGCAGCGGCTTGTCTGTGTCCTCTCTCTTTGTTTATAT
AAGTGTTTAAATCTGTTAACGGAAGAGGGATTATAATTTTGTTGCTAGTTGTGGTAGTCT
TCGATAACTCTTGTTTCATAAATAACTTCTAACTCCTTGTCCGATAAATTGTTTAAATAT
TCGACCGTATGACTTGTATAATTAGCGATTGCGTCTATTAGTTCTTTCCTCTCCTTAGCT
CTCATGTTGCCACCTTTTGACGCTTAGATAGCCCGTTCTTTCTTTTGAATTCCATTAGTG
AACCTCTACTAATGCCAAGGCTTTCCGCTATCTGAGCATCAGTAAGTTTTTTACTTAATT
GTCTGTATTCAGTGACTGTAAATATCGAAAGCAACTGTGTTGGCGTAGCTATACCTTTCA
CTTTATCTCCTCTTGCTTCCAGCGTTTCTAGTTTTTCAATTAGTTTTTTTCTATCTGCAA
GCGTCTTGCTTTTTTCAATCTCAGTAATAACTTCCCATTGTTTTTCCCTTAATTCCTTTC
TGTTCATTTTCATCGCTCCCCGTCATAAAATTAGATGCTCAAAATGGCAAATCATCTTCA
TTAATATCAATCGGCTTACCTTCACTTGCAAATGAATCGCTCTTCTGGCTCGTATCCGCT
CTATATGAGCTTGTTTTATTGTTATTTGAATAATTAGCTTGGTTTTGATAATTATTTGAT
GTAGCGCCTTCTGCGTGGTTTCTGGGCTCTAAGAATTGAACTGATTCAGCAACTACTTCT
GTAATGAAAACACGTTTACCATCGCTATCCTCATAATTACGAGTTTGAACACGTCCATCA
ACACCCGCCATGCTTCCCTTCTTCAAGAAATTAGCAACGTTTTCCGCTGGTTTACGCCAA
ACAACACAATTAATGAAATCGGCTTCTTGTTCTCCTTGTGCATTTTTAAATGGGCGATTT
ACCGCTAACGTAAAAGTCGCAACAGCCGCGCCAGCTGGAGTGTAACGTAAATCAGGGTCT
TTTGTTAATCGACCTACAAGAACTACACGATTCATCATTCACTTTTCCTCCTTATTTTGT
TTTTTTCTGCTAGTTCTTCTTCAAATAAGTTCATTTACTCTTCCTCACCTTCTTTTAGAT
AGTCGCCCTCATCAAACAGCAACAATGCACACTCGATTTCCGAGGGCTCACATGTGCCTA
TAAAGTCGTCATAATTGGCATCTCCTGAATTTTCAAAAACAGCGTATTTTATAGGTGCTA
AAGCCACACATGCTTCATGAAAATAGTCGCGTTCGTTGACAAGTACAACCTCGTCAAATT
CCTTGAACACCTCTCCACATAAATTACATTTTTTCATTCCGCCACCTCCATCAATTCCGG
ATTTTCGTGTATGTTGCCGATAACTGTCATAGCTGCTGAGTCAACTTCAACATCAAAGTA
GAATCTGTTATCGAAATCTTCGGGATCTTCTCTTGTAATTTTAATTCCGTCGATTTCATC
CGGTATCGTTTCGCCACTAACAGCAGGAGGCTTAATCAAATCAAGGTAATACGCACATAT
ATCCGTGTCATATTTAACCACTCCAATGTATTCTACTTCTTGGTAGTATCCCATTGGCCA
GTGTTCTAAAACTACTTGCACAATGTCATTTTCAAAAATAGTTTTTTCGTCTTCATCTTC
GCGACCTATACAGCTTCCAAGTGTTTTTTCGTCTATCGCGTGCATGTTATTAATAATAAA
ATGTGCATAAGTTAATGTGCTAGCGCCTTTTCGTTCATCTGCAAAAATGAAAGTAGCGCT
ATCCTCAAACTGCATTAAATTACCGTAAATCCATTCTCTGTTGTCTATTCGTTTACCTCT
AAACTCAATCTCTCTCATGATTCGCCCTCCAATCTCAAATTAAATCAGCATCAATTAGTA
AAATCGTTTCATTGGCAGTTTCATAAAACCCTTGTTTTATTTCTTCCAATGAGTTCTACT
CTGTCTCCTTCTCTAAATCTCATGCTTGTTCCTCCTTGATTTTTTTAGAGTTAATATAGT
GCGAATAGGTCGCATCTGCTTCTTTTCGCCAACCATTTATCTCGTTTTTTGATTCCCTTC
TATAATTGATTTTGTGATTTCTTATATAGTTTTTAACTAAGCAATAAGACAAATTCATTT
CTGCTGAAATCTCTTTGATTGTGTACCCTTGATTTCCAAGATGACGAATCATTTTGTCAT
CTTCTTTAGACATATGTTTGTTTGTCAGTCCTAACAGTACCTTTCTTCCTGATACAGAGG
CTTTCGTTCTTCTTAATCGTTCAGCGAATTGGTCATTCGACATAATAATATAATTATTTT
TTAGTAACTCATCTTCTTTTTTGGTCCATGGCCGTCTGATATAAGCTACCGAAGAATCTC
TTTTTCTTAACTTCACTAATCTGTTTAAAACAGCCTCTTTTGTACGTCCTAAAAATTCGG
CAGCATTGCCAATATTATCGTCGTTTTCATAAACAAAATACTCTAAATAAATATCATCAT
CTTCTGTCCAATCATAATTTTTACTTATCCCAAGTCGCGTCGCTTTGTTTTTTATTGAGT
AGTACGATCGATCTAGAAAATTAGCTATTATTTTAGTGTCTACGTATTCGTAATTATTCT
GCAAAACTCTAATTTCCTCATCCGTCCAATTTTTTCGCATCTAATCACCTCGCTAAGCAA
TCTGCATCAAAACAGATAACATTTTTTGATCATCTTTCTTTTGTAATTCGTCTAACACAT
GCGCGTATGTTTCTTGTGTGACACCTACATCAGCATGCCCAAGTCTTGACGAAATCGTAT
GAATCGAAACTCCTTCTGCCAGCAACACACTTGCATGCGTATGTCGTAATGCGTGAAAGC
TAATCTGTGTAATGCCTGTTTCTTTGCATTTAGCAGCTAAAAAATTGTTGATGGTTGAAT
TGAATTGACGTTTGTAAGTGCCGTCTTCAAATTTTTCAACGAAAATAGGTTCATTTTCTG
GTAAATCTTTTATAAGCGGTTTGAACTGCCCGACAATCTGCCAATCAATTTTAATGGTCC
TTACTGACGACAATGTTTTCGTTTTAGCAAATCCTTTGTTGTATTTGTAATCCCATGTCT
TATTGATAGATATAGTCTGTGCTGTCCAGTCGAAGTCTGCTGGAGTGATAGCTAAAGCTT
CCGCATAGCGCATTCCTGTCTTAGCTACGAGCATTACGAACCATCCAAATCCGATTTCAT
TCGTATCGAGTGATTGTAATAACTTCGATAACTCCTCTTTCTGTAAGAATTTCCGTTTTT
TCGCTCGTGTCGGTTCTGCACCTTTTATAACAACTCTATAAGTCGGGTCTTTATCTATTA
ATCCATCGTGAAACAAATCTTTAATGCATGCTTTTACATGATGATGAAAGTCTTTTACCG
TTTGTTTCTCATGCGTTGCAGCATACACGTTAATAATTCGTTGATATTCTCGTCTATCAA
AATCTGAGATGAAAAGTTTTGGGCATATATCTTGAAGTTGTTTTGCTGCATTATAGTATT
TAGCTAGTGTTATTTTTGCAATTGCTCCAACTTTATACACTTCAATCCACTCTTCAAAGT
AATCACAAAATAGTATTTCTTTTTGCTTCTTAGCCATGTTCTCCCTCCTAAAAAAGTTTC
AATTGTGATGCTTCTTCGTCCTCTGTTTCTAATTCATTTAAATATCTATCAGCTACTGAA
AGAGGGCTTTCTATATGTTCGATAACTGGTTCTAGCCATTTCTGAATATTAAATTCCTTC
TCTACGGTTTCAGTGTGTGGCATGATGTTGAAAGAGCTGAAATTCAATAAGTCGTCTTTA
TCGTTTTGAATGAAATATACTTGTTTCGCTTCTCTTGTTAGCGCATCCCCGTGAATAACT
GTTGCGTTCATTCCTCTAATCATTAGATTAAAAAGAAGGAACGGCAGCGCACGATCTGAT
AATTCTTCACATTGATACAAATACATAGATGGCAGATAATCAAACGGCGAATATTTTAGG
CAATCTTCATACCATTTGCAAATCGTTAAACTACCTGTTCCCGCAGCAACATCTAATCTT
GTTCCGCCCTGACCTGTTAAGCCTCGTACTAATTGCGATGCAACATTGCTTATTGCTGTT
GGTGTGAAATCTTGCGCATATTTCTTTTTATTCGCATGCTCTTCTTCAAAATAAACATGA
AACCAGTCTTTTTCTAAATGCGTATCATGTTGTAAAAACTGCTTAAATATCTCTTCTCGT
TTTTCTCTATCAAACAAAATGTTCATTAGTGCGTCAGATGCTTGATACGATTCTTTTATT
CCGATTAAACTATTAATTGTTTCCGTTGTTAGTGTCATGCCTTTGCCTCCTTCTCAGCGG
CCCATTTGGCTTTTATCTCTGCGACTTGCCTTTCTAGCGCTTTTTTCTCTTCTTCTGTCA
GCTCTGGCTTTTTAGGTGCTTCTTGCTGGTCTTTGTCGAACCAGTCCGGCAATATTTCTG
GTTTCGTTTGTTTGTTGTATTTGTTGAAAGTGGGCTTGTTATATTTTTGCTCTAGCTCTA
TCTGCCGTTGTTTTTCCGCTGCATCAACATCAGCTATTGTTTTAAATCCTCTGCTTTCCC
AGTTTTTAAGAATCTTATTAACGTAAGCGTAATTTCGTTTGTTTGCTCCTTGTTCAGAAG
TAACCTCCAAAGCCTTCATGACAATTTCTCGATTACCTGCAAAATCATCTACCCAAGCAT
GTAGCTTTTCCATTTCAACTGGAAGCATCATTCCGAATCCATTTTGTTCCCAAAAATCCT
TGAAATTTAAATCGCTGTTGTTGTTAATATCTTTCTTTAATTCTTTAATTCTTAAGTTCT
TTAATTCTTGTTTATGTCCCTTTCGTTGTACCATTTGATGTTCTTTCGTTGTATCTTCCG
TTGTGTCAATCGTTGTCCCTTTCGTTGTTCTTATTTCCTCAGAAATTCCTTGAAAGTCGT
TGTAATTACTGATTTCGTACGTTGTCCCTTTTTGTCTACTTTTAGTTATCGTTATCATGT
CATTTTTTTTCAATAGTTCTAAGAACTTTCGAACCTGTTTTCTGTCCGCATTCCATCGAT
TTGAAAGCCATAATTCAGATGTATGTTTTTGTCCTCTTTTTATCGTTATTAACTCTCCGT
TTATCAAAATATCCCTATCTTGGTGATTGGCTAAAAGGAGCAAATCCAACCACCATTTTA
AATATTTTTCATTCTCCCAAATCCAATGTTCTTGTAGAGAACGATAAATTTTTATCCAAC
CACTAGACATGCTCCTTTTCTCCTTTCATTTAGATCATTGACCCTTGAACCTCCGAACCA
GCTTCTAACGTGTCAGACGGCGTTATGGGCGCATCTATGATATCTGGTATTGATTCATCT
TCTGTAACGTCTTTGCGATTTCTAGGCTCTGCTTCGTCCTCTGTGACAGCTGTTTGCATA
TCAATGGATAAAATCCCCCACTTGCTTAACATGTTTCTAAGAACAGTCTTTTTAGCCATT
GCATCGTAATCTTTTTTCCATCCAAAATCTGATTTACTAAATTTCTTTTTATGTGCTTCA
ATTTCTTTGCGAGTCCAATAAACCGTTTTTTCAAAACCATTTATCAACTGAAAATAACCA
CAGTAACCAATGACTTTTTCACTTGTATTGTTGTCTAAATCTAGTTCGATTTCTTCAGTA
AGTCGATTCCATTTTAGTAACTCGCCATCTCGCACTTCGATAAC
Prophage #2 Sequence
GTTATCGAAGTGCGAGATGGAGAGTTACTAAAATGGAATCGACTTACTGAAGAAATCGAA
CTAGATTTAGACAACAATACAAGTGAAAAAGTCATTGGTTACTGTGGTTATTTTCAGTTG
ATAAATGGTTTTGAAAAAACGGTTTACTGGACTCGCAAAGAAATTGAAGCACATAAAAAG
AAATTTAGTAAATCAGATTTTGGATGGAAAAAAGATTACGATGCAATGGCTAAAAAGACT
GTTCTTAGAAACATGTTAAGTAAATGGGGCATCTTATCCATCGACATGCAAACAGCGGTT
ACAGAGGACGAAGCAGAGCCTAGAGAACGAAAAGACGTTACAGAAGATGAATCAATACCA
GATATCATAGACGCGCCCATAACGCCGTCTGACACGCTAGAAGCTGGCTCGGTGGTTCAA
GGGTCAATGATCTAATTGAAAGGAGAAAAGAAGCATGTCACATGGGTGGGTTAAATTGCA
TAGAGATTTGAAAGAAAAGCCTATATGGAGAAGCTCTACACCCGAGCAAAAAACCATCCT
TGTGACTTTGTTAATGATGGCAAATCACAAGGAAAACGAGTGGGAGTGGATGGGGAAACC
TTTCAAAGCAAAACCAGGTGAATTCGTCACAAGTATTAAGTCAATTACGGAGGAATGCGG
CAAAGGTATCTCTTCGCAAAATGTCAGGACAGCTCTAAAAAGATTTGAAAATTACGGATT
TCTAACAAAGGAATCAACAAAGGTAAATACCCTTATAAACATAGTAAACTGGGGCGTTTA
TCAAGAGTCTGAAAATAAATCTAACACACTTGCTAACAATCAGCTAACAAACGACTCACA
AACAGCTAACAAACAGCTAACAACTAACAAGAATGTAAGAACTAAAGAATGTAATAAAAA
CAACAACAACAGCGATTTAAATTTCAAAGATTTTTGGGAACAAAATGGATTCGGAATGAT
GCTTCCAGTTGAAATGGAAAAGCTACTTGCTTGGGTAGATGATTTTGCAGGTAATCGAGA
AATTGTCATGAAGGCTTTAGAAGTTACATCAGAACAAGGAGCAAACAAACGAAATTACGC
TTACGTTAATAAGATTCTTAAAAACTGGGAAAGCAGAGGATTTAAAACAATAGCTGATGT
TGATGCAGCAGAAAAACAACGACAGATAGAAATTGAGCAGAAATTCAACAAGCCTTTCAA
CAAGTACAACAAGCCAGTTAAACCAGAAATATTGCCAGATTGGTTCGACAAAGACCGGCA
AGAAGCGCCTAAACAGCAAAAAATGACAGAAGAAGAGAAAAAAGCTTATGAAGAGGTAAT
GCGAAAACTTGGAAGAGGCGACGAATTGGAGGCTCACAAATGAAAACAATCGCAAATGAG
TATAAAGAATACATCACAGAAAGAACAAGATTAAGTGACAATGGTATAAAACTAACTGCT
TATAGTTTTGAAAATGGCTATCAAGCGAGAGTGATAGAAAATCTTGATTCTAATATTGTA
TCTCTTGTACTTGTAAAGTTTGAGGACGTAAAAAACTCTATAAAAGATATTTTGCTTGAA
TTAACGAATGAACGACTGATTGAAAAGCTAGAAGAGATTAAGAATTTATGAGTTATGAAA
GAGGTGCAGGCATGACACTAACAACAGAAACAATTAATAATTTAATCGGAATAAAAGAAT
CATATCAAGCATCTGATGCGCTAATGAAAATATTGTTTGATAGAGAAAAACGAGAAGAGA
TATTTAAGCAGTTTTTACAACATGATACGCATTTAGAAAAAGATTGGTTTCACGTCTATT
TTGAAGAAGAGCATGCGAATAAAAAGAAATATGCACAAGATTTTACACCAGCTGCAATGA
GTAGCGTTGCATCGCAATTAGTAAGAGGATTAACAGATGGTCAGGGAGGAACAAGACTAG
ATGTTGCCGCTGGTACAGGTAGTTTAACGATTCGAAAATGGTATGAAGATTGCCTAAAAT
ATTCGCCGTTTGATTATCTACCATCTATGTATTTGTATCAATGTGAAGAATTATCAGATC
GTGCGTTACCTTTTCTTCTTTTCAATTTATTAATTAGAGGAATGAACGCAACAGTTATTC
ACGGGAATGCGCTAACAAGAGAAGCGAAACAAGTGTATTTCATTCAAAACGATAAAGACG
ATTTATTAAATTTTAGTTCTTTCAACATCATGCCACACAGTGCAACCGTAGAGAAGGAAT
TTAATATTCATAAATGGCTAGAACCAGTTATCGAACATATAGAAAGCCCTCTTTCAGTAG
CTGATAGATATTTAAATGAGTTAGAAATAGAGGACGAAGAAGCATCACAATTGAAACTTT
TTTAGGAGGGGGAACATGGCTAAGAAGCAAAAAGAAATACTATTTTGTAACTACTTTGAA
GAGTGGATCGAAGTGTATAAAGTGGGAGCAATTGCAAAAATAACACTAGCTAAATACTAT
AATGCAGCAAAACAACTTCGAGATATATGCCCAAAACTTTTTATCTCAGATTTTGACAGA
CGAGAATATCAGCGAATTATTAATGTTTATGCTGAAACACATGAGAAACAGACAGTTAAA
GATTTTCATCATCATGTGAAAGCGTGCATTAAAGATTTGTTTCACGATGGATTAATAGAT
AAAGACCCAACATACCGAGTTGTTATCAAAGGTGCAGAACCGACAAGAGCGAAAAAACGC
AAATTTTTACAGAAAGAGGAGTTATCGAAGTTATTACAATCACTCGATACGAGCCAAATT
GGCTTCGGATGGTTCGTATTGCTAGTAGCTAAGACCGGGATGCGCTATGCCGAAGCTTTA
GCCATTACCCCTGCTGATTTTGACTGGACAGCACAGACTATATCTATCAACAAGACATGG
GATTACAAATATAACAAGGGATTTGCTAAAACAAAAACATTGTCGTCAGTAAGGACCATC
AAAATAGACTGGCAAATCGTCGGGCAGTTCAAACCACTTATAAAAGATTTACCAGAAAAT
GAACCCATTTTCGTTGAAAAATTTGGAGACGGCACTTACAAACGTCAATTCAATTCAACT
ATCAACAATTTTTTAGCTGCTAAATGCAAAGAAACGGGCATTACACAGATTAGCTTTCAC
GCATTACGGCATACGCATGCAAGCGTATTGCTGGCAGAAGGTGTTTCGATTCATACGATT
TCAGCACGATTAGGACATGCTGACGTAGGTGTCACACAAGAAACCTATGCGCATGTGTTA
GACGAATTACAAAAGAAAGATGATCAAAAAATGTTATCTGTTTTGATGCAGATTGCTTAG
GAGGTGTGGTTATGGCACGGAGATGGACGGAAGATGATGACATATATTTAGAATACTTTG
TTTATGAAAGTGATACGAAACTCCAAGAAGCTGCCGACTTTTTAAATAGAAGTCTTAACG
CTACGATAATACGTGCAGCTATCCTACGAAAAAAGCGTAAAGATTACTATATTTGTCGTA
AGTGGACATCAGAGGAAGACGAGTATATTAAGACTAACTATAAATTATTAAACTATAAAG
TAATAGGAATGAGGCTTGACAGAAGTTGTAAAGCTGTATCAGACCGCGTAAGGACTCTAG
GCTTAAGAAAAAATCTTTCTCTGGTTGAGATGGATTGCGAAATACGGAAAATGGCTGACG
ACGGCGTCTATGTTATTGATATTTCTAGAGCTTTGGGGATAGATTATGAAACGCTTCGCG
ATTATTTACGAAAACACAATATAAGTTATCAAGTTATGCCTCAAGAAGAATCGCTTAAAA
AGGCAAGAGCGAATTCGCCGTGGCACATATTTAAATTACGTCTTTAAAAATTAAATTGTT
CCAAGTGGATTAGAAAGGATGAAATTTCTTGGGAAAATATTACTGGCACGTGTCAAGATT
TGCGAAATCCGGCAATGTTCAAAGACAAAACTTTAACGATTTATGATGACGCAAAAGCAG
TTACTAACATGACGTTTAACGAAATTAAGTATAGAGCTAGTTTGAATTTATGTGAAACGG
TAGAAAGAAAGTATGTATTGTCACTTACTCAAAGGCTTAAGGAGGAACAAGTATGACAAA
ACAAGAATCTGTTAACTGTAAAGAATGTGATGAAACGTTCACTCAATATGACGAAATTAT
TGTTTTTGATGGAATCGCTTGGCACAAAGATTGTTTAGATAAATTCCCGGCAACCTACGC
TTATTACGAAAAAGGTAAAGATGGCGAATTTTTAAATACTGGTGAGCACGCTGATTTCGA
GGGTGATGCGTATGAACATTTTGACGGATTAGAGGAGGAGTAATTTTGAAATTTAAAGAA
GGCGAAAACGTACACGTAATTGTAGACAATGAATTGTTAAGTGGTTGGTACAACGGTAAA
GAGTTTGGAACAGGCAACTCTTTAGTGAAAGTTTCTAAGGACAAGATAATAGCTACTAAA
GATTGTTTTATTGCAAAAGAAAAGGAACCAGAACTGGTAGTAGTTCCGCGATTTGCCGAT
GACTGGATAAATCACTGTGAACAAAGAGAATACGATTTAGCTTGTTTGTTAGATTATGGC
AATGCAGGTATGCCTGATGAAATGTACGGATGGTTAATTTCATCAGCTGATAATCAAGAA
CTACTCGCCCGCGCGTGGATGGACGGCTACGAAGTCGAGAAAGAACCGCTGTATTGGATA
CAACTTATCGAAGGAGTATCTGGCTATCTCAATGTACGAAATGACGGGATTCAGTTTATA
AATAGTAGTGGTCAAACTGCTGAGCTTAAAACACGATTCACAGAAAAAGAAATAAAAGCA
ATGGATAAAGGTGGCGCTTATTGGCAGTTTGCTGTTCCTGTTGAGGATTCGGAAGGTGAA
GCATGATGACAGTAGCCGAGTTAATAGAGGAACTAAAAGAACTTCCAGCAAATGCAGATA
TTTTGCTAACCATCGGATGGAATCACTCGGAAATAGAAGAAGTAGGCTGTATCGAAAATG
AACGTAACGTTTATATAAGCGGCTGGTGAAGTGGAGGGTGAAGAAGAATGAGACCATTTG
ATGTTTCTACTTATTTCAAATCTTTTGTGGATGATGATAAGGAAGCGTTGGAATTGTTGA
ATGAATACATCATCAGAAATAATAAAAGACCAGTTTCCGTGCAGTTTCAAGTAGTGCATT
ATCCTGATGCAAATCGTGATAGAGTTTATATCTTTGCTGAATTTGAAATGGAGGGTAAAG
CATGAGAGAGATTGAGTTTAGAGGAAAAATAGTTGGCGCAGAGGGATTTGTTTATGGGAA
ACTCCTAGCTCCTCTTGCATCAGGTAACGCATATATTGCGTATGACGTTAATGAGGTAGG
AAGTTTTGTATATATATCTAGAAGTGAAAAAGTTGATCCAGAAACAGTTGGTCAATACAC
AGGGTTAAAAGACAAAAACGGCAAGAAGATTTTTGAAGGGGATGTAGGCTGGGATGAACA
CAATGAGTGCTACGGCGTTGTTAAATTTGAAGAAGGTAAGTTCCTATATGTGTGGGAAAA
CATTGCTGAGGACTTATGGGAAGTTGCTGATGATATTGAGATTTGTGGCAACATACACGA
AAATCCGGAATTGATGGAGGGAACAGTAAATGAAAAATAGAACTTTTAAAGCATTGCTAG
ATTTCGAAAGCGAAGGACGTATATTTATAAAAGACAATTTGTACACAGCTTTTTATCGCA
ACGGGAAGTATACATTAGTGGCAGAAAATGGTGAATTCAATTTTTCGTTAGAATTAATGG
ATAGAGTGGCTGTTGCTTGGAAATCTTCATTTGTGGAGGTGGTGGAATGAAATTAAAATC
AGAATTGAAATTAGAAGATATGTTTAATCGTGGTGGTAAATATACAGAGTGTGAAAATCC
AGCTTGTAATAACGCTTATCATATCCTAAACGATCGTTGTTATATCATCTTAGGACAAAA
TAAACCGAACGGCGTATACGTCGATTTAGCGTTTTGTTCATTAGAATGTCTTATTCAAAC
AGACTCAATAGCTGACACACTTGTTATAGAGAAAATGACGGAAGAAGAAGCAAATTGAAG
TACAAGCAACACCAAACCTATTCCTTTCAGGTAAGGCGTTTAAAACGATTGGTACTAGTG
TTGATACTAAAAATAATTAAAAGTTTGAAAGCGGTGGAGAAATGAAAAAATACGAATTAA
AATTGGGTGGTCGAAACTCTGGAAAAACAGTGAAAATTAATGAAGAAATAGCACGTGTCA
AAAAGGACTTGATTTCTAGTACAAAAGCATTTCCGATAATTAGAGGATACACGCAGGAAG
AAATCGAACAAATGGTGAATGCGTTGAAGAAGGAGGACGAATGACTAGCGCAATAAAAAT
ATCTGAAAAAGATAAAGTGTTCCAGATTGCGACGGAAGCTGGGTGGGTTGAACGGACTGG
AATGCAAGTGACGATTGACGAAATAGGCTTTGCAATTTATCCGGAAAGGACATTAACCCA
AGTATTCTTGCACGTTAATGAAATATCTAGTGGAGCTTCATTGTTAAATTATCCAATCAA
TCTCATAGATTTCCTAGATGTAACCACTCGCAATACAGCAATTGAATTTTATAAAGATAA
AGTGATTCCTTTAATCCAGAAAAAAATCGAAGCAAATGGATTAGATAAATTTAGAAAAGA
AGTTGAAAAAGCGAAAAGTTACATGCTTGAAAAATACGGAGAACGACCAAAAATTAAAGA
TTTTGAGGAGGAACTAAAATGACAAACTATTACAGCATTGAAAAAGGTACAAAAGCATAT
GAGTATTTAGACAAGACATACAATCAAGATACAGACGCTTTTTTGAATGAAGTTACTGAA
TTGCTAGGATTTGAAGCAAGAGGACGTATAGCTATTAACAGAACGCCTTTAATTATTGCT
AAAAAATCACTTAAAGAGCTTAAGCCAGAGTGGATGCCGAAATTTAAAAAATATAAAAGC
GATTGGATGACTCCAAAAGCGGCATTCAAAGAGCTAATCAATGCATATGAAGAACTTCGG
CAAAAATACAACATGGATATGACATTCAGAAACTTTAATATGAATAATAACTTAGCTGGT
CAAGTAGAAGTCATCTTTGACTTTGATAACTCAGGATTCGTTTATTTTGAATCTGATCGA
AAAATATTAAAAGAGGATTTTAAAGAAATAACAGATGTTGAATATATTAAAAGAAATTTA
GAATGTGCAATTTGGAAGAAAGAGAGGGAAAGCTAATGATGAACCGTGTAGTACTTGTAG
GACGATTAAAATGACAAACTATCACATTATACTATATGCAAAATCAAATGGTGTAAAAAA
AGTGTTGAATGATTACAACAAAGAAGACATTACTTTTGATGAACTTAAAACATCTATTCT
AAAGCGATTAGGCAATGTGGACTCTGTGAATCGCATCAATAGAGATAAAGTTAAAGTGAA
ACAAATCATTACAAATTCAACTTCAATAAAAGAATTGACAGAAAAAATTAACTTCGAAAC
AGAATTACATCTTGATGTAAGGGAGGTATAGTCATACAATACGAGGTGCATTGGGAACAT
AAACAAACAAAAGAATATAATATTCACGGTAAATATGCAACTTTTGAGGAAGCTTTGCAG
TCTATATATGATTGGTGGGAGCTAAACAAATACAAACCTCATTATGTGCGTTACTGGACA
CGTAAAGCAAGAACGATAGTAGATTACGGTTCACATCATATGTTTTATTACATTTATGAA
ATTAGAGGTGCAAAATGACAAAACAAATTATTATCAACGAAGCAAACAGTTTGCTTCACA
GAAAAAGCAAAGAATTGAGTAAATCAATTATTAAAACACCAAAGGACCTTGAAAGATTCG
CGATTGGTCTTGATAAATTATCGCAAGAAATGTGGGACTATAAAAACGAGTTGGAGGCGA
TTAAATGAGTATTTTTGCTGGCGATAAGGTCGAGGTGCAGGATAGAACGGGTGTAGCTGA
ATTATGTGTCGACGGAGAGCAGTTTCATGTTCTGATGAATAACGATGGTTTGCTTACTGT
TGAAGATGAAGACGGATTTTCATCCTTTAACATACCAGCAACTCAAGTCAAGAAAGTGAA
AGTGGAAAGTGATGTTAAATTAATAAATGAGCTATATGACCAATCAGATGCAGTAAGTTT
TAGTATATATAATGCAGATATAGGTAAAGCTAAGTTGTTTGTATCTAATGTAAATAAGCC
ACAATTTGACGAAAGAAACAATGTGAAGTGGTATTCTGCATCAAAAGACAAAATAACCGC
AACAGCGTTTTTGAAAGGGGATAACTAACATGCCAACCTTATATTCGATCCAAGATAAAT
ACCAACAACTCTTGAACTTAGCTGAGCAGCTTGATCCAGAATTACTAAAAGATACCCTTG
AAAGTATCGATGATGAACTAGAAACGAAAGCTGAAAACATAGCATTTGTTATTAAAGAGC
TAGAAGGTCAATCGCTTGTTTTAGAAACAGAAATCAAGCGATTGTCGGAACGTAAAACAA
CAATCAACAACAATATCAAACGATTAAAACAATCCCTACAGGACGCGATGGAAATTGCCA
ACAAGCCTAAAATCAGAACGAATCTATTTACATTAGGAATCAGAAAAAGCCCCCCTAGTG
TAGCTGTAGAAGACGAGAGCAAACTGATTGCCTACTTGGTTGAGCAACCGAAAAAATTAG
ATAAAACAAGATTAAAAGATGATCTTAAAAAAGGTATTGATGTGCCTGGAGCAACACTCA
TTCAAACGGTACATTTACGTATCAGTTAAAAATAGGGAGGGATTTCATTGTTAGAAATAA
AAAGCGCATCAAAATTACAAGACACAAACAAACTTAGACTCATTTATTCAGCGCCGGGCA
TAGGAAAAACAAGCACCATTAAATTTTTAGAAGGAAAAACGTTAGTAGTTGACATTGATA
GGACCACAGGAGTTTTGAAAGGTCAAGAAAACATTGATATAGTTACTGCTGATACAATGA
CACCATTTATTACTTTTCCACAGTTGTTAAAAGAAATTAATGATAGCTATTTAAGCAACT
ATAACAACATTGTAATTGATAACATATCAGAGCTTGAACGTTCTATTTTAGCGCAGCTTG
GTAAAGAGGGGAAAAATAATCGTGTTCCATCTATGGCAAATTATCAACAAATGCAATTCA
TGATGATTGATGCGATAAGATATTTGAAGTCATTTGGTAAAAATATTTTAATTACTGCAT
GGGAAACATCTGACCAATGGCAAACGCCAGAAGGACAAATTTACAATCGTTCTTATCCGC
AGATTTCTAATAAAATATTAACAAACGCGATGGGGCTGTGTGATGTAGTAGCAAGATTAA
TTTACGATTCAGAAGAAGAAAAACGCGGGTTTATTTTACAACCAACAAACGCGGTTTTTG
CTAAAAATCAAGTTGATAGTCGAAAAGGTTGCAAACAAGAAGACCTATTCAAAATCGGTG
ATATTGATGCTAAAGCTTAGAGAATATCAACAAGAAATTATAAACGATGTAAAGGGGGCT
TTTTTACAGGGATATAATAGACCGTGCGTCGTTGCTCCCTGTGGATAGGTGCAGGTAAAT
CGGTTATTTTATCGGAAATAATTCGTATGACAACACATAATAAAAACTATGTTCTTTTCC
TAGTACACCGAAAAGAGTTGATTGACCAAATCAGAAACACACTCATTATGAATGAAGTGG
ATATGGAATTTGTCAAATTGGGTATGGTTCAAACAATAGTTAGACGTCTAAACAAAACTT
CGGAGCCTTCGTTAATCATAATTGATGAAAGTCATCATGTGTTAGCAAATAGCTATAAAA
AAATAATTCATCACTTTTCTAAAGCGAAGGTTGTCGGATTTACTGCAACGCCAGTGAGGA
TTAATGGAGGTGGTTTAGGAGATATAAATGACACATTAATCGAAAAAGTTAATGTGAAGT
GGTTAATAGAAAATCAGTTTTTAGCACATTATAAATACTATGCTCCTGAAATCGTTCAAA
CAGAAACATTAAACGTTAAACGAACTGGCGAGTTTGATATGACTAGTCTTGATGATCAAT
TCAATAAAAGAATGATTTGGGGGGATGTGATTAAACATTATCAGAAATTAGCAGATGGCG
AGCAGGCAATTCTTTATGCTAGTTCGATATATCAAAGCGAAAAAATGGCAGCTAGTTTTA
ACGCAGTAGGCATTTCATCCGCACATATTGACGGTAAAACACCTAAACCCATTCGAGATG
ACATTATAAAACGGTTTCGAGAAGGAGAATTAAAAGTCCTTTGCAATCTGGACCTTATAG
GCGAAGGCTTCGATGTTCCGGATTGCTCCACGGTGATTATGCTAAGACCTACACAATCAT
TATCGCTGTACATTCAACAATCGATGCGAGGCATGCGTTATAAAGAAGGTAAAACAGCTA
TCATCATCGACCATGTAGGTAATGTAAAACGTTTCGGTCTGCCAGATATGGAACGAACAT
GGTCCTTAGCACCTCGTAAAGGAAGTAATGCAACAAAAGCAGAGGCACCTGTGAAAATTT
GCAAAGAGTGTTTTATGACAGTTAGCCAGACAGCAAAAAAATGCGAGCATTGTGGACATG
AATTCAAAGTGGAAGTAAAACCAATACAAATCGATGAGGGAGCAGAGCTACAAGAAATAA
CCGAAGCCGTTTTTAAAGTAAATTATAGCAGTCCAGGCGAATGTAAGAATATGAAAGAAT
TATATGAATATGCAAAAGAACACAATTATAAAAATGGATGGACATTCCATCAAGGAAAAG
CACGAGGATTTATCAAATAAAAAAACGAAAGAAGGAATTTAAAAATGTTTAAAGTAGATC
ATAATGATGTTTTCACAAATGGAGTAGAAAATGGTACGTACGAGGTTGTTTTATATAATG
CAAATGAAGACGCAACAAAAAGTGGTGCTGAGTTCATTAATATTGATTTGATTATTCGTA
ACGATGTAAATCAAAAATTTCAAAATGCACATATCTTTCACAGAGTGTGGAAAGCAAAAG
CAACAAATGAATATAGTCAAACGGCATTAAATACAATTGCGAAAGCTATCCAACTCCCAA
ATGGAAAAGACTATAACACAGTAAACGAACTGCTACAAGACTTGTTGACTAAAACCTGCC
AAGTTACGGTTAAAAACGAAGAATCTGAATATAATGGGCAAATTTATAAAAATCTAAATG
TAAAAGCGTGGGCTGAAAGCAAAATTACTGGACCTCTACAACATGTGTTTAAAAAGAAAG
AAAACGAACCAACACCAGTAGTAATAAGTGAAAACGATCTACCGTTCTAAACAATGAGAG
GAGCGCACAAACGTGTACGAACAAATTCCAGACGAATTAAAAAAATTAAAACAATGGTGC
GCTTTTCAACTGGTTTGGGATGAAGAGCGCGGCAAAAATAAAAAGATACCAATGAATGCA
AATACTGGAGCATATGGCAATAGTGTAGACGAGCGAACTTGGGCAGATTTTGAAACTGCC
CTTGCTTCACTCGAAAAGTATCAATTCGATGGGTTAGGATTTTACTTCAAGGCGCCGTAT
TTCGGCGTAGATATAGACGACATAAAAGACGATATTCAAGATTATTTATATGGAAATACT
GAAAATATTGCTGGTGAGTTTATTCAAACGTTAGCTAGCTACACTGAGTACAGTGTGAGT
GGGACAGGTATTCATATTATTGCAAAAGGCGATTTTCCGGAAGGTGGTCGGCGCAAAGGT
AATATTGAAATGTATCCGGATGGTCGGTTTTTCGTTATGACGGGTCAAGTAATTGATAAT
TACAGACAAGTCAATGAAGCGACATCAGCAATAAAATACTTGCATACGAAATATATTGGG
ACAATTGAAAACACATCACTAACTAAGCATCAAAATTCATCAAATGATTTGTCTGAAAGT
GAAATATTGGAAAAAGCATATAATAGCCAAAATGGTCCATACTTTAAAACATTGTACGAG
GGAAATTGGGAAGCATATTACGCTTCGCAGTCAGATGCAGATCTAGCTTTTGCAAATATG
TTAGCTTTTTGGACAGCAGCAGATTATGACAAAATGGATACTATTTTCCGAGATTCAGGG
TTGATGCGTGATAAATGGGACCAAAAACGAGGGCAAAACACTTATGGACAAATAACATTA
GGTAAAGCTATATCAGGTTGTTCAGAAGTTTACTCGCCTAAACAGAGTGGCAACAGTTAC
AATATCAACTTAAAGTCGCGTAAAAATTGGGCGCAATTATTAAATGAAAGACGTAAAAAA
GAATTAGAAAAGCTAAAAGAAGAATGGTTAATAAGTGGTGGGAAAGGAAAACAACCAAGC
GTTATATCACCAATTGGTTGCGCTATTATACTGAAAGAATTCTTCCGTTTCTGCCTATTT
AATATGAATGAAAACACTCGATTAGCTATGTATTTAGAAGAAGATGGCATTTGGACACAA
AATGAGACTTACATTCGACGTTTTATCGGATTTTTAGAACCAACACTAAATGCAAATAAA
GCGAGTGATGTTATTTATCATTTGTGGAAAGGTGCCGAAGTAAAAGAAAAAACAGTATCA
AAGTATCTTATACCAGTTAAAAACGGTGTATTCAATCTTAAAACAAAGAAATTAGAAGCC
TTCACGCCTGATTATGTATTCACTTCCAAAATAGCTACGCCATATGTTGCAAATCCACCG
AAACAAAACATAAATGGGTGGGATGTTCATACATGGCTGGATGAAATAGCATGTGGTGAT
GAACAAATAACATCACTGTTGTGGCAAGTTATCAGCGCATCCTTGAACGGAAACTATTCA
CGAAAAAGTTCTATTTGGTTGCTAGGCGATGGGAATAACGGTAAAGGGACTTTTCAACAG
TTATTGCGTAATTTAATCGGAAATTCTAATATTGCAACACTAAAACTGCCGCAATTTCAA
GAACGTTTTTCCTTATCTATTTTAGAAGAAAAAGTTTGTTGCATCGGCGACGATGTACCG
GCTGGTGTGTATATTGATGATTCTTCCAATTTTAATTCTGTTGTAACGGGTGATGAAATT
ATGGTGGAACAAAAAAACAAACACCCATATAGTGCAAATTTTCATATGACAGTGATTCAG
TCCACTAATGGTATGCCTAAAATGCGTAATAAAACAGATGGAACATATCGCCGTTTTATT
ATCGTTCCATTTAAAGCTAATTTAAAAGGTGGAAAAGACAATTGGAAGATTAAAGATGAA
TATATACAGAATAAAGAAGTATTACAATATATTTTATTTCATGCAATCAATATGGATTTT
GAACGATTTGTTGAACCAGATGTATCAAAAAAAATCATGGAGGAATATAAATTAGATAAC
GACCCGATTTTAGATTATTACGAACGTATTTTTAAAGAATATAAAAGTACTAGAATTCCA
CTTTATGTTGTGTACGAGTTTTATAAGTATTTTTGCGAATCAAATAATTTAAAACCAGTT
GGCGATCGTTCGTTTTATAAACGTTTTGGTGAAATTCTTTCAGAAGAAGGTTGGGAAAAA
GGTAAACATAAATTAAGCGGTAAGTTTGACCCCACAGATACTCCAACAGGAATTCATCCT
TACCGTTACCAACAACCAAAAGATTCCGTCACTTATGTGTGTTTCATAAAGAATAATACA
TTGAAAGTCGTTTGATTTTTATAAACAAAAGTTACCGAAAACACCCAAAAGTTACCGTAA
GTTACCGTAAATAAAATTTGGGTAACCGCGAAAAACTAACAGCCTCTAAGCGTTAGGGAG
AAAAGTTACCGAGTTACCGTTTTACCTCAACTCTTTATACTATTTATAAAAAAGTAAAAA
ATATAAAGAGTTGACATCTTTCGGTAACCACGATAAAAAACGCCGAAACAACTAGAGTTG
CAATTGATTTCAAGGTTACCCATTACGGTAACTTTTCATTTTCGGTAACTTCGATTTTAG
GAGGTATAAAATGACAGCAGAAATGGATATACAGAATTCTATACGCTTAGCCTTAGCAAA
AAAAGGACATTATGTTTTCAGAGCCAATGTGGGGAAAATTAGAATGCCGAATGGACGTAT
TTTTGACACAGGTTTGCCAAAGGGTTTTCCAGATTTATTCGGTTTTCGCGGGACGGATGG
AAAAATGTTCTTTATTGAAGTGAAAAATGAAATCGGGAAGTTAAGGCAAGAGCAGAGAAA
CTTTCAACAAGCAATGGAAATTACACCTGCTATATGTGGAGTAGCTAGGAGTGTAGAAGA
AGCATTGAAGATTGTGGAGGGATTACAATGAAAAGATTTCTTGTTATATGTGGAAATCAA
GCAGAAACTAAATATGAATTTGAAGAATTTATACAAAGTAAAGAAAAATATGTTACGAGT
GTAAATAATAATGAATTTATTGTTGAATTAGGAAATGAGAAATATATATTTACAGACCTT
GGTAATTTAAAGAGTTTCTCAAAATTGAAATTTAATGGTTTTGCATTTGGAAAACTATTA
TCTAGGAGACATAGTCCTGGAAAAATTGAAATGTTGTTGGATTTTTGGAGGAGATAATTT
TGTTTACCCATATTCGAAAATTGATAAGCAAATGGAACGGTAAACAAGATATTTATATTG
AACAAATGAGTCGTGAAGGAACAATCCAATTTAACAAGGAGGAGACTATGAAACTATATC
ATACAGAAACACAAGAAGAGTATAATGCGTTGATGGCATACGTGGAGAAAAAAGGATATG
AATGGAATACAAAAGAAAAACCTACAGAATACAATTGTTGGAACATTTTTAAGAAGGAAA
CTGTAATAGTAATAGAATATGATATTAATTTAGGTTTTGCGTCAAAAGAATATTGTGAAA
GAGTATATCCTGATACACCAATCAAAAAATACAAAGTGAAACAAGACGAAGTTGCGAAGT
GGTTCGATGACGCTGCAAATGCCATGAAAGCATTATCTGCCGGCGGAGTGTCTGTAAAAA
ACGAAAATACTGACAACGTAAATAATCCATCACATTACACAGCGGGCGGTATTGAAACGC
TTGACTACATTAAAGCTAAAGTAAAGGATTATCCGAGTTATGTTGCTGGGAACATACTTA
AATACGTTTCGCGTTATGAACACAAGAACGGCATTGAAGATTTGAAGAAAGCACAGTTTT
ATTTGAATGATTTAATTGAGTGGATGGAGAGTGATTAAATGTTTAAAACCTTAAGTTCAT
TTTATTTTTTTATAATAATTATTACAGTGTTGTCGACTGCTTTCGGCTTTATTAGTCTCT
CGGAAGCTGGATATATTTTATTATTAATCATTTCTCTTATCATGGTTGAGAATATGAACA
AACACTAGGAAAAGCGTGTGAGATAAAAATTTATTAGGAGAGTGATTAAATGTCAAAACG
ATTACGACAAGCGCATTATAAATTAATTGAAGATGAACTTCGTTACTATCATTCTACAAA
AAAAGAAATACTAGAAAAACGTGCAAACATCGTCATGGGATCAGTACACCAAGAATTCAA
AGACGAAAATCAAGGCGGTGGTTCATCTGGGCAGATATCAAATGAAGTGGAACAACGTGT
GATGTTATTACAAATGGATAGGGAAATACAAAGGATGTCTGATACTGTGAGAGCAATTGA
AACAGTATTGAATACTTTGTCTGATGAAGATAAACAACTTGTACAATTCAGATATTGGGA
TAGGAGTAGACCAACATGGTTATGGATTGCATGTAAGTTGAATATTAGTGAAAGCACAGC
AAAAAGAAAACGGAAAGAGATTATTTATAAAATTGCTGAAAGACTAGGATATTAAAAAGT
TGACCCGTTTATGACCCGTTTGACATGTTTTTCCATGCTAATATTATAGAGTAGAGAAGT
GAAGATGATTACAAATAAAATAATATATTAAGTCTGCACTTCACTTCTCATCTATAATCA
CATGATGATATAGCAGGAGGTTGCTATATTGCCGGACAGAGGCTTTGTATCTGATCGTTG
GTCTTAATGGGAGACGCATCTCATTCCAACTTCACTGGTCCCAACAAGAGACACCTTCTT
GTTCAATCTCAATACTCGTGACGGAATAGGTAGACGTTAAGCCTGCATGATCTGGTATAT
CAAAGGGCTGATTACAACCAACTGCAAGGTGCAAATCCTTGCCGAGTATGTTAATGACAA
TACCTTCTCTCTATTTAATAGCAGATACGTTCTGTTGGGAAGGCTTTATAATATCCAGTC
CATTGCTGTACGCAGTATAGTGATACCTCAGCCTACGGGTAGTAGCAAGTTAATGAGGAA
ACAAAAGACAAGACGAAGACGTTCGTCACCGTAGAAGTCAGCTGGTTTTATAACTACGGA
TACATAGAACAATGAAGTCCAGTACATTGCGTGCTGGGCTTTTTAAATTGATTGAGGTGA
CAGTGATGAAATCATTGGCAAGCAGCTCTACAAATAATAGACAAGACTATTTAAGCATTC
GTATACCAAACAAAGGTGATGTTCCTGTTATAGAGTATGAAGGTGATGACTACGGACAAT
TGCCACATAAAGGCTTAGAATCACTTAGGCTGTTATGGGTAACAGATTCATACCTTGAAA
CTAAACAAACCGAAAGATTAAGCTTAGACATTGTATATATTGATGTAGACAATGAAGGTT
CAAGACTATGTATAAATGTTGGAGATTCATTATCTACTGAAAGTAATCTGGCTAAGATTG
CAGAAATGAATAGTGAAGAGACTAGATACTAATGCTAACACAAGCAGAACGTCATACATT
TTATAAGTCAAAGGAATGGGTAAGCATACGTAAAGAAGTATTAAAGCGTGATAACTATGA
ATGTCAAGAGTGTAAGAGGCAAGGCAAGGTGTTTACTGATTATCATGACCCAGACAAGCA
TAAAAGACTTGATGTGGACCATATTAAGGATTTAGAACATCATCCTGAACTTGCGCTTGA
TATAGATAATCTCACTACTCTGTGTATAAGGTGTCATAACAAAAAACATAATCGCTTTCA
ATTTAGAAGGAAAATAAATAAATGGGTGAATGATGAACGATGGTGATACCCCCGGGTCAA
AGGTTTGCGCTTTAATTTGGCTCTGGGGAACGGTGTGGGGGTCTTCTCCGCAGAAATATT
AAAAAGTCTCATGAAGGAGGGAGGGCTTGAAGTGGAATATAACATAAAGAAGTTAGAAAA
AGAATTGTTATCTAAGATTGATACTACTAGTCAGAAAGAGCTTGAAAAAGTCAATCGCTA
TATTAATTTAATACGCATATATTATGAGTTAGATAAAAGCATTGAAATGGATGGAGCAGT
CGTTGTCACTGAAAACGGCTCGCAAAAATTCACGAAAACTAATCCAGCAATACAAGAAAA
AAATCGAATTAATACTTCATTATTATCTATTGAGCGTTCTTTTATATTCAAAGGCGAAAA
TGATAAACAAGATGGTAGTGACTTGATATGATATCAAATAAACATGTCGATAACTATATA
CAGTCGTACGAAAGCGGGAAAATACTACTCAATAAAGAACGTGTAGACTTGATAAATCAC
TTGCAAGAACATGTTCTTAGTAGAGATGATATATATTTTGATGAGACGCAAATAGAAAAT
TATATTGCTTTTAGTGAAAAATGGTACTTTCCTTTGGACAACTGGGAAAAGTTTATTGCA
CCATTTATTTTTTTATATTTTAAAGAAGATGATGAACTTTTTTATGAAGAGTTCTTTATA
ACCCTCGGTCGCGGTGGTGGTAAGAACGGGTTTATAAGTACATTATCTAATTATTTTATA
AGTCCGCTACATGGGATTAACAATTACGATGTTTCGGTAGTGGCGAATTCCGAAGATCAA
GCGAAAGTTAGTTTCAAAGAAGTATTTAATACAATAGACGGAAATCCTAAATTGGAAGGC
AGCTTTGACGCGTGGAAAGCACAGATTATTGGCAAAGGAACCAACAGTGTTTTTAAATTT
CAAACGTCAAATGCAAAAACTAAAGATGGTGGTCGTGAAGGCTGTGTTATTTATGATGAA
ACACATGAATATGAAGATAGACAAATAATTGATGTATTCTCTGGAGGACTTGGCAAAGTC
GCAAATCCCAGAGAATTTTTTATTGGCACTAATGGATTTGTGAGAGCGGGGTTTTATGAC
AAGTTGGAAGAACGCAGTAAAGCAATTTTAAGCGGCGAAAATCTTAACGATCGCATGTTT
CCTTTTATTTGTAAGCTAGACGATCCGGCAGAAGTCAAGAATGAAGCTATGTGGGAAAAA
GCAAATCCTGCTTTTGAAAAGCCATTAAGTCCTCGTTCTAAACGCTTACTAAATAAAGTT
AGAAAACAATATGAAGCATTAACGAATAATCCAAGCGGCAGAGAAGCATTCATGACTAAA
CGAATGAACCTTCCAGAAGTAGACTTGGAAAAGGTAGTAGCACCGTGGGAAGATATTCTC
GCAACTAACCGAGAAATGCCAGAACTCCAAAACCGAGCTTGTATTGGTGCATTTGACTAT
GCAAGCGTTAAGGACTTCGCGGCTGTTGGATTGCTGTTCCGTGTGGGCGATGATTATATT
TGGAAATCACATTCATTTGCTAGAAAAGGATATTTGGATATCGCAAACCTTAAACCGCCC
ATCAAAGAATGGGAAAAGCAGGGATTACTGACCATTGTAGATGAACCTACAATCGACCCT
CGTCATGTGGTCAATTGGTTTGTTGAAATGCGGGAAAATTACGGTATTCAAAAGGTCATT
GGGGATAACTTCCGAATGGATCTTATGCGCCCGCTGTTTGAAGCAGAAGGATTCGAACTG
GAGATTATTAGAAATCCACGTGCAGCTCATAGTTTGCTAGCTCCGCGAATTGAAACTTTA
TTCGCAAATCATCGCATTGTGTTTGGAGATAATCCGTTAATGCGTTGGTATACAAATAAT
GTTGCAGTGAAAATCAAACCAGATGGTAATAAAGAATACCTGAAAAAAGACGAGCATAGG
CGTAAAACAGATGGATTTCAAGCATTTGTCCATGCTCTATGGCGTGCGGATGAAATAGAA
GACCTTGATGTAGATGAAGTTTTAAATATGCTTAATGCCATTACGTTTTAGGAGGTGATA
TATTGGGATTTCTTTCGGAGATATTTAAACGGAACAAAGAAATTGAGTGGATGTGGGATT
TAGAGTTTTTAGAAGATAAAACAACAAAGGTTTATTTGAAGAAAATGGCTTTAAATACGT
GTGTAAAACATATAGCACGAACGATCGCCAAATCTGATTTTAGATTGAAAAGTGGAGAAA
GCAGTGTACGAGACGGATTGTATTATAAATTAAATGTTCGTCCAAATACAGATATGAGTT
CGAGTTCTTTCTGGGAAAAAGTGATCTATAAATTAATCTATGATAACGAGTGCTTAATCG
TCCTTTCAGATACGGACGATTTTTTAATTGCTGATAGTTATGTTAGAAAAGAGTTCGCGC
TTTATCCGGATGTTTTTGAAGGGGTTACGGTGAAAGATTATCGTTATAATCGTAATTTTA
GTATGGATGATGTGATTTTTCTGGAATATGGAAATGAGCGACTAGCTGCATTTACGGATG
GCATGTTTGAGGATTACGGTGAGTTATTTGGTCGCATGATTCGAGCACAAATGCGTAACT
TCCAAATCCGCGGGGCTGTTAACTTCAAAATGGCAGGCATTGCGGACGATGAAAAACAAA
AAAAATTACAGACTTACATCGACAAACTGTATGCTGCATTTAATAACAATGAAATTGCCA
TTGTTCCTCAATTGGAAGGCTTCAATTATGAGGAATTTGGAACGTCTAGTGTGAATAGCA
GCCAGAATTTCGATGAGATCAAGAAACTTCGAAAAGAAATGATTGACTATGTGGCAAGTA
TTCTTGGTATTCCCTCGGCTCTACTGCATGGGGATATGGCAGATTTAAGTAATAACATGA
AAGCTTATATGGAGTATTGTATTGATCCTCTCACTAAAAAATTGGAAGACGAATTGAACG
CTAAATTATTTACCCCTAGCAAATTTTTAGCAGGAGAACATATTAAAATCATCCACAAAA
AAGACATTATAGAAAATGCAGAAGCTGTAGATAAGTTGGTTGCCTCTGGTTCATTTAATC
GTAATGAAGTTCGAGAATTATTGGGCGCTGAACGAGTAGATAATCCGGAATTAGATAAAT
ATTTAATTACTAAAAACTATCAGTCAGCAGATGAAGGAGGTGAGAATGAATGACGAAAAT
TGAAGTCAAAGGTCCTATTATTGGAAATGATGACAAATGGATTTATGATTGGCTGGATAT
GGAAGCTACGTGTGCAAAAGATATCAATGAAGCCTTGGCAAATGCGTCAGGTGAAGTTGA
AGTTTGGATAAATAGCAATGGTGGAGATGTGTTTGCTGGTAGTGAAATTTATACAGCATT
AAAATCATACAATGGTAATGTAGTTGTAAAAATTGTTGGAATGGCGGCAAGCGCAGCATC
TGTAATTGCGATGGCTGGAAATGAAGTATTAATTTCTCCAACTGGTCAAATGATGATTCA
CAATGTTCAGTATGGTGGGAGAGGTGATTATAGAGAGTTAAAAAAAGCCTCCGAAATTGC
TCAAAATGCCAATATATCCATTGCTAATGCTTATCAGCTGAAAACGGGAAAAACATTAGA
AGAACTGTTAAATATGATGGGAGAAGAAACATGGCTAAATTCTCAACAGGCTGTAGAGCT
AGGATTAGCAGATGGTGTGATGTTTCAAGAAAATAGCGAAACGCCAAAATTAGTAGCAAG
TACAGGCGGCATGTTAGCACAAGCTACATTAGATAAAGTTAGGGGACTGAAAGATACTAA
TGGTAAACAATCAATTTTAGAAGTATCTTTATCAGCGGAACAAATTCAAAGCGTTGTAGA
AGATACAATTGCAAAATTTAAAAACGAAGTGATAGTTGATGGGAAAACTTTGAATCAACA
TATCGCTGAACAAGAAAAGGAATCGGAAGAGTCGGAAGTGAATGGACTCAAACGGTTTCT
TTTTTAATACCCAAAAATAGGAGGAAATAAATTATGACTATCAAATTAAAAAACAACCTC
GCGAATTACGAGGAAAAACGGACAGCTTTTGTTAACGCTGTTAAAAACGAAGACACGCAA
GAAATTCAAAATAAAGCATATGTGGAAATGGTAGACGCGATGGCAGCTGATATTATGGAA
CAAGCTAAGAAAGAAGCACGTCAAGAAGCGGACGCATATATTTCAGCTAGCCGAACAGAC
AAAAATATCACGAATGAAGAAATTAAATTCTTCAATGATATTAATAAAGAGGTTGGATAT
AAAGAAGAAACATTGCTACCACAAACAGTCGTTGATGAAATCTTTGAAGATTTAACAACT
GAGCATCCTTTCCTTGCATCTATTGGAATGCGCACGACTGGTTTGCGTACTAAGTTCTTA
AAATCCGAAACAAGCGGTCTTGCCGTGTGGGGTAATATTTTTGGTGAAATTAAAGGACAG
CTAGATGCGACATTCAGTGAAGAAGAGTCTATTCAAAACAAGCTAACGGCATTTGTTGTT
GTGCCTAAAGACCTTGAAAAATTTGGTCCTGTTTGGGTAAAACGCTTTGTTGTTACGCAA
ATTGAAGAAGCTTTTGCAGTTGCGTTAGAAAGTGCGTTTATCGTTGGTACTGGTAAATCT
CAACCGATTGGTTTAAATCGAAAAGTAGCTAAAGGGACATCAGTAACCGATGGTGTATAT
CCAGAAAAAGTTGCTTCTGGAACACTGACATTTGCTAGTCCTAAAGTGACGGTTAATGAG
TTAACAGATGTATATAAATATCACTCTGTAAAAGAAAACAAACATCCATTAAACGTTGCA
GGTAAAGTTACTTTACTAGTCAATCCAACGGATGCATGGGATGTTAAGAAACAATACACA
AGCTTAAATGCGAACGGTGTTTATGTTACTGCGCTCCCATACAATTTAAATATCATTGAA
TCATTATTCGTTCCAGAAAAGAAAGCTATTTCTTACGTAGCAGAACGTTATGATGCACTT
GTTGGTGGTCCATTGGATATTTCTACTTTTGACCAAACGCTTGCATTTGAAGACCTTAAT
TTATATGCTGCAAAACAATTTGCGTACGGTAAAGCGAAAGACGATAAAGCTTCTGCTGTA
TGGACATTAAATATCAAACCAGCAGAACAAACTCCGGAAGGGTGATTGTAAATGGCTAAA
TTTGAAGTATTAAAGAAATTTAAAGACAAAGAGACCAAAGAAGTATATGAAAAAGGAACA
GAAATTAAATTGACTGTAAAACGTGCAGATGAAGTCTCTGATAATTTGGGAACTTCTTTT
TTAAAGCGATTGGATGAACCAAAAAAAGACAAAAAAAAGTAGGTGCTGTACATGGAAGTA
TCAGATGACCTTCTTAAAAAATTTAAAGAGCGTATGCACATTTCTCACAATAGCGAGGAT
AGCAATTTAAAAGAGTTGCTATCTTTTTCTATTGCTGATTTACAAGAAAAATGCGGGCTG
TTTAATGTGGATGAACATGTTAGGGCAAGAGAATTGGTCATTGATCGTACTAGATACGCG
TATAATGATTCGATAGAATTCTTCAATGAAAACTTTCAATCACAAATAACTAGCTTAGGT
TTCTCTCTCTATGTAGCTGAAAGTGGTGAATCTGATGAAGTTTCAGTTTAAACCTCAAAA
AGTTCAGAGCGGGGATTTACGTACTCCGGTTGTTTTTTTTGAATATCAGCCGGCAAGTGG
TCCTGAACCAGGTGAAATAGAAAAGATTACCCTTTTTGAATGTTTTGCAGAAGTTTATAA
ACCATCCATGAAGGACTTAGAAATTTTACATGGCACGGGAACAAAAGAAGCTGTCACAAT
TAATATTCGAGACACTAAAGGTGAGTATACAGTTAGTAACAAACATTATGTAGAAATATT
AGATTATCGTTATTTGGGCAAAAGATTTAATGTGATTGATGTTAGCCCAGACTTGCAAAA
TAATCGCTTTGTAAATATACTTCTGGGGGTTCAAACATGAGTGTAGAAGTTACTGGAGTA
GAAGAGTTGGAAAGACAGTTAGTCAGTTTATTTGGACGAGAAAACTTGCCGCAATTAGTA
GACCCTGCTTTAATTGCAGGTGCTACTCTTGTAGCAAAAACACTTAAAAGTGAATTTGTT
CAATTTAAAGATACAGGCGCATCTATTGATGAAATCAATATAGAAAAACCTTCGTATGAC
AAAGGGGTAAGAAGTATAAAGATTGACTGGAAAGGTCCTAAAGACAGGTACAAAATAATT
CATCTCAACGAATATGGTTATACAAGGAATGGTAAAAAAATCACACCAGCAGGAACAGGT
AGTGTTGCCAGGTCACTAAGAATATCTGAAAGAGCTTATAGGGCAATTGTACAGAAGAAA
ATAGGTGATAAACTATGATTGATATTTTGAATGTCATATATACAACATTAAGTAAAAACG
ATATCATTCACACTACTTGCGAAGAGAGAATTAAATATTATGATTTTCCAGGCACAGGTG
ATTCTACAAAAACCTTCTTGTTAATAATACCTTTAGATGTTCCAATACCAACTAATTTTT
CCAGTAATGAATCCAGGATGGAAGATTTTTTAGTACAAATTGATGTGCAATCTAACGACA
GATTAATAGTAAAAAAAATACAAGACGAAGTTAGAAAAGAAATGAAACAAATAGGATTTG
GACAACTCGCTGGTGGTTTAGATGAATATTTTCCAGAAACAGGGCGATTTGTAGATGCAC
GAAAATATAATGGATTGCCATATAAGCTATATCAATAAAATTAATTAGGAGTGAAATAAA
TGATTACAACAATCGGGTTTGAAAAAGCAACTTTTGGAATTTATGATGAAAAAGACGAAA
AGGTAACAGAAAAAGTAGAAGTAAATGGTAAGAATAAAAAAGGTGGTACGGTTGAAGCTG
ATATTTCTGGTCTTGATGCGGAAGCTATTAAAGTTTTCGCTTCGAACGGTCCATACTACA
TTTCCAAAAAAGGTTCTGGTGATGTTAAGCAAACAATCGGTATCATGGAACTTTCATTTG
AATTAGGACAGAAGTTATTAGGTCGTCAAAAGAATGCAGATGGTATTGTAACGGTAGGAA
AAAACACTGCTCCACCATACGCTTCATGTGTGATGGAAAGTGAAACGTTGCGAGGGGAGC
CGGTATTCTTTGCTTTACTAAAAGGAAAGTATGGACAAGATGATGTTAAATTAAACACAT
CTGAGGACAAACCAAAGGAACCTGAAGCAACTAGTCTCACTGGTGAATTTGTTTATAATG
ACGCTGGGGACGTTTTCGCGATGGCTGTGGGCGAAGAATTCCGAGATAAAATTTACAACA
TGGCTTTTCCTGGTTTTGTTGAAACACCAGTAGTACCAGAAGGATAAAAAATTTTAAGAG
TAGGTGAAATCCTACTCTTTTTTTGTTGACCAAAATCATAAAAAAGGTGGAGAAAATAGT
GATTAAACTAGAAATATTTAATAAAAAAGAAAAAAAGAAAGAGCTATATGAGAGAGAAGA
TACATCTGTAATTGAATTAGAAGAGTATTGGAAACTACAAGAAAAAATTAGAGAATACAT
CAATACTTCTGATGATCCAAAGAAAACGACAATTTTGGAAATGCAATTAAAATTTATTGT
GAAATTATTTGATGATGAAAACATTACAATAGATTTTCTTAAAAAAAATATTCCTTCGAA
GAAATTAAACGATACATTGGTGTCTGTCTTTCGGGAGATTTCACCAGAAGAGTACGAGGA
TGAAGACAGTGGAGATGAGGAAGCAAAGTAATAACGCTTACCGAGTTTTTGTCCGATCTC
GATGCAATTAGGCGTTACTGCATGAAAGAGTATGGCTGGACAATTCGAGAAACAGACGAT
CAAGAATACAAAAAGTTATGTCGTCTGATAATCGAAAAAGAAGAAGCAAAATCAGAAAAC
AACAAAGTTTCACTTGTTGACTTTGTATCACAATACCAAGATGTCAATTAGGAAGGAGGT
AAATAATGAATAAACTTCAAGGATTGACAATTAATCTAGACTTAGATGCTGCCAAAGTAG
ATGAGGGAATGAAAGGGTTGAAGCGGACCCTCGGCTCTGTGAATAGCGAAATGAAAGCGA
ATCTTTCGGCATTTGGAAAGGGAGAAAAAACTTTATCTAGATATGAAACAGAGCTAGATG
GTCTTAATAAAAAGTTATCTGTTCAGAGCAAAATGGTTTCTCAAACTAAGTCTGATTTTA
AAGATTTAGAAAAACGAAATGCTTCTTTAAATGGAGAGTTGAAAGAGTCTAATAAAACGT
TAACTGAGTCAAAAAAACGTTTTGAACAGCTCTCTAAATCTGGTAATGCAACTGAAAAAG
AATTAAAAGAAGCAGAAAAAGAAGTCAATTCAAATCAAAAAGCATACAACAAACTTAACA
AAGAATTACAACAAATGCCAAAAGCTTTAGCAGCAGGGGAAAAAGCAGTAAATAATGAAG
TTGCAAATTACAATAATTTGCAAAGAAAGATTGATACTACCACAGAATCTTATAAGAAAT
TCAAGAGAGAGCAAGCTGTTAAAAGCTCACCATGGGGGACAGTGACTCAAGATTTAGACA
AGTATCAAAAAAAATTAAATGAGACAGGAGATAAACTTGTCGCTTTCGGTAAAAAAGGCA
GTTTGTACATGGCTCCAGTTGCTCTTGGTTTAGGTTTCGCTACAAAAAAAGCGGCAGACT
TTGAGCAACAAATGTCGAATACTTTATCTGTCATGTCTCCTGGTGAGGTAAATGAATATA
AAGATGCTTTAAGAGAACTTGCTATTCAACAAGGCGCAGATACGAAATACTCCGCATTAG
AAGCCGCACAGGCACAAGAAGAACTTTTAAAGGCAGGTCTTTCAGTTAAAGATGTTATAA
ATGGCGGATTGTCTGGAGCGCTTTCATTAGCAACAGCTGGCGAGTTAGATTTAGCGTCAG
CGGCAGAAATTGCAGCTACAGTTTTAAATGCGTTCAAGGATGATAATTTAAGTGTTGCAG
ACGCAGCAAACATTTTGGCTGGTGCAGCAAACGCATCTGCCACAGGTGTAGAAGAAATGA
AGATGTCTTTACAACAAGTTTCTGCCGTTGCTAGTGGCGTTGGTCTCTCATTTGACGACA
CATCAACAATGTTAGCAGTATTTGCGCAGAATGGTTTAAAAGGTTCTGATGCAGGTACCT
CTCTAAAAACGATGCTACAAAGATTGCATCCTACAACAAAAGCAGCATGGCAACAATTTG
ATGCTCTTGGGTTAAGCATTGTGGACAATGAAACTGCTATGAAAGTATTGCAAGAAAATG
GTGTAAAACCACTTTCGAATGATACAGATAAATTAATGGGACAAATTCAAGATTTAGCTA
AAAGTTTGGCAGGTCCAAAGGCAAGTGCTTCTAAAGTGAACAAAGAATTTGAAGAATTGA
CCGTTTCCACTGGCGCAGTCCACTCCGCATTTTATGATACAAACGGGGAATTAAAATCAG
CAGAAGAAATATCTGGTCTATTGCAAAGTAGTCTAAAAGATTTGAACTCCGAACAGCGTA
GTGCAGCGCTAGGTGCTATGTTTGGCTCCGATGCAGTTCGTGCTGGGAATATTGCTTATC
GTGAAGGCGCGGATGGAATAAAGAAAATGCGCACTGAAATGGGAAAAGTAACTGCTGATG
ACGTAGCTAAAATGAAAATGGATAATCTGAAAGGTACCATTGAAGAAATATCTGGTGCAA
TTGAGACCTTTGCTATCAGCATTGGAACATCATTGACTCCGGTATTACGTGGTCTAGGAA
AGTACATTCAAAAAGCAGCTGATTGGTTTAATGGCTTGAATGATAGTACTAAAACGGTTA
TCTCTACAGCAGGTGTAGTTGCGGTAGCGATTCCGGTTGCTGGACTAGCATTTGGATTTA
TTGCAAAAGGGGCAGCGGCTGCTATCTCACCTGTAAAGAAATTAACAGCAGCGTTAGCAG
AAAACTCTGTTGCTGCTGGAACTAATGCAGCGACTACGCAACTTGCTGGAAACGCTTTGC
CGGTAGCTGGAGGGAAAGGTAAAGGTTTCTTAGGTAAAGCTGGCTCGTTTTTTAAAGGAA
GCAAAGGAACAAAAGCGCTATCTACGGCTGATATGGCTGGTGATATTGCGAGTTATAGCA
AATTCGGAAAAATTGGGGCTGGTTTGAAAGGTATTGGAAAGGCACTACCTGGGCTAGGAA
TTGCATTATCTGCAACACAACTTATTGGTATTAATAAAAAAAATGCAGGAGATAAAGCTG
GTAGTGCTGGCGGAAGTTTAGCGGGAGGCGCAGCTGGTGCGGCAATCGGAACAGCAATTG
CTCCTGGAATCGGAACCGCAATAGGTGCGGCAGTTGGAGGCATAGCGGGAACGAAATTTG
GTCAGGCATTCGGTAAGAAAGTTCAAAAAGAATTTCCAGAATATCAACAGAAATTTGTAA
ATATGTGGGATGGATTGTCAGATTCTGCTAAAAAACATCCTATACTATTAGCACCTGTTA
ATCAAATCAATGATCAAATAAAAATAGCTAAGGTTGGGTATGCGGAAATTAAAAAGGCAT
TTTCCAATCCTTTAAAAACAGATGTATCTGGAAAAGGTATTAGCAAAGATACTGCAAAAA
ATGTGAATTCATATAAAACTATGTCTCAAAACGCAATCTCTGAATTAAAGTATTTGGAAA
TGTCCGGGGATGTAATCACTAAATCAGCATCTGCTAAAATCAGCAAAAACTACAATGGTA
TGGTTGCACTTGTGGAAAAGTCATTTGAGAAGACTAAGAATAGCACAGATAAGAATTTAA
ATACATTGTCTAAAAATAGCATGTTATCTGAGGCTGATGTTAAAGCCGTTAAAGAGAAAC
AAGCAAAGATTCAAAAGCTATCGTTAGACGAAGTGAAGAAAAACAATGAACAAATTCAGA
AATTGAATAAAGATATGGCAGCCAAAAATGCAGATATTACTAAAAAGGAAAAAGCAGATA
TAAAAGCTATTAACGCCAAAGCGGCAAAAGAAGGCAGAGTGTTGACAGCATCTGAAGAAC
AGCAAGTTACAAGTATTAAACGTAATGCGGCAAATCAACGAAAAGCTAGCAATCAAACTT
ATAGTAATCAAATACAAACAATTGCTAAAAAACAAGAAACAGCAGTGGTTAGTACGTTAT
CCAAATCAGCAAAAGAACAAAAATTAATTCTAGGCAAGTTAAAGGACAGTAGCGGTAAAT
TGAGCGCAGAACAAGCTTCTAAAGTTGTAAAGGAATCAAAACGTTCTAAAGACGGCGCTG
TAAAAGAAGCAAATAAAAAATACAAAGAAGTTGTTGCTGCTGCTGACAAAGAATATTATG
TGAATGGAACTATTACGAAAAAGCAACATGATGATATTGTAAAAAAAGCAAAAAGCCAAA
AAAACAAATCAGTAAGTGAAGCCAAAAAAATGCATAATGGCGTTGTTGATCAAGCAAAAA
AACAAGCCTCTGGTCACCTGAAGCAAGTAGATTGGGAAACTGGAGAGTCTCTGTCCAAAT
GGGATAACTTCAAAGCAGGTTTAGCTAAAGTAATTAATTCTGTCACAGGTGGAATAAATA
AAGTATTAAAATTCTTTAGTTTACCTACCATACCAGAATGGAAACCAGCGGGTTACAACA
ATAACACTAAAACTTCAAAATCATCTAGCAAAAAAAGAACGTCCTACGGTAGTCAGCTAG
CAATGGATTATACAGGTTCTAACAATGCGTCTGGACAAATTATGGCTGGTGAAGAAGGTT
TTGAAATTGCGTACAACAAACGGAACGCTCAAGCACAAATTTTAGGTGCAAATGGTGCAG
AAATAACGCATGTTGCGCCAGGTACTAAAATTTTGAACCATGCAGATTCGAAAAAAGTCA
TGCAAGGTGGTCTTGGTAAAACATTACCTGGATTTGCAAGTGGCAATTCAACGATCAATG
ATTTCTTGAGTGACGCTTGGGATGGGACAAAAGCGGTAGCTGGAAAAGTAGTTGATTTTT
CTAAAAAAGCTTTTGACTGGGCAGCGCATCCTATCAAAAATTTAAATAAACTTTTTGGTG
GCTTGTCTGTTGGCGTTAAAATGGGTAACGATGGTAATTTAGGTTCTGACATGCTGAACT
ATTTAAAAAACAGTATAGGCGCACCTTTGGAGAAAATGCTATCTGGTTTTAAAGAAACTG
CGCCAGTGGCAGGACCGGCTGGGAAAGGTGCTTCGGCGTGGTCTAGTGTTATTAAGAAAG
CGGCTCTAGCCATGAAAGTGGATTTGTCCGGTAGTGAATTAAAAGGCATTATTGCACAAA
TTCATCGTGAATCTGGCGGGAATGAAAAAATAACTCAGTCATCTGCTGTTGTGGATGTTA
ATACATTATCAGGCAACCCTGCTAAAGGTTTGCTTCAATATATACCGCAGACTTTTAACG
CATACAGAATGAAAGGGCATAACAATATATTTTCTGGTTATGACCAGTTACTGGCATTCT
TCAACAACTCGTCATGGAGAAACGATTTACCTTATGGTAAACGAGGTTGGGGACCACGAG
GACATCGTAGATTTGCTAATGGTGGTTTTGTAAACAAAAATGAAATGATAGAAGTTGCTG
AGAGCAATAAGCCAGAAGTAGTCATACCGCTTACTCGGAAAAATCGAGCAGTTCAATTAA
TCAAAAAAACAAAAGAAATCATTGGAATGAACGATGGAGGAAGTGTTGTTGTCAATAGTC
CTGACAATTCTGACATGATTTTATTGCTTCAACAGCAGAATCAGATTTTAATGCAACTAC
TTCAAAAAAATAGTGACGTATACATGGACACAAATAAGGTCGGAAGTTTAGTGGAACCTG
CAATTACAAAAATGCAGAACAATCGTATAAGTAGAAAAGACCGAGTTCAGGGGGTTAGAA
AACGTGACTAAAATAGGATTTACGTACGCCGGAATTCATAGCAATGACATTCCAGCAGTT
GTTAATAGTATCAAAAGAAATGCAATCAATATCACTGAGAATATCCAAGAAGTACCTGCC
AAAATCGGTGGGTACTTTTTTGGTAATTCCGTTGGTACTAGAAGCTTTGACATTAATATT
ACGCTTATGGGGAAATCGGAAACTGAACGAGTAGAAATAGCACACGATCTTAATAACTTA
ATCATCCAAACTAACAGTTTTGAAAGCGAAATAATCTTTGATGATGAACCGGAATGGATT
TATTACGGTCATTTTGCCCAAATGGCAGAGTTAACAGAATTACAGACAGATAATTATACA
ACAACCATTACATTTATATGTAGTGATCCTCGTGGATATGGAGAACAACAAGAAATTAGT
TTACCAGAAAGCCCGGCTATAATCGAGGTGGCGGGTTCACAATCAACAAGTCCAATTATT
CATGCGATAGCAACCGACGATTTAACTAGTCTATCATTTGCAACAGATGATGATTATATA
TTTCTAGGGGCTGATATTGACCCCGATACAGGACAAACAGCTGTGAAAATGTATGAGAAC
GTGTTGTCCGATAGAGCAAATGACATGACTTTGTGGGATGGTATTGGGCAAAGTAATATT
ACTTGGGAGCTAGAAAATGGTAAGCCTGCGAAAACAAGTTCATTTAAACAAACTATAAAC
ACCATTCGTGTAAATTCCTATGGTGAAAAAACAGAAACCGCGCCTTACAAATCATGGAGA
GGTCCTGTAATGAAACGAATGTTGACGTCAGAATTAGACAATTGGAAAGTCACCGCTCGA
TTGGCAAATATTACTCAAAAATACCCACGCGCTAGAACAAAAATAGAATTGTATTTATTA
GACAAAGATAGCAAACGCATTGGTAAATTTATGATTAAAGATGCCCAAAATGGGAGAGCT
ATGAATTTGGGACTAGAGATTGGGAGAACAACGAAAGATAGATACCTTTTTGCTGCAACT
GAGGGGAAAGTAGTTAAGAAAAAGAATACGAAAGTGGTTTATTCAAAAAAAGTACAACAA
ACAGTGAAGTATACAGAAAAAGGTAAAACAAAGACTAAGCAAGTTTGGAAAACAATAAAC
ACGACGTATGAAGTCGGAAATAACTATAATGAATTTTCAGATGCGTACTTTAATCTATCT
ATTGAAAAGCGTGGACAGTTGTTTATTGCGGAAATAGTTAAATTGAACGATAAAGGTAGT
CAAGCTTGGAAACGAACCTACAAATGGAAAGACTCAAATAACAAATTTGCTACTAAGTTA
GCAGGCATCGGAATTTACATGGCCAAAATGGATATTCCAGAAGATTTTAATAATCAAACT
TACAAAGACAATGATGTTGTTTTTTGCGACTTGGTTGTACAAAAAGTTAATCCAGAAGCA
GATGTTAAAAATAATCCAGAGGTTATTATCCATAAAGGTGATGAGATTATGATTGATTGT
GAAGCTGGGGTCATAATGAAAAACGGTTCAGTGTTCATGGAAAATTTAGCAATTGGAAGT
TCATTTCCTTCGTTTTTTGGTGGCTATCAAACTCCAGTGGCTTTCAGCGAAGGAGCGGAG
TGGTCCATAGAATACAGACCGACGACATATTAGGAGAGGTATAGAATGTTAACAATTCTA
AATAGACAAAGAACAACTGTAGGCGTGTTATCTAATGACATGCCTTTTTCGTGTCCTTTT
TGGGATGATGAGAGAAATGAGAAGCTTGAAAACTTTGATGACACATACACTGTTACCATC
CCCGCAGAACATGAAATGGCTGAACATATTCACGAAGGTAATTATATTTTGTTTGAAGAC
GAACAAGCTAAGTTACGATTATTTCGTATTTATGAATCTGAAAACGGGTTAAATATGCAA
GGACGATACATCAAAGCAACAGCAGAAAATGCATTTATTTATGATTTAAATGCAACTATT
ATTTCCAATAAATTACTGACTGATATAAGAGCTGACATGGCGCTTGAATATATTTTACAA
CAGACAGGATGGTCAATCGGTAAGAGAGAATTTGTTGGACAAATACGCACTATTGAATTT
GCAGACAATATAACGGCTCAAGCTGGATTACAACAAATTATTGCAGAATATAAAGCAGAA
ATTGATGCTTACGTAGAAAGCTTTGGTGGTCAAATCATTAATTATAAATTTGATTTAGTT
GACGAACGAGGCAACAATACTGCGAAACGATTTGAGTATGCAAGAGACATTCAAGGTCTT
AAACGAGTTACAACTGATAAAACTATGTACACTGCTCTTATCCCGCTTGGTAAAGATGGT
TTGACAATTAAATCAGTTAATAATGGTTTAAATTACATTTATGATGATGAAGCGAACTGG
CTGTATAACGATGGTAGAGAATATTTAAAAGGGGTCATAACAAAAGATACAATAACAAAT
GCGCAAGCTTTAAAAGATTGGGCGATACTAGAGCTTGAAAAAGTTAATCATCCTTTATCT
ACGTACGAGGTAGACGTGATATTACTAGCAGAGATGTTAGGCTATGAGCCACACCAAGTC
ACACTTGGAGACACAGTAAGAGTAGTCGACTTGGACATGGATATAACTTTATCTGCAAGA
ATCATAGAAAAGACAACTTCTTTTAGTGATCCGTCTAAAAACAAGGTTGTTCTTGGTGAT
TATATCGAATTGGAAAACGTCACACCACTGGCTATTTGGGAACTTCAAGCGCAAATTGAA
GAAGCTAAAAAACAAATAGAAGAAACGAAGACGTGGAAAGTAGAATTATTTAGCACGAGT
GGTTCTACTTTTAAAAATAACGCTGGCACTACACAACTTATTGCAAGAGTTTACGATGGG
AAAACAAACATAACGAATAGTATTGAGCGTGGTGATTTTATTTGGGAGAAGATAAATAAC
GACGGTACACACGACTTGGTTTGGGAAGAAGCACAGATAGGCGTAGGTAATGTTGTTAAT
ATCTCTGGAGAAGACGTTTTTATCAATGCCACTATTAGATGTTCGGTCAATCAAGGAAGT
GAAGCTAGTATATTAATGATTAATGAAGAAGAAAGTTATATGTATGCTGAACTTCCACGC
GAATTCCCTGCTGGGATAGAAGTAAATTTATCGGTTATGCAATGTGCGCAAATAGACGTG
GAAAATGGTTATATATACTGGTCGCAAGAATATTATGGAAGTAAAAAAAGTAAAGTCGGT
GGACAACAATCATACAATATTTATAGAACTACGCTTGATGGTACTTTCGTCGATATGATG
TGGATTCTCGGCGGAGGACATGGGACTATGTTTGGCGTGGACACTTCGTCTGGTGAGGCG
CACATCTGGTCTTATTATGTAACACCATTGCCCCAAGCAGAGAAGGCGATAGCAATGTTT
AAATATGTCCCTTTGAAAGAACAGTTTTACGATGAGTCGATGGCATTTAAACTTGAAGCA
CCTGACGGTTTCCGAGTAACATACGATAAAACAAGCGACTATGTAGTTATGAGTCCAGGC
GTTTCAAATTTAAGTATTAATGTTTTTAAAAAGTCTGATTTATTAGCCGGCAGAATAGCT
CCTTTATATACATTTAGGACAAAAGACTGTGGATTTACAACTACTTTATATACGTTGCAA
GGAATGCATGTAATGTTTCCATACGCGTATTTGTCAGCCGGAGGGAGTTTTACAGGCACT
GATAAAAATCAAGTTTGGTGTTGGGATATGATTAATAATAGTTTAGTTTATCATCATGTT
TTTCAAAAAAAATACTATCCTGCACAAGGTTCAACTAACGAATGCGAAGGAGCGTATCCA
TTTCTTGATGCAAATGGCAAGCGAATGATGCAGCTAAATTTAGGGCAAGGAGAGGCGGGC
AAACGATACAATCGTATTTATGCTATGCCAGAAGAAAGGATGTTGGATAATGACAATTAG
AGCAGCAGCGGAAATAACATTAACAGATATTAACGATGCAATAGTAGCTGGTGAAGCACC
GTTAAACCCGACCACCGATTTACTGTGGATGGATAGTAGTGTGACACCAAATGTTTTGAG
[truncated: 21 more rows]

## Sheet: PNUSAL001397
Prophage predicted from shotgun genome of PNUSAL001397, 2010-2015 multistate outbreak, ice cream, strain #2 (ST5, CC5, IIb)
[truncated: 1,993 more rows]

[truncated: 2 more sheets: FDA00012167, CFSAN023457]
